# Supplementary material for: Toxoplasma gondii virulence factor ROP1 reduces parasite susceptibility to murine and human innate immune restriction
Source: PLoS Pathog. 2022 Dec 7;18(12):e1011021. doi: 10.1371/journal.ppat.1011021 (PMC9762571; doi:10.1371/journal.ppat.1011021)
Supplement: S1 Data — B. Normalised protospacer sequencing read counts. C. Protospacer L2FCs. D. Gene L2FCs and p-values, and DISCO scores. E. Comparison of L2FCs to [15], [19], [16], and [18]. (XLSX) [file ppat.1011021.s010.xlsx]

## Sheet: 1A
guide.id	protospacer.sequence	gene.id.old	gene.id	gene.identity	hyperlopit.localisation	plasmid.raw.counts	invitro.raw.counts	inoculum.raw.counts	exvivo1.raw.counts	exvivo2.raw.counts	exvivo3.raw.counts	exvivo4.raw.counts	exvivo5.raw.counts
TGME49_000010_0_2028	GCGAAGCCTGCAGCGGAACT	TGME49_000010	TGME49_200010	GRA20	dense granules	4989	11800	12900	15407	5642	11873	14359	9985
TGME49_000010_73_1352	GCTCCTGAAGGCCGCGGAGA	TGME49_000010	TGME49_200010	GRA20	dense granules	7723	14197	12418	12045	7529	17259	16679	14046
TGME49_000010_81_1352	GTCCGCCGTGGTGGCAAAGG	TGME49_000010	TGME49_200010	GRA20	dense granules	28402	50757	61766	72242	30360	79917	80525	103911
TGME49_000010_87_1352	GGTTTCCGTTGTCGGAACCT	TGME49_000010	TGME49_200010	GRA20	dense granules	3777	7413	12502	9585	5765	9039	14390	9973
TGME49_000010_9_2028	GTTGTGTGCAATTCCCGTCA	TGME49_000010	TGME49_200010	GRA20	dense granules	4892	7503	18436	12050	4893	11033	25218	17290
TGME49_000360_0_1047	GTTACCGTGTGCCGCCTACC	TGME49_000360	TGME49_200360	200360	dense granules	3166	8969	18006	17422	6999	10176	40816	21943
TGME49_000360_21_698	GGCTGGGTCCCACCTTCATT	TGME49_000360	TGME49_200360	200360	dense granules	15	0	0	0	0	0	0	0
TGME49_000360_26_698	GCTGACAACGAACTCAAAGG	TGME49_000360	TGME49_200360	200360	dense granules	4751	7792	13679	3761	5253	14996	23974	19454
TGME49_000360_31_698	GACCAGCGTCTAGATAGACC	TGME49_000360	TGME49_200360	200360	dense granules	1521	1531	7605	4080	1077	3578	1407	4065
TGME49_000360_8_1047	GATCAGCAACGAGAAATAAG	TGME49_000360	TGME49_200360	200360	dense granules	1793	2500	10674	2003	650	2707	3170	6644
TGME49_001130_12_1256	GGTCGCCAGCGGCCCTTCCA	TGME49_001130	TGME49_201130	ROP33	dense granules	3435	4446	2187	1254	437	1617	1376	533
TGME49_001130_21_628	GACAGTTGTCTCCTCGCTTG	TGME49_001130	TGME49_201130	ROP33	dense granules	13110	14693	11579	8396	3359	14120	7396	9094
TGME49_001130_52_628	GTCACCACTAGGCGACGCGA	TGME49_001130	TGME49_201130	ROP33	dense granules	5936	10948	8663	1858	1095	1828	4005	3345
TGME49_001130_59_0	GTGTGTCTCATTGTCACTGG	TGME49_001130	TGME49_201130	ROP33	dense granules	15424	28127	28236	15735	6747	18615	14538	20613
TGME49_001130_60_628	GAACGAAACGCGGGGCGCTA	TGME49_001130	TGME49_201130	ROP33	dense granules	5435	11448	18580	9697	9182	26040	20985	18448
TGME49_001180_137_3484	GCAGCATCTTGAGAAGTCAC	TGME49_001180	TGME49_201180	MSF	dense granules	3881	7017	3842	3656	2848	5209	7357	7444
TGME49_001180_56_4355	GCTGCCAGTGCTCCGCCACA	TGME49_001180	TGME49_201180	MSF	dense granules	6198	7232	4313	6291	1086	2630	5669	2430
TGME49_001180_71_3484	GTGTGGCGGGGACTGCTGCT	TGME49_001180	TGME49_201180	MSF	dense granules	0	0	0	0	0	0	0	0
TGME49_001180_89_3484	GTCTTCTTGAGACAGCGGCG	TGME49_001180	TGME49_201180	MSF	dense granules	15824	27384	32418	31832	12964	35000	45354	34912
TGME49_001180_9_4355	GGCTGCCTGCACCCTATACG	TGME49_001180	TGME49_201180	MSF	dense granules	0	0	0	0	0	0	0	0
TGME49_001390_36_2008	GTCAAGCAAGGTTAGGCTTC	TGME49_001390	TGME49_201390	201390	null	64938	145272	262228	276713	129317	322897	360581	369150
TGME49_001390_41_2008	GCCGTTCTCGCTTGTCAAGC	TGME49_001390	TGME49_201390	201390	null	128964	236142	369251	378817	160725	430956	484887	518987
TGME49_001390_45_2008	GAGGGTGGCGGGTGCGAGGG	TGME49_001390	TGME49_201390	201390	null	35167	56373	61744	24565	16615	38210	51927	34250
TGME49_001390_55_2008	GCAAGACGCAGGTGCAAGAG	TGME49_001390	TGME49_201390	201390	null	257909	526622	848066	795578	376155	883200	1085164	1075836
TGME49_001520_30_700	GTAGCCTCTGGCGTACAAGA	TGME49_001520	TGME49_201520	PPM3G	rhoptries 1	3046	3722	2546	3090	2013	3220	5586	4126
TGME49_001520_33_1400	GCTGCTTGAATACGGACGTT	TGME49_001520	TGME49_201520	PPM3G	rhoptries 1	3361	5484	8093	5026	3401	7083	7931	9795
TGME49_001520_36_2100	GCACCTCCTCCTTGTGGTCG	TGME49_001520	TGME49_201520	PPM3G	rhoptries 1	1298	1021	355	3153	372	49	640	44
TGME49_001520_41_2100	GTGGAACGATCTCCCGGCCT	TGME49_001520	TGME49_201520	PPM3G	rhoptries 1	2781	4725	3899	3375	2301	2018	7616	1548
TGME49_001520_72_700	GCGTCGTCTTCCCCTCATCA	TGME49_001520	TGME49_201520	PPM3G	rhoptries 1	1279	3723	1937	1447	1233	4002	4775	2529
TGME49_001630_14_698	GTGTGTATGAGCAGAAAGGG	TGME49_001630	TGME49_201630	PPM3H	rhoptries 1	0	0	0	0	0	0	0	0
TGME49_001630_21_349	GTCTACAGGGACTGTAACTG	TGME49_001630	TGME49_201630	PPM3H	rhoptries 1	2326	1860	1959	247	554	78	130	2007
TGME49_001630_4_698	GGTTGAGAGCACGACAACAC	TGME49_001630	TGME49_201630	PPM3H	rhoptries 1	851	2026	1480	881	306	1060	798	94
TGME49_001630_6_698	GGTGATGCACGAGCTAGCCG	TGME49_001630	TGME49_201630	PPM3H	rhoptries 1	4662	15161	27219	22777	14876	38497	47088	50228
TGME49_001630_9_698	GATAAAATCACGATGATAGC	TGME49_001630	TGME49_201630	PPM3H	rhoptries 1	1082	858	812	1784	398	1292	1939	1481
TGME49_002200_23_4275	GAGGCGGACGTGACTCCCGC	TGME49_002200	TGME49_202200	202200	rhoptries 1	1638	2190	1338	295	315	38	1048	62
TGME49_002200_27_3420	GAGCCAATCCTTCGCAAGCG	TGME49_002200	TGME49_202200	202200	rhoptries 1	13030	19413	10675	6332	1981	4773	7368	10283
TGME49_002200_29_2565	GTCAAAGGACCTGTGCCAGA	TGME49_002200	TGME49_202200	202200	rhoptries 1	4840	7711	5293	2903	164	3740	1245	1258
TGME49_002200_54_2565	GACGTCCTCAAGGCCAGCTT	TGME49_002200	TGME49_202200	202200	rhoptries 1	3799	6776	3655	392	1124	591	840	2055
TGME49_002200_55_4275	GGTCTCGTGCGTGTACGCAC	TGME49_002200	TGME49_202200	202200	rhoptries 1	4296	6331	2885	2586	720	975	1829	818
TGME49_002420_44_435	GCTACGGATTCAAACCTTGC	TGME49_002420	TGME49_202420	202420	rhoptries 1	0	0	0	0	0	0	0	0
TGME49_002420_46_435	GTCACTGCATTCTTCTTTGT	TGME49_002420	TGME49_202420	202420	rhoptries 1	0	0	0	0	0	0	0	0
TGME49_002420_48_435	GGGCTTCCGTCGGACATACT	TGME49_002420	TGME49_202420	202420	rhoptries 1	0	0	0	0	0	0	0	0
TGME49_002610_12_1644	GCCAATCCGACTGAACATGG	TGME49_002610	TGME49_202610	PPM3D	dense granules	24828	45407	51269	44147	24949	65558	72599	70695
TGME49_002610_15_1644	GTTTTCTTGTTCATCTCGAA	TGME49_002610	TGME49_202610	PPM3D	dense granules	0	0	0	0	0	0	0	0
TGME49_002610_21_548	GCCAGTAGCTCGTGCAGAGC	TGME49_002610	TGME49_202610	PPM3D	dense granules	2626	6350	5128	1453	2313	5552	3383	592
TGME49_002610_22_1096	GAGTTCCAGGCATGGCTCGC	TGME49_002610	TGME49_202610	PPM3D	dense granules	6580	11235	8949	5053	3334	8535	13233	9193
TGME49_002610_5_1644	GACCGCATGAGCATACGATC	TGME49_002610	TGME49_202610	PPM3D	dense granules	3827	5990	6710	776	2256	2536	5212	2188
TGME49_002620_12_1569	GGACGCTTCGGATCCACCTA	TGME49_002620	TGME49_202620	202620	dense granules	3720	6019	9338	17051	7962	19676	28124	27041
TGME49_002620_19_1569	GTACTGTTGCAGTGGCTGTG	TGME49_002620	TGME49_202620	202620	dense granules	5895	11653	19106	11607	9103	29274	38770	40867
TGME49_002620_28_1569	GGCACAAGGGGACGCCTTTA	TGME49_002620	TGME49_202620	202620	dense granules	4841	9386	11025	11013	4664	8479	19878	14494
TGME49_002620_39_1569	GTGTTCGAGGTCTTTTGACC	TGME49_002620	TGME49_202620	202620	dense granules	4898	10315	9362	7291	7719	15542	27678	20833
TGME49_002620_52_1569	GGAAGATTGCCATTTCCTGC	TGME49_002620	TGME49_202620	202620	dense granules	4137	7599	10932	18389	3446	10575	7526	6934
TGME49_002780_105_4145	GGCCTGCGGCTGCAGCCGCA	TGME49_002780	TGME49_202780	ROP25	dense granules	1086	3086	126	41	14	30	45	31
TGME49_002780_28_4145	GGGGGTCCCGGGCAAGAGAC	TGME49_002780	TGME49_202780	ROP25	dense granules	6166	10653	8887	5531	1841	4891	12766	5251
TGME49_002780_37_4145	GGCGTGGGGCTCGGAGCCGG	TGME49_002780	TGME49_202780	ROP25	dense granules	7297	10327	13172	9899	3889	6350	13779	12837
TGME49_002780_7_4974	GTCCGCCGACCCGTCGTCGA	TGME49_002780	TGME49_202780	ROP25	dense granules	1143	2418	3640	3058	1438	2821	6544	6051
TGME49_002780_95_3316	GACGCGCGGGAACCTCGTCG	TGME49_002780	TGME49_202780	ROP25	dense granules	18134	28572	31027	24051	10487	24098	33046	24271
TGME49_003290_13_1347	GCGCCGAAGCAACTGGCTCA	TGME49_003290	TGME49_203290	GRA34	dense granules	5168	13297	24166	15870	8587	19456	36563	29063
TGME49_003290_24_1347	GGTAAAAACGAAAAAAGCAC	TGME49_003290	TGME49_203290	GRA34	dense granules	8913	13169	15693	17643	7313	18161	18159	21054
TGME49_003290_37_1347	GCAACGCCACGTGCGATCGC	TGME49_003290	TGME49_203290	GRA34	dense granules	6161	10137	21926	19876	9579	25538	14395	35840
TGME49_003290_42_1347	GTTGTGTGGACGAAAGAATG	TGME49_003290	TGME49_203290	GRA34	dense granules	0	0	0	0	0	0	0	0
TGME49_003290_5_1347	GTCTTCGACATCGTCTCCCG	TGME49_003290	TGME49_203290	GRA34	dense granules	3986	6769	8164	11031	3041	16326	6892	12390
TGME49_003310_1_1000	GGAACTTCTTCTTGTTCATC	TGME49_003310	TGME49_203310	GRA7	dense granules	4272	8050	9386	4729	3267	4462	17413	4704
TGME49_003310_27_500	GATCAGTTCGTCATCTGACG	TGME49_003310	TGME49_203310	GRA7	dense granules	15352	29951	47103	38295	16273	33444	34568	46949
TGME49_003310_29_500	GGTCGGTCTGAGACTGTCAA	TGME49_003310	TGME49_203310	GRA7	dense granules	4453	13678	14958	13229	8684	27857	27660	16777
TGME49_003310_38_500	GGATGCCTTATCCATGCTGG	TGME49_003310	TGME49_203310	GRA7	dense granules	61145	136615	195408	146720	69875	169965	197261	189977
TGME49_003310_5_1000	GTCGTCAGTCACTTCAGCGT	TGME49_003310	TGME49_203310	GRA7	dense granules	5724	13335	17166	11421	6543	19295	22887	18123
TGME49_003520_50_6552	GTCGAATGACGCCGAGGAAA	TGME49_003520	TGME49_203520	203520	null	25073	34908	29215	17545	6638	15674	27172	16130
TGME49_003520_59_5460	GCTTGCCGTCCCTCCTTCAG	TGME49_003520	TGME49_203520	203520	null	532	659	334	872	239	16	22	30
TGME49_003520_62_6552	GGTGAGAGGCGAGGCGGGTG	TGME49_003520	TGME49_203520	203520	null	22209	35102	18356	2505	2390	5174	5840	6562
TGME49_003520_76_5460	GTCCCGCGGTCGCCTTCAGA	TGME49_003520	TGME49_203520	203520	null	2294	3954	4422	4612	1300	12360	385	3862
TGME49_003520_91_5460	GTTGACATCGGCGGGAGGGA	TGME49_003520	TGME49_203520	203520	null	0	0	0	0	0	0	0	0
TGME49_003600_16_3095	GTTCATCAAATTGTAAAGCT	TGME49_003600	TGME49_203600	CST2 (GRA47)	dense granules	0	0	0	0	0	0	0	0
TGME49_003600_21_3095	GCTATCACACCAATAGGTGG	TGME49_003600	TGME49_203600	CST2 (GRA47)	dense granules	7648	15214	32259	15778	12302	26474	46007	43186
TGME49_003600_3_3095	GCAACTGCAGAAGAAGAGCG	TGME49_003600	TGME49_203600	CST2 (GRA47)	dense granules	9017	19669	41072	18008	18535	35698	69417	60719
TGME49_003600_41_3095	GCGCGTACAAGGTGGCATCT	TGME49_003600	TGME49_203600	CST2 (GRA47)	dense granules	1102	2241	4565	1174	3390	5972	7182	5868
TGME49_003600_53_2476	GTGTCACCTACCGCACAAAC	TGME49_003600	TGME49_203600	CST2 (GRA47)	dense granules	0	0	0	0	0	0	0	0
TGME49_003790_21_903	GGGCGAGGCCTGAGCTGAGG	TGME49_003790	TGME49_203790	203790	rhoptries 1	5374	9391	22916	18363	5135	21032	22165	23696
TGME49_003790_38_1806	GCGTGCTATGAAGTCCTGGA	TGME49_003790	TGME49_203790	203790	rhoptries 1	0	0	0	0	0	0	0	0
TGME49_003790_69_903	GGGGAACAGAATCTGGATCT	TGME49_003790	TGME49_203790	203790	rhoptries 1	1732	3641	3083	788	657	3883	1829	2174
TGME49_003790_86_1806	GGGCGCCAGGACGGATCGGA	TGME49_003790	TGME49_203790	203790	rhoptries 1	4656	8082	10608	10595	5529	18751	11323	15642
TGME49_003790_92_1806	GCGGTTCCACGAGAGTGTGA	TGME49_003790	TGME49_203790	203790	rhoptries 1	0	0	0	0	0	0	0	0
TGME49_003930_19_1422	GATGGCCTCACTGGCGTCGG	TGME49_003930	TGME49_203930	203930	rhoptries 2	0	0	0	0	0	0	0	0
TGME49_003930_2_948	GTTCCTGGTTATCGGACCTG	TGME49_003930	TGME49_203930	203930	rhoptries 2	0	0	0	0	0	0	0	0
TGME49_003930_3_1422	GTTCAAAAACAGTGGACACC	TGME49_003930	TGME49_203930	203930	rhoptries 2	0	0	0	0	0	0	0	0
TGME49_003930_42_948	GAACGCTGTTAAAATCTCAA	TGME49_003930	TGME49_203930	203930	rhoptries 2	0	0	0	0	0	0	0	0
TGME49_003930_9_1422	GGGAGAGGCTTCTGAGGGAG	TGME49_003930	TGME49_203930	203930	rhoptries 2	0	0	0	0	0	0	0	0
TGME49_003990_2_2550	GGACACGGGGCCCTCATCGG	TGME49_003990	TGME49_203990	ROP12	rhoptries 1	8427	18578	27508	32484	11683	27011	40759	42457
TGME49_003990_37_2040	GGGAATGGCGACGGGTTCGG	TGME49_003990	TGME49_203990	ROP12	rhoptries 1	10263	21761	45717	38489	18672	50512	46026	57392
TGME49_003990_55_2040	GACGGGGAGGGGGACCTCTG	TGME49_003990	TGME49_203990	ROP12	rhoptries 1	10078	11320	6374	4382	279	789	2442	2408
TGME49_003990_6_2550	GCGCCTTTGGAGCCACACTA	TGME49_003990	TGME49_203990	ROP12	rhoptries 1	2458	5218	8261	11625	3083	6401	7673	10269
TGME49_003990_63_2040	GGTACATCTGGCTGATCGGT	TGME49_003990	TGME49_203990	ROP12	rhoptries 1	3693	8133	18385	28811	11283	16441	24232	20493
TGME49_004320_10_1720	GGTGACGAAAAGCAGAAACA	TGME49_004320	TGME49_204320	204320	dense granules	5360	6775	1967	264	237	246	329	1816
TGME49_004320_27_1720	GTGGCCGGGAGTCCCTCCAG	TGME49_004320	TGME49_204320	204320	dense granules	8479	14377	25760	25037	10953	20004	38858	29473
TGME49_004320_35_1290	GCGCTGTTTCCGTGCGTGTA	TGME49_004320	TGME49_204320	204320	dense granules	0	0	0	0	0	0	0	0
TGME49_004320_38_1290	GGCTTCTCGAGAGGAACAAC	TGME49_004320	TGME49_204320	204320	dense granules	4631	6770	9175	4152	3952	8937	11576	7051
TGME49_004320_7_1720	GGCCAGCAATATGAGAGCGG	TGME49_004320	TGME49_204320	204320	dense granules	9504	11055	11008	7186	4978	12887	13171	5722
TGME49_004340_23_3556	GCCCGTTCTTGATGAGGCCG	TGME49_004340	TGME49_204340	GRA54	dense granules	4776	9032	10343	9744	7967	13516	19055	10543
TGME49_004340_30_3556	GGGAGAAAGTTCGACCCTGT	TGME49_004340	TGME49_204340	GRA54	dense granules	5875	14696	19822	23717	7211	15306	32633	24885
TGME49_004340_77_4445	GAAATATTCGCTGCCGTCAC	TGME49_004340	TGME49_204340	GRA54	dense granules	7504	12493	10180	9400	5229	17311	8904	12872
TGME49_004340_92_4445	GGTGTCGCCTCTGTCACGTT	TGME49_004340	TGME49_204340	GRA54	dense granules	3135	8142	10345	10227	5921	20444	23731	28791
TGME49_004340_95_4445	GCGGACACGACGACACACCT	TGME49_004340	TGME49_204340	GRA54	dense granules	298	10	639	14	13	69	219	175
TGME49_004560_1_5362	GCAGCATCTGCGTCCTGCCC	TGME49_004560	TGME49_204560	204560	null	2330	3900	9745	6529	8785	15885	16641	34328
TGME49_004560_42_4596	GTCTTGAGGTGCAGATTGGG	TGME49_004560	TGME49_204560	204560	null	14755	29340	32123	26329	13683	42662	49668	33183
TGME49_004560_62_8426	GGTGGGGGTTGAATGTCTTG	TGME49_004560	TGME49_204560	204560	null	22961	38914	49418	59464	18628	52329	44233	49368
TGME49_004560_73_8426	GCAGTCATCAGTGTGTCAAG	TGME49_004560	TGME49_204560	204560	null	0	0	0	0	0	0	0	0
TGME49_004560_93_4596	GCAGTAGTTTCTCTGTTGCG	TGME49_004560	TGME49_204560	204560	null	8175	12844	15913	16407	5381	11393	19553	23320
TGME49_005050_22_2640	GAGCTTGCGACTCGGGGGAG	TGME49_005050	TGME49_205050	205050	null	8812	19135	23965	36533	13974	48688	48963	33363
TGME49_005050_27_3300	GGAGGTGTCGGAAGCCATCT	TGME49_005050	TGME49_205050	205050	null	2949	2703	4576	3332	923	1202	2203	7544
TGME49_005050_56_2640	GGTTCACGTGATTGCCAGCG	TGME49_005050	TGME49_205050	205050	null	6539	10141	14776	13689	9224	21941	21968	41634
TGME49_005050_81_2640	GGCTGATCTGTCCTTTCAGG	TGME49_005050	TGME49_205050	205050	null	0	0	0	0	0	0	0	0
TGME49_005050_94_3300	GGCGGTGGCGCAGAGGCGGG	TGME49_005050	TGME49_205050	205050	null	7871	10864	2431	247	83	151	293	175
TGME49_005140_11_1232	GAAACGCTTGATTTAGTGAT	TGME49_005140	TGME49_205140	205140	null	3143	5346	7829	2899	2317	4509	9997	12051
TGME49_005140_15_1848	GCGTCGTTATCGAGATGTTG	TGME49_005140	TGME49_205140	205140	null	22744	54424	62348	59965	27514	71449	69280	112827
TGME49_005140_4_1848	GTGTCCGTTCCACTGGAAGC	TGME49_005140	TGME49_205140	205140	null	2004	3984	4499	3759	1834	3672	2184	3172
TGME49_005140_48_616	GTCGGCCAAGACAAACGATC	TGME49_005140	TGME49_205140	205140	null	4050	6270	3767	7791	1543	1101	3277	3630
TGME49_005140_6_616	GGTCTTCAGCACTTCCCACG	TGME49_005140	TGME49_205140	205140	null	5543	7990	11256	15320	3651	12400	13425	8284
TGME49_005160_16_2202	GACGAGCTGGAAACAGAAGA	TGME49_005160	TGME49_205160	205160	outlier	3881	5170	529	4379	100	98	301	649
TGME49_005160_47_1468	GTTTCGTCTACGCTTCCTCG	TGME49_005160	TGME49_205160	205160	outlier	6600	9608	4782	722	246	536	830	209
TGME49_005160_5_1468	GAGGCTCTTTCGTTCGTCGC	TGME49_005160	TGME49_205160	205160	outlier	4219	5052	9702	1398	1334	3636	6520	4516
TGME49_005160_54_734	GGGGATAGATGAGACCGACT	TGME49_005160	TGME49_205160	205160	outlier	683	887	23	13	5	12	27	13
TGME49_005160_69_734	GCGAAGAGCCTGCCTGTGTC	TGME49_005160	TGME49_205160	205160	outlier	0	0	0	0	0	0	0	0
TGME49_005190_4_1904	GGCGAGGGGAGTGAACGAGA	TGME49_005190	TGME49_205190	205190	null	8475	11824	859	214	87	123	318	195
TGME49_005190_51_1904	GGAAGAACGCAAACTGGTCA	TGME49_005190	TGME49_205190	205190	null	0	0	0	0	0	0	0	0
TGME49_005190_53_1904	GTCATCTGCTTGTCGGACTG	TGME49_005190	TGME49_205190	205190	null	8179	6405	3889	1160	343	1752	325	1550
TGME49_005190_78_1904	GGCAGCTACGTCGAAGTATC	TGME49_005190	TGME49_205190	205190	null	8507	8518	1073	231	97	123	357	254
TGME49_005190_91_1904	GCGTGGATGTTTGTGGCGCG	TGME49_005190	TGME49_205190	205190	null	13310	19359	2214	391	421	617	1111	1684
TGME49_005240_14_3680	GTCGAACAGAATCAACCACG	TGME49_005240	TGME49_205240	CLPTM1	ER	20221	28281	12929	3393	1462	2589	6001	4055
TGME49_005240_22_5520	GAGTCCGAGTGAAAGAGAAC	TGME49_005240	TGME49_205240	CLPTM1	ER	4397	6036	3960	954	62	387	446	120
TGME49_005240_30_4600	GCGCTGCTGCTGCTCAAACG	TGME49_005240	TGME49_205240	CLPTM1	ER	8325	12482	7691	336	147	985	360	1396
TGME49_005240_30_5520	GAATGGCGATGTCTGAGACG	TGME49_005240	TGME49_205240	CLPTM1	ER	16677	26769	9906	1419	702	2887	5025	2112
TGME49_005240_53_3680	GGATGAGAGACAAGGCAGAG	TGME49_005240	TGME49_205240	CLPTM1	ER	9008	12213	4035	284	168	643	774	466
TGME49_005250_10_2660	GCTGAAAAATCGTGCGCCGT	TGME49_005250	TGME49_205250	ROP18	rhoptries 1	0	0	0	0	0	0	0	0
TGME49_005250_2_2660	GTCTGTCGTACGGACAGACG	TGME49_005250	TGME49_205250	ROP18	rhoptries 1	6096	7549	2457	196	69	118	227	149
TGME49_005250_28_2660	GGTTTGGAGTCGAGTTTTGA	TGME49_005250	TGME49_205250	ROP18	rhoptries 1	23075	35500	30299	910	264	517	2166	1011
TGME49_005250_35_2660	GATCCTGGACTTGGAAGAGC	TGME49_005250	TGME49_205250	ROP18	rhoptries 1	1723	3861	5653	126	35	71	118	75
TGME49_005250_42_2128	GTTGTTCTTGCATGTGCGCC	TGME49_005250	TGME49_205250	ROP18	rhoptries 1	9243	14333	15140	586	135	860	446	354
TGME49_005360_18_6288	GGGTGGAGACGACCAGGCGG	TGME49_005360	TGME49_205360	205360	rhoptries 1	4602	6694	2431	658	1005	581	1092	558
TGME49_005360_28_4192	GTGAAAGGTAGCCTCATGCG	TGME49_005360	TGME49_205360	205360	rhoptries 1	11999	19207	26710	9147	2903	9788	16547	12988
TGME49_005360_31_5764	GAAGGAAGCCGTTGCAGGGG	TGME49_005360	TGME49_205360	205360	rhoptries 1	16329	21074	12673	3784	3575	6637	11461	9373
TGME49_005360_46_6288	GTTCACCGAAGAGTGGGTTG	TGME49_005360	TGME49_205360	205360	rhoptries 1	12912	20199	12686	5590	3498	6348	12488	11893
TGME49_005360_9_6288	GTCAGCGGGACACTTTTTCA	TGME49_005360	TGME49_205360	205360	rhoptries 1	0	0	0	0	0	0	0	0
TGME49_006520_14_548	GCAGCTGCTGCGGAGAGAGG	TGME49_006520	TGME49_206520	206520	null	5458	8602	5480	273	790	724	1274	2352
TGME49_006520_18_548	GGAGGCGTGGAGAAGTCGAG	TGME49_006520	TGME49_206520	206520	null	11482	17778	31878	26480	11400	25313	38195	29579
TGME49_006520_6_548	GTTCGACAAACATCAAAACG	TGME49_006520	TGME49_206520	206520	null	0	0	0	0	0	0	0	0
TGME49_006520_7_548	GTGAAAAGTCATACACACGC	TGME49_006520	TGME49_206520	206520	null	0	0	0	0	0	0	0	0
TGME49_006520_9_548	GGAAACTTGAAAATGACCTG	TGME49_006520	TGME49_206520	206520	null	126	371	548	487	196	188	36	42
TGME49_007610_15_958	GGCAGTCTGGAGTACCGTAG	TGME49_007610	TGME49_207610	ROP36	null	0	0	0	0	0	0	0	0
TGME49_007610_22_958	GAGATTGCGCAACACATCGC	TGME49_007610	TGME49_207610	ROP36	null	0	0	0	0	0	0	0	0
TGME49_007610_37_958	GCGTCGGGATCGAGAGTGTA	TGME49_007610	TGME49_207610	ROP36	null	10821	13628	15033	6849	4874	18146	8852	17961
TGME49_007610_46_479	GCCGTTGTCTTCCGCTATCC	TGME49_007610	TGME49_207610	ROP36	null	1424	3391	1607	1695	583	1382	3392	1677
TGME49_007610_47_958	GTTCACAACAAACACCTTGA	TGME49_007610	TGME49_207610	ROP36	null	0	0	0	0	0	0	0	0
TGME49_007700_0_1416	GTGCACGAGAAGACGGAAGG	TGME49_007700	TGME49_207700	ROP22	null	3209	1939	288	61	90	214	326	75
TGME49_007700_24_1416	GACTGTTTCCCCCGATCCAC	TGME49_007700	TGME49_207700	ROP22	null	366	745	713	72	20	591	485	1812
TGME49_007700_35_1416	GCTGCCGCGATACTGCCTGC	TGME49_007700	TGME49_207700	ROP22	null	1450	3034	2472	293	940	6505	915	3214
TGME49_007700_5_1888	GAACATCTGTCAGCTCCGTT	TGME49_007700	TGME49_207700	ROP22	null	787	2460	3882	5444	3271	4214	5407	5249
TGME49_007700_52_1416	GGCGAACCGCTTTTCCTTGA	TGME49_007700	TGME49_207700	ROP22	null	0	0	0	0	0	0	0	0
TGME49_008070_0_11223	GGCGATGAGTTCACTGCTGT	TGME49_008070	TGME49_208070	208070	dense granules	0	0	0	0	0	0	0	0
TGME49_008070_17_11223	GTTGAGGATATGGAGAGGGC	TGME49_008070	TGME49_208070	208070	dense granules	0	0	0	0	0	0	0	0
TGME49_008070_29_10836	GCCCCGACAGTCGCCTCGCC	TGME49_008070	TGME49_208070	208070	dense granules	0	0	0	0	0	0	0	0
TGME49_008070_33_10449	GGGGACTCAGACGGTCGCGA	TGME49_008070	TGME49_208070	208070	dense granules	0	0	0	0	0	0	0	0
TGME49_008070_44_10449	GACGCTCTCGAAGGTTCGAG	TGME49_008070	TGME49_208070	208070	dense granules	0	0	0	0	0	0	0	0
TGME49_008450_20_3260	GTCCGGGAGTGCCACGGCGT	TGME49_008450	TGME49_208450	PI-2	dense granules	0	0	0	0	0	0	0	0
TGME49_008450_26_2608	GCCGCCAAAGGACGCCCCAA	TGME49_008450	TGME49_208450	PI-2	dense granules	836	1777	1397	16811	69	1832	1546	2178
TGME49_008450_28_3260	GGCAATCTCGAATTAAACTG	TGME49_008450	TGME49_208450	PI-2	dense granules	9313	14015	16203	17442	8827	17664	35699	25516
TGME49_008450_34_2608	GCAGCCCAGCATAACGCCAT	TGME49_008450	TGME49_208450	PI-2	dense granules	2735	4457	3933	2074	988	3634	2322	3995
TGME49_008450_38_2608	GTTGTATCGGCTACTTCGGA	TGME49_008450	TGME49_208450	PI-2	dense granules	0	0	0	0	0	0	0	0
TGME49_008740_15_3190	GTGCATCCGAGCGAAGTGTA	TGME49_008740	TGME49_208740	MCP3	dense granules	0	0	0	0	0	0	0	0
TGME49_008740_17_2552	GTGATGCTTCAGGTTGCAGA	TGME49_008740	TGME49_208740	MCP3	dense granules	0	0	0	0	0	0	0	0
TGME49_008740_21_2552	GTCAATCCATTCATCCATCC	TGME49_008740	TGME49_208740	MCP3	dense granules	0	0	0	0	0	0	0	0
TGME49_008740_35_2552	GCTTCACCTGTCTTTGACTG	TGME49_008740	TGME49_208740	MCP3	dense granules	0	0	0	0	0	0	0	0
TGME49_008740_6_3190	GGCTTCGATGTTCCTGGCTC	TGME49_008740	TGME49_208740	MCP3	dense granules	0	0	0	0	0	0	0	0
TGME49_008830_29_1767	GGTTTGTGAATATTGAGGCC	TGME49_008830	TGME49_208830	GRA16	dense granules	4453	7840	6095	10639	759	4550	4215	6822
TGME49_008830_42_1767	GCAACACCACTCCGTATTCG	TGME49_008830	TGME49_208830	GRA16	dense granules	0	0	0	0	0	0	0	0
TGME49_008830_59_1178	GTCCTATCTCGTACGTAAAG	TGME49_008830	TGME49_208830	GRA16	dense granules	2914	5874	5776	2875	2823	3539	2383	6091
TGME49_008830_59_1767	GGCCGACTGACTAATCCGTC	TGME49_008830	TGME49_208830	GRA16	dense granules	4039	8407	7357	9236	5208	10119	8647	19260
TGME49_008830_69_1767	GCTCAATCCCGGCGACGAAC	TGME49_008830	TGME49_208830	GRA16	dense granules	2244	4161	12337	3798	2907	5162	6664	9389
TGME49_008850_0_1116	GGCATTGACCGGAGGTGCTC	TGME49_008850	TGME49_208850	SRS11	PM - peripheral 1	0	0	0	0	0	0	0	0
TGME49_008850_10_1116	GGTGGTGCTGCACTGCCCAT	TGME49_008850	TGME49_208850	SRS11	PM - peripheral 1	1089	1418	2582	969	1396	4304	2528	4869
TGME49_008850_16_1116	GTCGTTTTGATCCAGGGACA	TGME49_008850	TGME49_208850	SRS11	PM - peripheral 1	54	156	14	1	1	3	2	4
TGME49_008850_31_744	GTTGGTGCACTCCTTGACTT	TGME49_008850	TGME49_208850	SRS11	PM - peripheral 1	515	627	11	12	6	8	19	12
TGME49_008850_4_1116	GCGCTGCCACATATACAATG	TGME49_008850	TGME49_208850	SRS11	PM - peripheral 1	2527	5029	9521	4143	2395	2439	2715	5797
TGME49_009170_1_1143	GCCGCTGCCGCGAGTCTCGC	TGME49_009170	TGME49_209170	209170	rhoptries 1	0	0	0	0	0	0	0	0
TGME49_009170_11_1524	GTCCTGCTGCCAGTTCCGAC	TGME49_009170	TGME49_209170	209170	rhoptries 1	2805	3017	970	3637	254	5125	393	5302
TGME49_009170_20_1524	GCGTTGCCTGCTGCGTCGGA	TGME49_009170	TGME49_209170	209170	rhoptries 1	4085	12485	14586	12115	4844	26420	23973	29696
TGME49_009170_24_1143	GGCCCGCAGCTGCAGCCAGG	TGME49_009170	TGME49_209170	209170	rhoptries 1	5516	10416	12307	5988	6351	11691	19645	13564
TGME49_009170_43_1143	GTACATACCCACGGTGCTGT	TGME49_009170	TGME49_209170	209170	rhoptries 1	2290	4021	6484	6477	2158	6684	11020	7604
TGME49_009980_38_1940	GACCGCGTCCAACAAACCGT	TGME49_009980	TGME49_209985	209985	rhoptries 1	52183	103720	156163	120069	52880	157737	175553	166446
TGME49_009980_56_1940	GCGGCTCCGGCTCCCCAGGC	TGME49_009980	TGME49_209985	209985	rhoptries 1	0	0	0	0	0	0	0	0
TGME49_009980_67_1940	GGAGTAGAATCTGTCCCACT	TGME49_009980	TGME49_209985	209985	rhoptries 1	44352	80217	98718	87459	36016	107823	89929	96952
TGME49_009980_75_1940	GGGCTGTGAGGGTCCTGGGA	TGME49_009980	TGME49_209985	209985	rhoptries 1	0	0	0	0	0	0	0	0
TGME49_009980_8_2425	GTGTGGAGGAACCCCTGTCG	TGME49_009980	TGME49_209985	209985	rhoptries 1	2403	4670	12001	9960	5028	11038	10977	13083
TGME49_010090_25_1371	GTCGGGGGCCGTAACTGTCA	TGME49_010090	TGME49_210095	210095	rhoptries 1	4903	8142	9053	2268	1607	8413	8170	3676
TGME49_010090_57_1371	GTGTTGTCTCGGGGATCTAG	TGME49_010090	TGME49_210095	210095	rhoptries 1	18071	34973	49926	45894	18176	46915	62213	65454
TGME49_010110_45_2040	GTCGGCCCCGGGCCCCCAGG	TGME49_010110	TGME49_321710	321710	null	0	0	0	0	0	0	0	0
TGME49_010110_47_2550	GGGAAGAACAGGAGGCTCAC	TGME49_010110	TGME49_321710	321710	null	2123	2754	5637	6979	2635	3663	4050	5176
TGME49_010110_9_2550	GATTACTGTCGCCTCCTCGG	TGME49_010110	TGME49_321710	321710	null	8223	14883	19778	10371	5336	30405	9723	27418
TGME49_010370_10_2750	GAAACGCAAAAACGCTTGCC	TGME49_010370	TGME49_210370	ROP54	rhoptries 1	2054	3210	2932	3893	1653	5793	3812	5900
TGME49_010370_31_2200	GGGCGTTGGCCAGTTCTGCT	TGME49_010370	TGME49_210370	ROP54	rhoptries 1	3028	5584	7179	17360	3228	9765	17541	12456
TGME49_010370_44_2200	GGAGGTCCTTTGCCATCCCG	TGME49_010370	TGME49_210370	ROP54	rhoptries 1	62	96	1	3	2	1	3	2
TGME49_010370_5_2750	GGGCTCCCTCGAGTGGCGGT	TGME49_010370	TGME49_210370	ROP54	rhoptries 1	1361	2192	678	53	23	79	228	1530
TGME49_010370_52_2200	GCGCCAATGAGCTCGTGCCG	TGME49_010370	TGME49_210370	ROP54	rhoptries 1	6719	10370	12474	7574	5272	9354	14066	13679
TGME49_010820_10_3605	GGAATGAGCCTGACAAGATG	TGME49_010820	TGME49_210820	210820	rhoptries 2	0	0	0	0	0	0	0	0
TGME49_010820_25_3605	GGGAACCGGAAATGTGGAGC	TGME49_010820	TGME49_210820	210820	rhoptries 2	0	0	0	0	0	0	0	0
TGME49_010820_33_3605	GCCTTCTCTTCAAGAGTCGG	TGME49_010820	TGME49_210820	210820	rhoptries 2	0	0	0	0	0	0	0	0
TGME49_010820_46_3605	GTCCAAGTGCTGCGCGACCG	TGME49_010820	TGME49_210820	210820	rhoptries 2	0	0	0	0	0	0	0	0
TGME49_010820_61_2884	GCCTCCGTCCAGGGGAAAGT	TGME49_010820	TGME49_210820	210820	rhoptries 2	0	0	0	0	0	0	0	0
TGME49_011260_35_1806	GCGTCCTCGGGCAGTTAGCA	TGME49_011260	TGME49_211260	ROP26	rhoptries 1	5510	9700	7620	3347	1538	4586	11443	6618
TGME49_011260_39_1806	GGATTCAGGTCCTCCTCTGA	TGME49_011260	TGME49_211260	ROP26	rhoptries 1	1919	3331	4555	589	439	1678	277	769
TGME49_011260_4_2408	GGTGGCAGATCAGATGGACG	TGME49_011260	TGME49_211260	ROP26	rhoptries 1	0	0	0	0	0	0	0	0
TGME49_011260_54_1806	GGCCTCTGTGAGGCAGCCGC	TGME49_011260	TGME49_211260	ROP26	rhoptries 1	3874	5570	6462	7086	2241	2942	6531	7254
TGME49_011260_58_1806	GCTGCAATTCTCTATATAGT	TGME49_011260	TGME49_211260	ROP26	rhoptries 1	5001	8837	8614	8277	2828	6084	9458	5094
TGME49_011290_13_2468	GTCAGTGACTTTCTGCGGTC	TGME49_011290	TGME49_211290	ROP15	rhoptries 1	3550	4449	2553	4702	1303	1073	2205	4674
TGME49_011290_16_2468	GAGCGGCTCCCTGTCGCTTG	TGME49_011290	TGME49_211290	ROP15	rhoptries 1	4125	7782	6695	1096	1586	5453	3760	3901
TGME49_011290_34_2468	GACAGCTACCAAAGCCGCTC	TGME49_011290	TGME49_211290	ROP15	rhoptries 1	3486	4437	7406	8752	2450	12614	9793	15331
TGME49_011290_41_2468	GGTTTCAATATGCTGCTGTC	TGME49_011290	TGME49_211290	ROP15	rhoptries 1	3174	5311	7603	11892	3140	14369	9435	9682
TGME49_011290_45_2468	GGATACGAGCCCAAGTAGAG	TGME49_011290	TGME49_211290	ROP15	rhoptries 1	0	0	0	0	0	0	0	0
TGME49_011460_10_1689	GGCCAGGCGCCATCAATCCA	TGME49_011460	TGME49_211460	MYR4	dense granules	0	0	0	0	0	0	0	0
TGME49_011460_14_1689	GCGTTTGACGGAACGCTCGA	TGME49_011460	TGME49_211460	MYR4	dense granules	0	0	0	0	0	0	0	0
TGME49_011460_58_1126	GCCACCACTGGGCTTACTGT	TGME49_011460	TGME49_211460	MYR4	dense granules	0	0	0	0	0	0	0	0
TGME49_011460_6_563	GAACAGTCAACGGAGAAAAC	TGME49_011460	TGME49_211460	MYR4	dense granules	0	0	0	0	0	0	0	0
TGME49_011460_64_1126	GCCGTTGCAGGTGCACTGTC	TGME49_011460	TGME49_211460	MYR4	dense granules	0	0	0	0	0	0	0	0
TGME49_012300_11_3668	GGTCGTCATCATCCTCTCGA	TGME49_012300	TGME49_212300	GRA32	dense granules	2817	5948	4210	168	612	2664	1042	1214
TGME49_012300_12_2882	GATTTCACGTTGCTGAAAGA	TGME49_012300	TGME49_212300	GRA32	dense granules	3118	4740	1359	662	89	543	705	1288
TGME49_012300_13_2882	GGCAAGAGTCTGTAGTTTGG	TGME49_012300	TGME49_212300	GRA32	dense granules	12339	17579	6302	1354	339	584	3101	753
TGME49_012300_4_2882	GGCAATAAGCAGCTGACCTG	TGME49_012300	TGME49_212300	GRA32	dense granules	0	0	0	0	0	0	0	0
TGME49_012300_8_2358	GTCAGCCGCATCTACCGTGA	TGME49_012300	TGME49_212300	GRA32	dense granules	4154	4907	3369	1321	736	2721	1990	3122
TGME49_012410_23_930	GGTCCCCGATTCTGAAGATG	TGME49_012410	TGME49_212410	GRA11A	dense granules	4110	10537	14067	16171	3687	11720	17110	14310
TGME49_012410_30_1395	GGGTCAAAGTCTTCGGGGGC	TGME49_012410	TGME49_212410	GRA11A	dense granules	3551	3943	7274	6034	1222	945	1597	5734
TGME49_012410_40_930	GCTCGTGCGACGCATCAATG	TGME49_012410	TGME49_212410	GRA11A	dense granules	7964	15549	21614	15743	6904	14775	11720	21286
TGME49_012410_49_465	GCAAAGCCAAAGCAGAAATG	TGME49_012410	TGME49_212410	GRA11A	dense granules	10761	17629	21005	26027	7786	25341	38377	25430
TGME49_012410_9_1395	GTGCTAGCAGGGGGTGGCGC	TGME49_012410	TGME49_212410	GRA11A	dense granules	6100	10095	10316	2650	1859	11245	6466	3733
TGME49_013070_103_3624	GAAAACGTGACGACGAGAAA	TGME49_013070	TGME49_213069	213069	nucleolus	2570	4453	531	310	31	55	634	152
TGME49_013070_104_3624	GGTGACGACGAGAAATGGAG	TGME49_013070	TGME49_213069	213069	nucleolus	2881	4267	416	71	20	44	109	162
TGME49_013070_18_5436	GAAGTGACTAGGCAAATGCG	TGME49_013070	TGME49_213069	213069	nucleolus	6627	10013	637	178	66	463	239	152
TGME49_013070_74_3624	GGACGGGGAGGCGTTTGCAG	TGME49_013070	TGME49_213069	213069	nucleolus	9176	11341	8814	5143	445	676	2768	1822
TGME49_013070_83_3624	GACACCCATCTCGACAGATT	TGME49_013070	TGME49_213069	213069	nucleolus	629	623	10	10	15	10	13	10
TGME49_013070_84_3624	GCACCCATCTCGACAGATTC	TGME49_013070	TGME49_213069	213069	nucleolus	0	0	0	0	0	0	0	0
TGME49_013070_88_3624	GCAGCAGAAGACTCAGCAAG	TGME49_013070	TGME49_213069	213069	nucleolus	0	0	0	0	0	0	0	0
TGME49_013070_93_3624	GACCCCTGAGAATGTCAGCC	TGME49_013070	TGME49_213069	213069	nucleolus	0	0	0	0	0	0	0	0
TGME49_014080_12_794	GCTTCATGCCTTCAGAAAGC	TGME49_014080	TGME49_214080	Toxofilin	rhoptries 1	5465	8760	11003	4036	1690	3306	1206	6681
TGME49_014080_18_794	GAATCTTCCCGTTTTCGGGC	TGME49_014080	TGME49_214080	Toxofilin	rhoptries 1	0	0	0	0	0	0	0	0
TGME49_014080_30_794	GGAGCAGCCCTAGTTCCTGT	TGME49_014080	TGME49_214080	Toxofilin	rhoptries 1	5022	9564	13264	12021	8833	21433	14801	17123
TGME49_014080_37_794	GGTCTGTAGCGCCGCTGCTT	TGME49_014080	TGME49_214080	Toxofilin	rhoptries 1	12641	27402	40413	32112	16517	51703	58132	54362
TGME49_014080_40_794	GGCGGCTTTAGCTTGCTCTG	TGME49_014080	TGME49_214080	Toxofilin	rhoptries 1	6437	12653	8407	4187	3683	4015	4659	15468
TGME49_014410_2_1346	GCTGTCGCGAGGAATTAAAG	TGME49_014410	TGME49_214410	214410	dense granules	0	0	0	0	0	0	0	0
TGME49_014410_31_1346	GATCTGCCCGGAATCGTGCG	TGME49_014410	TGME49_214410	214410	dense granules	0	0	0	0	0	0	0	0
TGME49_014410_51_1346	GCGGCCTGTCCACCACGATG	TGME49_014410	TGME49_214410	214410	dense granules	0	0	0	0	0	0	0	0
TGME49_014410_60_1346	GCCTCTTGGTTTCCCCAAGA	TGME49_014410	TGME49_214410	214410	dense granules	0	0	0	0	0	0	0	0
TGME49_014410_63_673	GCAGTGGAAGGAGCAGTGTG	TGME49_014410	TGME49_214410	214410	dense granules	0	0	0	0	0	0	0	0
TGME49_015220_11_628	GTCAGCAGTGTTCCCAAACA	TGME49_015220	TGME49_215220	GRA22	dense granules	998	2761	2859	1559	547	2704	2404	3710
TGME49_015220_19_628	GTCAGTAGCCGAGGACGCCT	TGME49_015220	TGME49_215220	GRA22	dense granules	0	0	0	0	0	0	0	0
TGME49_015220_35_1256	GAAGCTGCCATCTTCCTGCC	TGME49_015220	TGME49_215220	GRA22	dense granules	0	0	0	0	0	0	0	0
TGME49_015220_40_1256	GTGCTGAGGTTCGTCCGTCG	TGME49_015220	TGME49_215220	GRA22	dense granules	13523	23816	28157	16247	7872	13386	18305	15064
TGME49_015220_41_1256	GTCTCTTCAGTCTTTTGCTG	TGME49_015220	TGME49_215220	GRA22	dense granules	4819	10412	12477	6713	4375	10991	5176	8510
TGME49_015220_7_628	GATTTTGTCCTGACACGGAA	TGME49_015220	TGME49_215220	GRA22	dense granules	33430	75606	151795	115064	41513	129797	124056	124636
TGME49_015360_0_1425	GGTTGAGTGTCGCCCGAGGG	TGME49_015360	TGME49_215360	215360	dense granules	0	0	0	0	0	0	0	0
TGME49_015360_17_950	GTCGTCTGTAGCCCGCTGAC	TGME49_015360	TGME49_215360	215360	dense granules	0	0	0	0	0	0	0	0
TGME49_015360_2_950	GACTTCTCCACTAACTCTAC	TGME49_015360	TGME49_215360	215360	dense granules	0	0	0	0	0	0	0	0
TGME49_015360_22_950	GAATGTCGCTTGCACGATCC	TGME49_015360	TGME49_215360	215360	dense granules	0	0	0	0	0	0	0	0
TGME49_015360_29_950	GTTTCATCGACAGATTCATC	TGME49_015360	TGME49_215360	215360	dense granules	0	0	0	0	0	0	0	0
TGME49_015770_37_1172	GAGCTCCGACTCTACGCGGA	TGME49_015770	TGME49_215775	ROP8	rhoptries 1	0	0	0	0	0	0	0	0
TGME49_015770_45_586	GGGACGCGCCTCCCGGCGAC	TGME49_015770	TGME49_215775	ROP8	rhoptries 1	1612	1842	3844	7889	2180	5154	16574	5581
TGME49_015770_49_1172	GCGCCTCGAGATATGCATAA	TGME49_015770	TGME49_215775	ROP8	rhoptries 1	41	200	1096	848	22	32	1632	478
TGME49_015770_52_586	GAAATGCTACTGGCTCAATT	TGME49_015770	TGME49_215775	ROP8	rhoptries 1	4732	9957	21786	15832	3451	15211	22679	14722
TGME49_015780_17_2148	GTAGTCCGTACGTTTGCTTG	TGME49_015780	TGME49_215775	ROP8	rhoptries 1	3686	7502	16895	7426	4950	14791	10727	13469
TGME49_015780_18_2148	GGACACTAGACTGTCAGCTG	TGME49_015780	TGME49_215775	ROP8	rhoptries 1	675	1531	1452	4493	1498	5831	9529	4729
TGME49_015780_26_2148	GGCCAAGCTCCGACTCTACG	TGME49_015780	TGME49_215775	ROP8	rhoptries 1	10164	21882	34392	36208	14586	57496	64736	46501
TGME49_015780_36_1432	GTAGGGGACGCGCCTCCCGG	TGME49_015780	TGME49_215775	ROP8	rhoptries 1	1784	1381	4216	2665	649	879	5259	3151
TGME49_015910_23_2016	GCCTCGAGATCCGCTGGCCA	TGME49_015910	TGME49_215910	215910	dense granules	4058	3561	7032	1843	1785	4410	2626	3023
TGME49_015910_23_4032	GAAGTGCACTTTACTCTGCA	TGME49_015910	TGME49_215910	215910	dense granules	0	0	0	0	0	0	0	0
TGME49_015910_50_5544	GAGACGGTCCGTGACGAAGA	TGME49_015910	TGME49_215910	215910	dense granules	4649	9997	11846	5619	5735	11182	15872	11433
TGME49_015910_54_1512	GGGAACAGACTCTTGCTGCG	TGME49_015910	TGME49_215910	215910	dense granules	0	0	0	0	0	0	0	0
TGME49_015910_75_5544	GCGTACCCCGCCAGCACGTT	TGME49_015910	TGME49_215910	215910	dense granules	36244	58542	83733	65826	28354	75141	94103	94342
TGME49_016910_26_2356	GTAAAGATCGAACTGATAAA	TGME49_016910	TGME49_216910	216920	null	1281	2032	240	46	12	19	47	36
TGME49_016910_31_1767	GACCGCGCTCCGAAGTGTGC	TGME49_016910	TGME49_216910	216920	null	990	30	9	17	13	6	21	13
TGME49_016910_34_1767	GAGAATCGGACTTCATGTGG	TGME49_016910	TGME49_216910	216920	null	7418	9229	837	207	223	1078	214	427
TGME49_016910_37_1767	GAAGAGATTCCCCTCTCTTC	TGME49_016910	TGME49_216910	216920	null	1846	3507	4766	18897	1184	5788	1978	3359
TGME49_017400_20_2349	GGTTGTAGTCTTTAACCACA	TGME49_017400	TGME49_217400	217400	rhoptries 1	1125	2010	2133	2205	550	885	232	2034
TGME49_017400_28_2349	GGCCATAGTGTCGTAGAAGC	TGME49_017400	TGME49_217400	217400	rhoptries 1	4506	5655	8508	13715	6446	21310	10686	20822
TGME49_017400_34_2349	GTTCTCTTCGTCGTGCCTCA	TGME49_017400	TGME49_217400	217400	rhoptries 1	1995	2321	1341	649	293	1812	379	1362
TGME49_017400_37_783	GGCGGCATTCTGATCTTTCA	TGME49_017400	TGME49_217400	217400	rhoptries 1	3112	3841	4079	914	1640	7298	7563	8104
TGME49_017400_79_783	GGCTGAGACCACTTTCGCTT	TGME49_017400	TGME49_217400	217400	rhoptries 1	2044	5014	999	3261	495	2507	176	3254
TGME49_017530_10_1522	GTGAGTTCTCTTTTATTGAT	TGME49_017530	TGME49_217530	217530	dense granules	3253	3346	1949	570	255	492	2472	2159
TGME49_017530_13_1522	GTTCCTTCCGAAAATAAGGG	TGME49_017530	TGME49_217530	217530	dense granules	0	0	0	0	0	0	0	0
TGME49_017530_23_1522	GGCGAGGCTTCGGTAGAAAG	TGME49_017530	TGME49_217530	217530	dense granules	10151	26382	34762	38224	14323	43607	48158	62186
TGME49_017530_59_761	GCATCCCCCGTCAAATTGTT	TGME49_017530	TGME49_217530	217530	dense granules	138	53	277	836	316	25	50	3121
TGME49_017530_64_1522	GACTGCGGCAGAAAGTTGCT	TGME49_017530	TGME49_217530	217530	dense granules	3239	6163	9081	11661	4131	16299	7280	9084
TGME49_017680_14_13108	GACACGGCGGATATCAAACG	TGME49_017680	TGME49_217680	GRA57	dense granules	0	0	0	0	0	0	0	0
TGME49_017680_19_13108	GTCGCCTTTCCAGGGGCAGA	TGME49_017680	TGME49_217680	GRA57	dense granules	0	0	0	0	0	0	0	0
TGME49_017680_2_13108	GCTTGAGGCTCGTCAGCAAC	TGME49_017680	TGME49_217680	GRA57	dense granules	0	0	0	0	0	0	0	0
TGME49_017680_4_13108	GATCGCTCGACGCTTCCTGC	TGME49_017680	TGME49_217680	GRA57	dense granules	0	0	0	0	0	0	0	0
TGME49_017680_40_12656	GTGAAGCCAGTCGATGTCGC	TGME49_017680	TGME49_217680	GRA57	dense granules	0	0	0	0	0	0	0	0
TGME49_018270_24_842	GCATCTGGCTTATGCAATCT	TGME49_018270	TGME49_218270	ROP48	rhoptries 2	1954	2014	2688	4170	555	2786	404	2581
TGME49_018270_27_842	GCCTTCAAAGCCCGAGTTGC	TGME49_018270	TGME49_218270	ROP48	rhoptries 2	0	0	0	0	0	0	0	0
TGME49_018270_3_1263	GCGCAGGCCGACAGCTAAAC	TGME49_018270	TGME49_218270	ROP48	rhoptries 2	2713	5380	8514	5568	3215	5747	12513	8853
TGME49_018270_33_842	GATGCGAGAATAACAGCAGC	TGME49_018270	TGME49_218270	ROP48	rhoptries 2	4018	5359	4148	2883	3996	5265	4707	4890
TGME49_018270_9_1263	GCAGAGCGGCAGCTCCGGCG	TGME49_018270	TGME49_218270	ROP48	rhoptries 2	9179	16857	26459	26606	11526	25523	37187	44630
TGME49_019810_21_4132	GTGTCTTCCGCGGACAGCGA	TGME49_019810	TGME49_219810	GRA40	dense granules	4147	5490	5558	6553	1112	3862	5802	2918
TGME49_019810_47_6198	GAGACTTCGGGGTCAGCCGC	TGME49_019810	TGME49_219810	GRA40	dense granules	4749	11301	16255	17840	8173	21267	32501	19446
TGME49_019810_58_6198	GGAACGAGTTGGAGAAACGA	TGME49_019810	TGME49_219810	GRA40	dense granules	4333	9176	11626	8686	2783	8673	14907	11611
TGME49_019810_76_5165	GCCGGCTTGCCACGTGGAAC	TGME49_019810	TGME49_219810	GRA40	dense granules	1821	3969	6037	3800	1781	4663	2786	15782
TGME49_019810_84_4132	GAAGTAGACAAAAGAGTTCG	TGME49_019810	TGME49_219810	GRA40	dense granules	13474	20259	16651	10164	6427	13022	17273	16908
TGME49_020240_25_2650	GTTTCCCCCGTTCCTCGCTC	TGME49_020240	TGME49_220240	GRA31	dense granules	408	206	5	251	5	9	531	11
TGME49_020240_35_2650	GCTTTGTCTATCCTCATCGG	TGME49_020240	TGME49_220240	GRA31	dense granules	10354	17661	12480	3183	2171	7899	9086	11913
TGME49_020240_45_2650	GATCCTGAGGACGCCTCCGG	TGME49_020240	TGME49_220240	GRA31	dense granules	5893	6644	4414	462	353	1404	873	2355
TGME49_020240_60_2120	GGGACTCCCCGTTGCAGGTG	TGME49_020240	TGME49_220240	GRA31	dense granules	2203	2297	3286	1456	1352	1123	3389	1500
TGME49_020240_78_2120	GGGAGAAGGTGGTGATCTGG	TGME49_020240	TGME49_220240	GRA31	dense granules	0	0	0	0	0	0	0	0
TGME49_020950_0_696	GTGTCGACGCGGTGGACCTA	TGME49_020950	TGME49_220950	MAF1B	dense granules	7433	17520	24290	23107	9698	26163	35456	37037
TGME49_020950_15_696	GCCAACTGCAGTGGCCATGA	TGME49_020950	TGME49_220950	MAF1B	dense granules	18688	32801	47232	47319	18161	49162	50462	46234
TGME49_020950_32_696	GCCTCCACAGGAGGCGGTGC	TGME49_020950	TGME49_220950	MAF1B	dense granules	5136	10160	8044	6612	1677	2384	1293	4917
TGME49_020950_44_696	GGCGATGGTGGAGGCGGCGG	TGME49_020950	TGME49_220950	MAF1B	dense granules	10140	10742	483	235	97	127	286	207
TGME49_020950_59_696	GGAACTTCGACGGGCGGCGG	TGME49_020950	TGME49_220950	MAF1B	dense granules	0	0	0	0	0	0	0	0
TGME49_022040_18_1506	GAGCGCCATTCTCCTTCGCC	TGME49_022040	TGME49_222040	MOG1	cytosol	1814	1393	177	40	12	20	67	260
TGME49_022040_22_1506	GACAAGCAGCTTCATCTGGA	TGME49_022040	TGME49_222040	MOG1	cytosol	0	0	0	0	0	0	0	0
TGME49_022040_23_1004	GCATATCCATGAAAACTTCT	TGME49_022040	TGME49_222040	MOG1	cytosol	5771	10048	5554	1028	510	386	1792	231
TGME49_022040_25_1004	GGAATATCAGGAAACTGTTT	TGME49_022040	TGME49_222040	MOG1	cytosol	0	0	0	0	0	0	0	0
TGME49_022100_14_3165	GGACGTTGCTGAGCTCTGAC	TGME49_022100	TGME49_222100	222100	rhoptries 1	5135	7216	10158	5878	2888	9031	5530	7065
TGME49_022100_38_3165	GGTCAATGGTAAAGGAAGGA	TGME49_022100	TGME49_222100	222100	rhoptries 1	7264	16223	10568	2972	2440	4002	6486	5399
TGME49_022100_45_1899	GGGCTTTTCGATTCTACTCG	TGME49_022100	TGME49_222100	222100	rhoptries 1	15352	25207	18189	5743	3021	5477	8712	12930
TGME49_022100_63_1899	GAAACCAAAGCGGGAAGCGT	TGME49_022100	TGME49_222100	222100	rhoptries 1	14633	24393	14283	6750	3102	7693	14077	6689
TGME49_022100_66_2532	GACGGCTTCACGTAGCGGGC	TGME49_022100	TGME49_222100	222100	rhoptries 1	0	0	0	0	0	0	0	0
TGME49_022170_15_1392	GACGCGCCACAGGGAGCAGC	TGME49_022170	TGME49_222170	GRA17	dense granules	5411	8293	16342	5905	6114	15229	28664	17591
TGME49_022170_22_1392	GGAACGAATCGCTCGCATCG	TGME49_022170	TGME49_222170	GRA17	dense granules	0	0	0	0	0	0	0	0
TGME49_022170_36_1392	GACGGGCAACACGGAGGAGT	TGME49_022170	TGME49_222170	GRA17	dense granules	15725	18840	12382	5728	933	1708	3664	5431
TGME49_022170_55_1392	GTTGCCGCCATCGCCGTCAG	TGME49_022170	TGME49_222170	GRA17	dense granules	3648	6291	1736	113	37	69	138	113
TGME49_022170_62_1392	GTCCTTCACGAAGAGCTCAA	TGME49_022170	TGME49_222170	GRA17	dense granules	6694	9145	4438	220	76	140	273	279
TGME49_022310_108_1008	GGAGGGCTGGTCCGCAGCGG	TGME49_022310	TGME49_222310	222310	PM - integral	10870	14983	6470	800	289	961	4138	1725
TGME49_022310_57_0	GTGCGAAGAAGTCGAGGACG	TGME49_022310	TGME49_222310	222310	PM - integral	3547	7031	92	120	50	86	1294	100
TGME49_022310_73_0	GCTGTTCCTCGCAGGCCTGC	TGME49_022310	TGME49_222310	222310	PM - integral	2563	4546	2816	116	380	758	380	226
TGME49_022310_74_2016	GCGTCGCGGAGCGCTTCGCT	TGME49_022310	TGME49_222310	222310	PM - integral	5146	7670	1484	424	262	342	258	507
TGME49_022310_98_1008	GGGCGACTCGGAGGAGGTCA	TGME49_022310	TGME49_222310	222310	PM - integral	0	0	0	0	0	0	0	0
TGME49_023920_12_5304	GCGCAAACGTCTCGGTGGTT	TGME49_023920	TGME49_223920	RON3	rhoptries 1	9106	8921	1018	257	593	501	2224	548
TGME49_023920_14_4488	GCGGCCCTGGTTCGCGTTGA	TGME49_023920	TGME49_223920	RON3	rhoptries 1	5047	5912	1899	136	211	82	942	343
TGME49_023920_23_5304	GATCAATGGAATCCTTCGCA	TGME49_023920	TGME49_223920	RON3	rhoptries 1	4934	5201	76	114	51	71	156	103
TGME49_023920_30_3264	GGTTAATCAGCTGCGGGAGA	TGME49_023920	TGME49_223920	RON3	rhoptries 1	4067	6034	62	131	48	74	159	93
TGME49_023920_40_3264	GATGTCTTTGCGGAGAGAAA	TGME49_023920	TGME49_223920	RON3	rhoptries 1	6920	6118	668	186	63	202	218	130
TGME49_024220_18_1360	GTCGATCCACGTAGTCGCCG	TGME49_024220	TGME49_224220	224220	cytosol	1852	3626	46	54	18	39	64	39
TGME49_024220_18_2040	GACATGGTCAAGAGTTTCGA	TGME49_024220	TGME49_224220	224220	cytosol	4775	4439	938	115	36	73	171	91
TGME49_024220_23_680	GACAGTCACGGGTGTGCGTA	TGME49_024220	TGME49_224220	224220	cytosol	2672	2174	39	68	15	35	82	61
TGME49_024220_42_1360	GCCGACTTTCATGATTGCCT	TGME49_024220	TGME49_224220	224220	cytosol	0	0	0	0	0	0	0	0
TGME49_024220_60_0	GCTTGCCCCAAGTAATGGTC	TGME49_024220	TGME49_224220	224220	cytosol	2052	1841	25	57	17	28	56	35
TGME49_025150_36_886	GGCACGAACGCAACCGCATG	TGME49_025150	TGME49_225150	225150	rhoptries 1	9061	22099	27335	9071	3130	7125	8610	6077
TGME49_025150_51_886	GGAAATCCGCCGCTCTTTGT	TGME49_025150	TGME49_225150	225150	rhoptries 1	7700	9870	8181	900	193	1605	962	1807
TGME49_025150_54_1772	GATCTACCTGTGGCAGGTCA	TGME49_025150	TGME49_225150	225150	rhoptries 1	5869	6345	8013	504	102	429	5611	1180
TGME49_025150_75_886	GTCTTGCGAGTTCTCTCGCT	TGME49_025150	TGME49_225150	225150	rhoptries 1	4515	5259	5798	1444	621	174	556	157
TGME49_025150_80_886	GCTGATGAGCTGGCTTCCGC	TGME49_025150	TGME49_225150	225150	rhoptries 1	2058	3859	5452	152	502	142	469	1221
TGME49_025160_14_1434	GGGCCCCTTCTCCAGAAGGC	TGME49_025160	TGME49_225160	225160	dense granules	0	0	0	0	0	0	0	0
TGME49_025160_30_1434	GTTTCTGTCATCTCTTCTCG	TGME49_025160	TGME49_225160	225160	dense granules	9063	15255	19352	16564	4659	15400	22952	15191
TGME49_025160_34_1434	GAAGGCGGACAAGTTCCAAA	TGME49_025160	TGME49_225160	225160	dense granules	0	0	0	0	0	0	0	0
TGME49_025160_44_1434	GAGCACAGCCGTAGCAACAC	TGME49_025160	TGME49_225160	225160	dense granules	5297	12420	22175	17652	8572	27575	24121	27683
TGME49_025160_6_1434	GTCCATTCCGGCGACATTAT	TGME49_025160	TGME49_225160	225160	dense granules	0	0	0	0	0	0	0	0
TGME49_025200_33_10881	GTGCGAAACGCCTTCCGGTC	TGME49_025200	TGME49_225200	225200	rhoptries 1	6367	11243	13352	7720	7055	6414	14114	12965
TGME49_025200_40_10881	GTGTTCGGCGAATGACTGTT	TGME49_025200	TGME49_225200	225200	rhoptries 1	5010	8013	8566	4550	1628	4134	6057	4087
TGME49_025200_46_11718	GCGGCATGCGCTTTTTGGAC	TGME49_025200	TGME49_225200	225200	rhoptries 1	0	0	0	0	0	0	0	0
TGME49_025200_51_1674	GTCGCCAGCAGGCGGTGTCC	TGME49_025200	TGME49_225200	225200	rhoptries 1	3603	4066	553	1195	635	647	241	2034
TGME49_025200_82_837	GACTTGAACTCTGAGTAACC	TGME49_025200	TGME49_225200	225200	rhoptries 1	2839	5443	5189	2929	874	4144	4838	3047
TGME49_025320_28_1246	GTAAATGCTTCGTGCCCTAT	TGME49_025320	TGME49_225320	225320	rhoptries 2	5731	7414	5601	4159	1176	2666	3635	7519
TGME49_025320_30_1246	GCATCAGCGTAGCCAACACG	TGME49_025320	TGME49_225320	225320	rhoptries 2	7164	12129	27364	13220	3795	13058	23988	12677
TGME49_025320_4_1869	GCACGCTTGACATCGAGCTT	TGME49_025320	TGME49_225320	225320	rhoptries 2	808	1156	959	67	392	599	134	2829
TGME49_025320_58_623	GAGCAAGCAGTGGCTCCGCC	TGME49_025320	TGME49_225320	225320	rhoptries 2	0	0	0	0	0	0	0	0
TGME49_025320_6_1246	GCTTTCACCAAGTTGAATCT	TGME49_025320	TGME49_225320	225320	rhoptries 2	0	0	0	0	0	0	0	0
TGME49_025330_16_768	GACGCTTCTTGCTTTTCGAC	TGME49_025330	TGME49_225330	225330	rhoptries 1	0	0	0	0	0	0	0	0
TGME49_025330_19_768	GTGTGACTGAGACTCTTCAC	TGME49_025330	TGME49_225330	225330	rhoptries 1	2783	4489	5342	956	1568	2695	2972	12181
TGME49_025330_58_768	GCTCCTTCATCAGGCTCATT	TGME49_025330	TGME49_225330	225330	rhoptries 1	0	0	0	0	0	0	0	0
TGME49_025330_66_768	GCCCCCCTCCGCTTCATCAG	TGME49_025330	TGME49_225330	225330	rhoptries 1	1039	2202	1874	1039	2198	1249	2055	3468
TGME49_025330_71_768	GGCCTTCTTCTTTCCAACTC	TGME49_025330	TGME49_225330	225330	rhoptries 1	1626	1963	477	99	149	507	3407	1078
TGME49_025860_28_5208	GAGAGACTGCAGACGAACTA	TGME49_025860	TGME49_225860	225860	rhoptries 1	0	0	0	0	0	0	0	0
TGME49_025860_7_5208	GCCAAAAGTAGGTAGAAGTG	TGME49_025860	TGME49_225860	225860	rhoptries 1	0	0	0	0	0	0	0	0
TGME49_025860_78_4340	GCGCGGATCTGATGGGAGGT	TGME49_025860	TGME49_225860	225860	rhoptries 1	0	0	0	0	0	0	0	0
TGME49_025860_87_4340	GGTGGAAAAGCCCTCTCAAT	TGME49_025860	TGME49_225860	225860	rhoptries 1	0	0	0	0	0	0	0	0
TGME49_025860_94_4340	GTCAGAGCTTTTGTTCTCGG	TGME49_025860	TGME49_225860	225860	rhoptries 1	0	0	0	0	0	0	0	0
TGME49_026380_19_1138	GGGCCTCAGACTCTTCTTGC	TGME49_026380	TGME49_226380	GRA35	dense granules	3980	9261	20412	23551	7750	17325	25327	14070
TGME49_026380_49_569	GTTCGGCCTGGGGCGATTAA	TGME49_026380	TGME49_226380	GRA35	dense granules	6059	10426	15067	10806	3381	11331	13287	8850
TGME49_026380_55_569	GCACGTTTCGCATCACCTGA	TGME49_026380	TGME49_226380	GRA35	dense granules	6245	8997	11557	4120	2063	6699	2925	3101
TGME49_026380_62_569	GGGAGGCTTCCCCGTATCGG	TGME49_026380	TGME49_226380	GRA35	dense granules	12330	27419	59954	43234	13848	38740	47482	47674
TGME49_026380_9_1138	GTTCGAATACCAGGTTTTGA	TGME49_026380	TGME49_226380	GRA35	dense granules	5129	9767	16576	8125	3863	7296	14898	9468
TGME49_026690_10_562	GTCTGGCGCCGCCGGGTGAG	TGME49_026690	TGME49_226690	226690	rhoptries 1	0	0	0	0	0	0	0	0
TGME49_026690_14_843	GCGCAGGTCCTCGCTGGCGT	TGME49_026690	TGME49_226690	226690	rhoptries 1	0	0	0	0	0	0	0	0
TGME49_026690_24_843	GGCAGCGACTCCGCATCCGC	TGME49_026690	TGME49_226690	226690	rhoptries 1	0	0	0	0	0	0	0	0
TGME49_026690_25_1124	GACTGCGAGTGGGGTCGACG	TGME49_026690	TGME49_226690	226690	rhoptries 1	0	0	0	0	0	0	0	0
TGME49_026690_4_562	GCGCGCAGGCAACGCTTCGA	TGME49_026690	TGME49_226690	226690	rhoptries 1	0	0	0	0	0	0	0	0
TGME49_027010_11_872	GCGCCATAGTGGTAAACGGC	TGME49_027010	TGME49_227010	ROP30	null	7223	13515	19249	18727	6910	27771	23474	23814
TGME49_027010_2_872	GCGCTCTCTGCGGAAACTCA	TGME49_027010	TGME49_227010	ROP30	null	8753	16871	16490	4248	4200	8730	7932	21930
TGME49_027010_25_436	GCATTGCAACCATCACGGAA	TGME49_027010	TGME49_227010	ROP30	null	0	0	0	0	0	0	0	0
TGME49_027010_32_436	GCCGGTAGATTTTACGCACC	TGME49_027010	TGME49_227010	ROP30	null	6329	10428	11708	4135	1054	8731	8246	2415
TGME49_027010_6_872	GGACGAATTCGCGTCCTGGA	TGME49_027010	TGME49_227010	ROP30	null	7510	8493	11509	3347	1647	6334	4266	2823
TGME49_027280_19_2260	GTCCGCCGCAAGGCCTCCCA	TGME49_027280	TGME49_227280	GRA3	dense granules	2335	6707	14569	4803	1133	4672	5174	2721
TGME49_027280_4_2260	GCTCACCAGCTTCGTTGACG	TGME49_027280	TGME49_227280	GRA3	dense granules	10816	29229	33393	19964	7965	23590	34269	27391
TGME49_027280_45_1808	GTTGTCCACCTTATCCGACT	TGME49_027280	TGME49_227280	GRA3	dense granules	2933	5659	9830	6912	2599	8534	5137	8787
TGME49_027280_50_1808	GCTTCCAGGAGCACTGCACC	TGME49_027280	TGME49_227280	GRA3	dense granules	3584	9210	13633	5589	2563	7216	11258	11487
TGME49_027280_8_2260	GCTTCCCCCACACCCGTAAC	TGME49_027280	TGME49_227280	GRA3	dense granules	868	2066	4370	3568	527	2405	7808	3331
TGME49_027620_0_1612	GAGGCACGTCGACTGGTCCC	TGME49_027620	TGME49_227620	GRA2	dense granules	11183	22438	31969	15055	4854	8656	5808	6110
TGME49_027620_4_1209	GTCCCAACGTGCATCCAGAG	TGME49_027620	TGME49_227620	GRA2	dense granules	5591	9754	6556	601	535	572	1595	318
TGME49_027620_8_1209	GGCCTCTCGTCTGGGAGTGG	TGME49_027620	TGME49_227620	GRA2	dense granules	14735	41577	58417	19056	5611	17924	17614	23819
TGME49_027810_19_968	GCAGTCCTGGCCACTTGCAC	TGME49_027810	TGME49_227810	ROP11	rhoptries 1	1220	2293	2242	570	571	2466	2020	1329
TGME49_027810_24_968	GCGGTGTAACTCTCGCGACT	TGME49_027810	TGME49_227810	ROP11	rhoptries 1	2298	2035	6385	2805	1931	9097	10036	15474
TGME49_027810_32_968	GGCAAGGTTTCAATCACGAA	TGME49_027810	TGME49_227810	ROP11	rhoptries 1	7540	10036	8071	4262	1504	1246	3222	2849
TGME49_027810_44_968	GGCCCCGAGAATGCGCTCCA	TGME49_027810	TGME49_227810	ROP11	rhoptries 1	0	0	0	0	0	0	0	0
TGME49_027810_6_1452	GAATTCTGCCTCAGGCACTT	TGME49_027810	TGME49_227810	ROP11	rhoptries 1	0	0	0	0	0	0	0	0
TGME49_028170_10_7128	GAGCCCTGGAGCAGCCAATT	TGME49_028170	TGME49_228170	GRA44	dense granules	3364	6271	2735	3109	567	1209	767	5322
TGME49_028170_12_6600	GATTTGCCTGGCGGCAGCAG	TGME49_028170	TGME49_228170	GRA44	dense granules	10653	13485	3386	339	127	287	2396	321
TGME49_028170_13_7128	GGTTGAACCACCGCAACAAC	TGME49_028170	TGME49_228170	GRA44	dense granules	2739	3441	155	72	26	41	88	49
TGME49_028170_24_6072	GTTCGTCACGAGCTGAAAGA	TGME49_028170	TGME49_228170	GRA44	dense granules	4469	6879	319	140	55	76	178	92
TGME49_028170_7_6864	GCGACACGGAGAACATTGTA	TGME49_028170	TGME49_228170	GRA44	dense granules	4481	5250	912	119	49	74	149	97
TGME49_028690_109_0	GGTCTCGACCAAATTTGTGG	TGME49_028690	TGME49_228690	228690	PM - peripheral 2	0	0	0	0	0	0	0	0
TGME49_028690_11_2868	GATGGTCGACTGTGTGGGGA	TGME49_028690	TGME49_228690	228690	PM - peripheral 2	0	0	0	0	0	0	0	0
TGME49_028690_19_956	GTGTTCTCGCGGTCGAAAGC	TGME49_028690	TGME49_228690	228690	PM - peripheral 2	0	0	0	0	0	0	0	0
TGME49_028690_32_3824	GTCCTCTGCTGTATGTTTGC	TGME49_028690	TGME49_228690	228690	PM - peripheral 2	0	0	0	0	0	0	0	0
TGME49_028690_50_3824	GCCTTGAACCGCAAGCACTG	TGME49_028690	TGME49_228690	228690	PM - peripheral 2	0	0	0	0	0	0	0	0
TGME49_028760_2_1737	GGACAATGCGGAGGTGAGAC	TGME49_028760	TGME49_228760	228760	dense granules	0	0	0	0	0	0	0	0
TGME49_028760_24_1737	GCTCGTTGGACGCGATGCTC	TGME49_028760	TGME49_228760	228760	dense granules	0	0	0	0	0	0	0	0
TGME49_028760_30_1737	GGCGTTTCCACGTCTTCCCG	TGME49_028760	TGME49_228760	228760	dense granules	0	0	0	0	0	0	0	0
TGME49_028760_32_1737	GGCTCCCGTGCCGACGAGAG	TGME49_028760	TGME49_228760	228760	dense granules	0	0	0	0	0	0	0	0
TGME49_028760_59_1737	GACGGACAGACTTTCCTCGC	TGME49_028760	TGME49_228760	228760	dense granules	0	0	0	0	0	0	0	0
TGME49_029010_15_2799	GCTCACCCTCGCCATTGGAC	TGME49_029010	TGME49_229010	RON4	rhoptries 1	0	0	0	0	0	0	0	0
TGME49_029010_20_2799	GAAGTCCGAGGAGCAGCAGT	TGME49_029010	TGME49_229010	RON4	rhoptries 1	5352	5380	922	144	68	80	193	126
TGME49_029010_26_3732	GACACCGTCTGCACCTGCTT	TGME49_029010	TGME49_229010	RON4	rhoptries 1	0	0	0	0	0	0	0	0
TGME49_029010_27_2799	GCTGGCGTCGCTCCCAGAAC	TGME49_029010	TGME49_229010	RON4	rhoptries 1	2775	2602	606	61	22	32	98	59
TGME49_029010_5_2799	GACTCACGAGATGCTGGAGT	TGME49_029010	TGME49_229010	RON4	rhoptries 1	6113	9825	6560	4162	3497	12551	1521	8689
TGME49_029500_1_1086	GGTTGAAACCGAGAAAGACG	TGME49_029500	TGME49_229500	229500	rhoptries 2	4788	6548	6152	4118	2565	8714	6318	8303
TGME49_029500_28_1086	GGTGGAGGATTGTCAACATA	TGME49_029500	TGME49_229500	229500	rhoptries 2	3598	4199	13111	3663	4484	10608	6588	11399
TGME49_029500_35_1086	GGGTACATGCGAGGGAGAGG	TGME49_029500	TGME49_229500	229500	rhoptries 2	5832	10164	2336	3045	363	2238	3701	3248
TGME49_029500_4_1086	GAGAAAGAAGAGACGGATAA	TGME49_029500	TGME49_229500	229500	rhoptries 2	0	0	0	0	0	0	0	0
TGME49_029500_45_1086	GTGTAGATTTGCCACACAGC	TGME49_029500	TGME49_229500	229500	rhoptries 2	3782	5469	4962	1769	703	1924	6362	5434
TGME49_029680_15_696	GATGTCGATGAAAACGTCTG	TGME49_029680	TGME49_229680	229680	PM - integral	12961	20353	17910	12530	8473	19916	19320	19740
TGME49_029680_17_696	GCTGCATGCGCCACGTTTCG	TGME49_029680	TGME49_229680	229680	PM - integral	0	0	0	0	0	0	0	0
TGME49_029680_20_696	GCGTCGTCTAAAAAGTGGCG	TGME49_029680	TGME49_229680	229680	PM - integral	0	0	0	0	0	0	0	0
TGME49_029680_23_696	GGATCGACGCATTCGTCGTC	TGME49_029680	TGME49_229680	229680	PM - integral	4394	6059	5229	8100	2122	3271	10951	4184
TGME49_029680_6_696	GGACTCAAAGTGGCAGAGGA	TGME49_029680	TGME49_229680	229680	PM - integral	2339	3977	7869	6916	1920	11443	3602	3764
TGME49_030180_105_5185	GCAGGAACGCCGGCCCCTGT	TGME49_030180	TGME49_230180	GRA24	dense granules	4998	14613	16178	18217	8193	29877	17919	29670
TGME49_030180_4_6222	GTTCCTTCGGGTCATGGAGT	TGME49_030180	TGME49_230180	GRA24	dense granules	7939	13532	18000	10218	4886	7304	11481	12076
TGME49_030180_51_5185	GTGGAGGCCTCCACGCGGCG	TGME49_030180	TGME49_230180	GRA24	dense granules	6276	11372	13296	6550	3007	3254	4891	4078
TGME49_030180_89_5185	GGCGCCTTCCAGAGTGCCGT	TGME49_030180	TGME49_230180	GRA24	dense granules	3591	6189	10136	15242	4504	7204	9646	8768
TGME49_030180_96_4148	GGGTCGTTTCCTGCTAGCCA	TGME49_030180	TGME49_230180	GRA24	dense granules	4777	9877	7679	2913	1910	5134	4652	9971
TGME49_030350_14_4155	GTTCGCTATCAGCGAGGGAG	TGME49_030350	TGME49_230350	RON11	rhoptries 2	0	0	0	0	0	0	0	0
TGME49_030350_20_3324	GTCAAGTTCCTCACGTCTCA	TGME49_030350	TGME49_230350	RON11	rhoptries 2	0	0	0	0	0	0	0	0
TGME49_030350_23_3324	GGCGCTAGACGAAGAGCATC	TGME49_030350	TGME49_230350	RON11	rhoptries 2	0	0	0	0	0	0	0	0
TGME49_030350_23_4155	GGCGGAGAATGTCAGGCGAA	TGME49_030350	TGME49_230350	RON11	rhoptries 2	0	0	0	0	0	0	0	0
TGME49_030350_24_3324	GGAACAGCGACTGAGTTTGT	TGME49_030350	TGME49_230350	RON11	rhoptries 2	0	0	0	0	0	0	0	0
TGME49_030470_0_1188	GCAGACGCAGGAAGCACACC	TGME49_030470	TGME49_230470	ROP46	null	33194	57192	84794	71110	29813	102615	97680	113776
TGME49_030470_13_792	GTTTCATCAGGATCGTGAGC	TGME49_030470	TGME49_230470	ROP46	null	3554	5087	8124	10209	1834	10337	14223	11730
TGME49_030470_18_792	GACAATCTTCGGCAACCCGA	TGME49_030470	TGME49_230470	ROP46	null	3684	6247	2677	3015	1583	5650	8924	4148
TGME49_030470_21_1188	GCACTGAGAAGGATGCTGAA	TGME49_030470	TGME49_230470	ROP46	null	0	0	0	0	0	0	0	0
TGME49_030470_5_1188	GTTTTGGTGCGAGTTCTTTA	TGME49_030470	TGME49_230470	ROP46	null	5918	11198	9190	6947	3048	13797	11446	10534
TGME49_030520_13_688	GACACCCACGCCCTTTTCAC	TGME49_030520	TGME49_230520	230520	mitochondrion - soluble	234	338	4	7	1	4	12	6
TGME49_030520_18_688	GGAAGGAAGGAATGATCCGG	TGME49_030520	TGME49_230520	230520	mitochondrion - soluble	0	0	0	0	0	0	0	0
TGME49_030520_24_688	GGAGACTTCACAAGATTCAA	TGME49_030520	TGME49_230520	230520	mitochondrion - soluble	0	0	0	0	0	0	0	0
TGME49_030520_27_688	GCTGGAGGAGAAAGCATCTA	TGME49_030520	TGME49_230520	230520	mitochondrion - soluble	6063	7555	3476	6621	3380	4557	10209	10616
TGME49_030520_6_688	GCTGAAGTTCTCTACTGTCC	TGME49_030520	TGME49_230520	230520	mitochondrion - soluble	1187	1453	243	929	923	100	206	1923
TGME49_031960_25_6846	GGTCAACCGTTGTTTTGGGC	TGME49_031960	TGME49_231960	GRA28	dense granules	3213	5171	5702	10229	1330	9247	3810	4784
TGME49_031960_40_6846	GAGTCGAACCTTGTGGCAAC	TGME49_031960	TGME49_231960	GRA28	dense granules	0	0	0	0	0	0	0	0
TGME49_031960_46_6846	GCCTGGACTGTTCGACGACC	TGME49_031960	TGME49_231960	GRA28	dense granules	2551	5915	11710	12645	4540	21129	14107	20517
TGME49_031960_51_6846	GGTTCCTCCTTTGTGCTAGT	TGME49_031960	TGME49_231960	GRA28	dense granules	3597	7039	13617	21664	5394	16851	14282	29908
TGME49_031960_63_6846	GAAACACGGAATCCAACAAG	TGME49_031960	TGME49_231960	GRA28	dense granules	18749	38407	55930	112229	34001	84652	100516	106222
TGME49_032000_11_1442	GCTCAATCTTGTAATATCCG	TGME49_032000	TGME49_232000	GRA30	dense granules	11998	25597	37800	42215	15191	37890	58669	41462
TGME49_032000_11_2163	GGCAACTCCTGATCCGATGA	TGME49_032000	TGME49_232000	GRA30	dense granules	3635	6988	9792	8412	2245	10728	7907	14572
TGME49_032000_15_2163	GGACGCGAGTCCAGCGATAA	TGME49_032000	TGME49_232000	GRA30	dense granules	6216	12784	18569	18653	10857	22374	41672	33811
TGME49_032000_69_1442	GGGGTCAGAGCCCTGGCGCC	TGME49_032000	TGME49_232000	GRA30	dense granules	5103	8649	9662	6139	3023	13047	8981	13622
TGME49_032000_75_721	GTCGGCGCCAGCGATGTCCA	TGME49_032000	TGME49_232000	GRA30	dense granules	1660	4039	5173	110	29	158	568	608
TGME49_032020_15_2816	GTTCTCGCCGAGAAACGAAA	TGME49_032020	TGME49_232020	RON12	rhoptries 2	0	0	0	0	0	0	0	0
TGME49_032020_47_2816	GAGCCTCGAGCGTTTCCCGT	TGME49_032020	TGME49_232020	RON12	rhoptries 2	0	0	0	0	0	0	0	0
TGME49_032020_7_3520	GATGTGTTCGGATCGTTCGC	TGME49_032020	TGME49_232020	RON12	rhoptries 2	10520	12749	4878	659	117	273	634	1493
TGME49_032020_73_2112	GGCGGCCGACGTCACCCAAG	TGME49_032020	TGME49_232020	RON12	rhoptries 2	7431	11764	6200	898	495	559	1982	1833
TGME49_032020_95_2816	GTGTAGCGGAAAGGCATTGT	TGME49_032020	TGME49_232020	RON12	rhoptries 2	6312	9735	11056	2342	1583	4467	3859	4842
TGME49_033900_0_1184	GAATCACATGTGGATGATGA	TGME49_033900	TGME49_233905	233905	nucleus - chromatin	2648	2181	37	74	32	35	93	47
TGME49_033900_18_592	GGGGTGGAACCGAGACGATA	TGME49_033900	TGME49_233905	233905	nucleus - chromatin	2885	4726	54	94	39	67	124	75
TGME49_033900_2_1184	GAGTATCGATGAGCTCGTAG	TGME49_033900	TGME49_233905	233905	nucleus - chromatin	33651	41095	2987	893	351	448	1126	667
TGME49_033900_31_1184	GAATCTCCTCGCTTCATGTT	TGME49_033900	TGME49_233905	233905	nucleus - chromatin	1648	2138	529	54	20	37	71	1017
TGME49_033900_4_592	GGCGTTTTGATTCGCCGCCG	TGME49_033900	TGME49_233905	233905	nucleus - chromatin	0	0	0	0	0	0	0	0
TGME49_034540_2_3640	GCCACAAGGTCGACAGCGCG	TGME49_034540	TGME49_234540	234540	rhoptries 2	0	0	0	0	0	0	0	0
TGME49_034540_20_3640	GCGACGCAACTGCCGAATGC	TGME49_034540	TGME49_234540	234540	rhoptries 2	0	0	0	0	0	0	0	0
TGME49_034540_31_2912	GGTCCCGCTGGAAGGCATAA	TGME49_034540	TGME49_234540	234540	rhoptries 2	0	0	0	0	0	0	0	0
TGME49_034540_5_3640	GCGATCAGCAATGCCGACGG	TGME49_034540	TGME49_234540	234540	rhoptries 2	0	0	0	0	0	0	0	0
TGME49_034540_55_2184	GAGGATACGAGTGTCAGAAA	TGME49_034540	TGME49_234540	234540	rhoptries 2	0	0	0	0	0	0	0	0
TGME49_034950_10_1588	GTTGCTGTAGATATTTGACA	TGME49_034950	TGME49_234950	ROP48 (Talevich 2013)	dense granules	0	0	0	0	0	0	0	0
TGME49_034950_2_1588	GGTCGCCGAACGCATGCCGT	TGME49_034950	TGME49_234950	ROP48 (Talevich 2013)	dense granules	5070	5256	8198	6916	5494	8254	7483	5770
TGME49_034950_21_1191	GCGCTGCAGCAATCTCGATG	TGME49_034950	TGME49_234950	ROP48 (Talevich 2013)	dense granules	10158	13423	19191	23453	4414	19711	20147	26720
TGME49_034950_24_1191	GCGCTTCTCTCGGCCAATGT	TGME49_034950	TGME49_234950	ROP48 (Talevich 2013)	dense granules	6223	10622	7750	3035	1560	4439	14021	6222
TGME49_034950_7_1588	GTGCCGCAACCAGCATATTG	TGME49_034950	TGME49_234950	ROP48 (Talevich 2013)	dense granules	10160	16674	16187	14898	9611	24680	13997	27269
TGME49_035130_39_1586	GAGTGAGAGTCTTGTCTGCT	TGME49_035130	TGME49_235130	RASP1	rhoptries 2	7907	10992	10166	444	184	1340	399	467
TGME49_035130_49_1586	GAAAAGAACGACTGTCGCTT	TGME49_035130	TGME49_235130	RASP1	rhoptries 2	0	0	0	0	0	0	0	0
TGME49_035130_53_0	GCAATCAACGCGCATTCCGA	TGME49_035130	TGME49_235130	RASP1	rhoptries 2	6318	8282	7086	1626	232	157	283	165
TGME49_035130_56_0	GGAGCACGTCGAATTTGTCG	TGME49_035130	TGME49_235130	RASP1	rhoptries 2	17460	20033	5637	582	245	1351	641	1017
TGME49_035130_66_0	GGCCGGTTCTCTCTTCGGAG	TGME49_035130	TGME49_235130	RASP1	rhoptries 2	15705	21015	18325	2048	1325	796	767	728
TGME49_036860_16_536	GAGACCGAAATCGCGAGGAT	TGME49_036860	TGME49_236860	236860	rhoptries 2	0	0	0	0	0	0	0	0
TGME49_036860_18_2144	GTTCCTAACTGATACCCGCA	TGME49_036860	TGME49_236860	236860	rhoptries 2	0	0	0	0	0	0	0	0
TGME49_036860_20_1608	GGTGAAACTGTAGTACCACA	TGME49_036860	TGME49_236860	236860	rhoptries 2	0	0	0	0	0	0	0	0
TGME49_036860_32_536	GCAAGACGAAAGTTTGAAGG	TGME49_036860	TGME49_236860	236860	rhoptries 2	0	0	0	0	0	0	0	0
TGME49_036860_34_1876	GACAGTCGAACGATGTCTGA	TGME49_036860	TGME49_236860	236860	rhoptries 2	0	0	0	0	0	0	0	0
TGME49_036870_1_822	GACCCTGCCGTCAAGTGAAT	TGME49_036870	TGME49_236870	236870	null	0	0	0	0	0	0	0	0
TGME49_036870_15_822	GACAGCATGGCACTGGACGC	TGME49_036870	TGME49_236870	236870	null	0	0	0	1	0	0	0	0
TGME49_036870_21_822	GTGCTCGTGTCTCTGTCTGC	TGME49_036870	TGME49_236870	236870	null	188	1	0	2	1	2	6	3
TGME49_036870_23_822	GAGGAGCTGCAACTCCGACC	TGME49_036870	TGME49_236870	236870	null	0	0	0	0	0	0	0	0
TGME49_036870_8_822	GCGTGTCCTGGAGTGTCGTG	TGME49_036870	TGME49_236870	236870	null	189118	502762	1223545	460375	173239	390667	528538	504733
TGME49_036890_1_1712	GACGTATATTAGGGCGAGAA	TGME49_036890	TGME49_236890	GRA37	dense granules	3270	6678	10395	24880	6729	16697	28219	28875
TGME49_036890_2_1712	GGACTCAGATGTTCTGGCGG	TGME49_036890	TGME49_236890	GRA37	dense granules	0	0	0	0	0	0	0	0
TGME49_036890_44_1284	GGAGAAGGAGAGGTTGACAC	TGME49_036890	TGME49_236890	GRA37	dense granules	3111	4728	7642	7625	1412	6177	7874	5155
TGME49_036890_48_1284	GTTCGATTGTTTCCTCACTG	TGME49_036890	TGME49_236890	GRA37	dense granules	0	0	0	0	0	0	0	0
TGME49_037180_26_902	GCAGAATGGGCGAACTCAGC	TGME49_037180	TGME49_237180	ROP24	rhoptries 1	3651	8156	4660	1518	1116	972	433	5665
TGME49_037180_30_902	GCAGCAGCAATTGGAAGCTA	TGME49_037180	TGME49_237180	ROP24	rhoptries 1	58	0	0	1	1	2	1	0
TGME49_037180_34_902	GGTAAAACAACAGAGATACA	TGME49_037180	TGME49_237180	ROP24	rhoptries 1	1331	1824	1634	1206	345	2262	2194	1391
TGME49_037180_36_902	GCTTCTGCGGGACTACAACG	TGME49_037180	TGME49_237180	ROP24	rhoptries 1	0	0	0	0	0	0	0	0
TGME49_037180_41_902	GAGCGTTCGTTGACATGTGG	TGME49_037180	TGME49_237180	ROP24	rhoptries 1	0	0	0	0	0	0	0	0
TGME49_037230_36_3252	GATCCGACAACTATGGACCC	TGME49_037230	TGME49_237230	MYR3	dense granules	615	932	2387	741	1168	1375	3530	1083
TGME49_037230_38_3252	GTTAGTTTCGAGAGCATCTG	TGME49_037230	TGME49_237230	MYR3	dense granules	0	0	0	0	0	0	0	0
TGME49_037230_67_2439	GCCCACCACCAACTTGCTGT	TGME49_037230	TGME49_237230	MYR3	dense granules	1	8	2	2	109	1	0	0
TGME49_037230_75_2439	GTCTTCGTTATGCTACCCCG	TGME49_037230	TGME49_237230	MYR3	dense granules	4382	11415	18324	44900	9919	23243	34981	35304
TGME49_037230_80_2439	GAGACCGAAAGACGTCAATA	TGME49_037230	TGME49_237230	MYR3	dense granules	0	0	0	0	0	0	0	0
TGME49_037500_0_698	GGAAGAGTCCGTGGCCGGGA	TGME49_037500	TGME49_237500	PPM3A	dense granules	6497	12858	24200	25087	11611	28049	35891	30117
TGME49_037500_10_698	GTATCTGAAGAAGAGGACGA	TGME49_037500	TGME49_237500	PPM3A	dense granules	8654	12414	6046	343	436	2428	425	1610
TGME49_037500_18_698	GCCGCGAGCGGCGCGTTCGC	TGME49_037500	TGME49_237500	PPM3A	dense granules	0	0	0	0	0	0	0	0
TGME49_037500_22_1745	GGAACAGCGAATTCAGTGCG	TGME49_037500	TGME49_237500	PPM3A	dense granules	0	0	0	0	0	0	0	0
TGME49_037500_9_1396	GCCTCCGCGAGACTCTTGCG	TGME49_037500	TGME49_237500	PPM3A	dense granules	0	0	0	0	0	0	0	0
TGME49_037800_18_402	GACCGTGCTGGCGACGGTGA	TGME49_037800	TGME49_237800	GRA11B	null	3552	8598	11995	9124	4461	14749	8178	25407
TGME49_037800_2_804	GGGCTGCGGGAAGCAGAAGA	TGME49_037800	TGME49_237800	GRA11B	null	3004	6074	6727	4645	1750	8230	3538	6916
TGME49_037800_26_402	GGACTCGACTTCCGAACTGC	TGME49_037800	TGME49_237800	GRA11B	null	1286	2202	3118	5583	522	6734	3673	3567
TGME49_037800_34_804	GGCATCCTCATAGCCTGACA	TGME49_037800	TGME49_237800	GRA11B	null	233	36	7	4	3	2	12	6
TGME49_037800_7_804	GACTCAAAGCCAAAGCAGAA	TGME49_037800	TGME49_237800	GRA11B	null	2682	3929	3410	2686	608	2774	632	1100
TGME49_037880_28_1437	GTGATTGAGGTCATGTCAAC	TGME49_037880	TGME49_237880	GRA13	dense granules	323	831	266	23	5	11	635	13
TGME49_037880_32_1437	GATTGCCAACAACTTCTCCG	TGME49_037880	TGME49_237880	GRA13	dense granules	13181	24279	25852	18948	11049	28574	51089	56044
TGME49_037880_38_1437	GTCTGCAGACACACGGGACT	TGME49_037880	TGME49_237880	GRA13	dense granules	1468	4099	1925	1210	967	1918	2702	1237
TGME49_037880_40_1437	GAGAGACTGCGGCTTGCGCC	TGME49_037880	TGME49_237880	GRA13	dense granules	0	0	0	0	0	0	0	0
TGME49_037880_47_1437	GACGAAGGCACTTTCCTGCC	TGME49_037880	TGME49_237880	GRA13	dense granules	1177	1375	2986	1930	2998	4137	6383	4551
TGME49_039010_13_3185	GCAACGGCGACAGTGGTCGC	TGME49_039010	TGME49_239010	HCE1	dense granules	0	0	0	0	0	0	0	0
TGME49_039010_49_2548	GCCTCTTCGTGAGACCCTGG	TGME49_039010	TGME49_239010	HCE1	dense granules	0	0	0	0	0	0	0	0
TGME49_039010_62_2548	GTAGGTGTCAACGGCGACAG	TGME49_039010	TGME49_239010	HCE1	dense granules	8708	20237	33658	22909	19565	34459	75537	43767
TGME49_039010_70_2548	GAATCGCGACTCGATGATCC	TGME49_039010	TGME49_239010	HCE1	dense granules	0	0	0	0	0	0	0	0
TGME49_039010_77_2548	GTGGCGAAGCTGGGTCCTCG	TGME49_039010	TGME49_239010	HCE1	dense granules	0	0	0	0	0	0	0	0
TGME49_039600_18_2292	GCATTTTCCCCATGCTGCAT	TGME49_039600	TGME49_239600	ROP23	null	1233	2116	1512	471	597	3270	2458	458
TGME49_039600_4_1719	GATGTCTCCTCGTCTGAACG	TGME49_039600	TGME49_239600	ROP23	null	7360	8831	10438	4368	3143	3032	10262	7867
TGME49_039600_48_1719	GACCAGACTGTTGGGCGTGT	TGME49_039600	TGME49_239600	ROP23	null	4051	4137	884	648	84	770	1084	564
TGME49_039600_64_1719	GTTCAGCATTACACGACGCC	TGME49_039600	TGME49_239600	ROP23	null	4239	6674	9974	7567	4918	11671	12931	12328
TGME49_039600_68_1719	GCAAAGGAGAGTGCTCTCGA	TGME49_039600	TGME49_239600	ROP23	null	0	0	0	0	0	0	0	0
TGME49_039740_10_2308	GTGAGGAGTTGGGGCAGTCT	TGME49_039740	TGME49_239740	GRA14	dense granules	4882	9057	11936	6375	3075	11058	19815	9132
TGME49_039740_15_2308	GTTCCTGCTGCGGTTGATGT	TGME49_039740	TGME49_239740	GRA14	dense granules	8179	13316	16847	14060	2542	8774	13744	12443
TGME49_039740_18_2308	GGAAATTGTCTGCTCCAAAC	TGME49_039740	TGME49_239740	GRA14	dense granules	2250	4594	5989	3767	1819	4495	7926	5120
TGME49_039740_39_1731	GTGCAGACGCAACAGAACCA	TGME49_039740	TGME49_239740	GRA14	dense granules	5664	8851	11684	6695	2607	8448	7492	10804
TGME49_039740_48_1731	GCTGAAGGGATCGAGATAGC	TGME49_039740	TGME49_239740	GRA14	dense granules	6898	14887	24666	16076	8285	25945	18563	27273
TGME49_040060_25_664	GACAACTGCTTGTACTACTA	TGME49_040060	TGME49_240060	IST	dense granules	0	0	0	0	0	0	0	0
TGME49_040060_57_1328	GGCCTCCTCGCTTGGCCGTT	TGME49_040060	TGME49_240060	IST	dense granules	0	0	0	0	0	0	0	0
TGME49_040060_59_664	GAAGCGCCTGGCCTGCATCG	TGME49_040060	TGME49_240060	IST	dense granules	0	0	0	0	0	0	0	0
TGME49_040060_85_1328	GGATAGGCGACATTGGACGT	TGME49_040060	TGME49_240060	IST	dense granules	0	0	0	0	0	0	0	0
TGME49_040060_88_664	GGCCTGCAGGGCCGCAGACG	TGME49_040060	TGME49_240060	IST	dense granules	0	0	0	0	0	0	0	0
TGME49_040090_62_1978	GACCGCGAGTCGCGAGTATC	TGME49_040090	TGME49_240090	ROP34/WNG2	dense granules	4107	9168	15736	23927	7674	11337	19684	24323
TGME49_040090_64_1978	GGAAGGCGACAGTGAGAAAG	TGME49_040090	TGME49_240090	ROP34/WNG2	dense granules	11371	14760	10457	836	482	1775	2829	866
TGME49_040090_69_1978	GTGCTCTGCATGTGCAGCGA	TGME49_040090	TGME49_240090	ROP34/WNG2	dense granules	5554	9872	19023	15937	7271	18319	9407	21848
TGME49_040090_73_1978	GGCGCAGCGCTGTCTTCCGG	TGME49_040090	TGME49_240090	ROP34/WNG2	dense granules	10514	20157	30478	17625	8628	15515	17995	37113
TGME49_040090_78_1978	GGCTCCACCGCTGCGGCTGG	TGME49_040090	TGME49_240090	ROP34/WNG2	dense granules	65	495	157	10	1	311	10	10
TGME49_041000_1_912	GACGCTGCTGCTCTGTGCAG	TGME49_041000	TGME49_241000	ROP51	rhoptries 2	0	0	0	0	0	0	0	0
TGME49_041000_12_912	GGTGCTGGATTTCAACATCC	TGME49_041000	TGME49_241000	ROP51	rhoptries 2	0	0	0	0	0	0	0	0
TGME49_041000_23_608	GCTTCAGATGGCTCTTGCGG	TGME49_041000	TGME49_241000	ROP51	rhoptries 2	0	0	0	0	0	0	0	0
TGME49_041000_28_608	GAAGGTAGACCATAATCTGA	TGME49_041000	TGME49_241000	ROP51	rhoptries 2	0	0	0	0	0	0	0	0
TGME49_041000_7_912	GAGGACAGCTCCTGAGGTGA	TGME49_041000	TGME49_241000	ROP51	rhoptries 2	0	0	0	0	0	0	0	0
TGME49_041610_21_910	GGTGTGACAGTGAAGGTGAC	TGME49_041610	TGME49_241610	GRA21	null	4799	14097	26431	30389	11304	25254	34279	26268
TGME49_041610_31_910	GGCCTTCGGCAAGCCTCCGC	TGME49_041610	TGME49_241610	GRA21	null	0	0	0	0	0	0	0	0
TGME49_041610_38_1365	GGCCTCAATTTTCTCACGGG	TGME49_041610	TGME49_241610	GRA21	null	12590	23964	33168	23179	14702	37807	32255	29155
TGME49_041610_40_910	GGATCGAGCAATTCACGGAC	TGME49_041610	TGME49_241610	GRA21	null	764	1094	1435	173	689	526	1363	721
TGME49_041610_6_910	GAATCTCAGAAAGCACACAA	TGME49_041610	TGME49_241610	GRA21	null	4819	11627	11169	5918	5273	10388	16049	5908
TGME49_042100_0_854	GCGTGAGCTGGTCGCCGACG	TGME49_042100	TGME49_242090	242090	nucleolus	14133	21771	10708	13328	6720	14084	18049	23361
TGME49_042100_11_427	GGTTCCTCATGAATTCATCT	TGME49_042100	TGME49_242090	242090	nucleolus	3367	4990	5180	3831	2683	4734	3050	6692
TGME49_042100_15_854	GGCAAGACTCTTCTTCTGCA	TGME49_042100	TGME49_242090	242090	nucleolus	4795	7981	5700	18107	3188	7972	11645	6745
TGME49_042100_22_854	GATGCAGGCGCAACACCGCC	TGME49_042100	TGME49_242090	242090	nucleolus	5732	7875	6859	3285	922	4374	5785	1625
TGME49_042100_7_854	GAAAAGATGGCAGAGATGAA	TGME49_042100	TGME49_242090	242090	nucleolus	7354	12474	7196	10674	5344	12020	23392	10066
TGME49_042110_17_521	GCAGCGATCGACGGCGTTCG	TGME49_042110	TGME49_242110	ROP38	null	11985	12630	7753	7858	3597	7065	10120	5833
TGME49_042110_20_521	GATGTCATCTCCAGGAAACG	TGME49_042110	TGME49_242110	ROP38	null	3856	6679	1378	5928	172	1175	345	764
TGME49_042110_28_1042	GGGCACAGCTTGACTGCCAC	TGME49_042110	TGME49_242110	ROP38	null	1052	2027	572	72	74	157	43	1294
TGME49_042110_33_521	GGAAAACTTTCGGCGTTCTG	TGME49_042110	TGME49_242110	ROP38	null	11261	18224	20136	17484	7704	17569	18062	36062
TGME49_042110_46_521	GGTCGAAGGCGGTGCATGCG	TGME49_042110	TGME49_242110	ROP38	null	7143	9887	10040	10530	4207	5476	10278	5947
TGME49_042120_0_834	GTAGCAACACATTGATCTGA	TGME49_042120	TGME49_242118	242118	rhoptries 2	1987	3264	1918	116	435	476	107	1366
TGME49_042120_1_1251	GGCAGGCGTGGCAAGAGAAG	TGME49_042120	TGME49_242118	242118	rhoptries 2	8102	10630	21148	17242	7495	15235	42614	24264
TGME49_042120_12_834	GGACCCCTGTGGTGCTGAGT	TGME49_042120	TGME49_242118	242118	rhoptries 2	1016	1597	2823	3159	698	1238	4671	2530
TGME49_042120_2_834	GCTTATGCTTGATTCATTTG	TGME49_042120	TGME49_242118	242118	rhoptries 2	8944	17667	17394	24039	7818	20871	24031	16183
TGME49_042120_27_834	GCGCCCCCTGGGCCATATTC	TGME49_042120	TGME49_242118	242118	rhoptries 2	0	0	0	0	0	0	0	0
TGME49_042230_25_904	GTGCTCCGCCCACTTTCACG	TGME49_042230	TGME49_242230	ROP29	rhoptries 2	2971	3754	1660	4644	421	3087	197	3994
TGME49_042230_27_904	GTCTTAGCTGCCAATTGTTG	TGME49_042230	TGME49_242230	ROP29	rhoptries 2	5617	6889	7022	2320	979	5177	7330	4880
TGME49_042230_30_904	GGCCGTTTTTTTCTGAGACG	TGME49_042230	TGME49_242230	ROP29	rhoptries 2	7241	9171	10595	1230	817	2939	4067	3864
TGME49_042230_47_452	GTGCTAGAAGCTGCAACAGG	TGME49_042230	TGME49_242230	ROP29	rhoptries 2	7532	10476	17059	11507	6113	10958	15629	21650
TGME49_042230_52_452	GGGTGTCAACCGGAGCGTTC	TGME49_042230	TGME49_242230	ROP29	rhoptries 2	3360	5409	3218	1829	1065	1748	843	2263
TGME49_042240_15_1386	GATAAATCTGAGTCGGCGGG	TGME49_042240	TGME49_242240	ROP19A	null	12417	19102	14737	9368	6804	13072	13194	21383
TGME49_042240_17_924	GGACGCCCCGGGTACAAATT	TGME49_042240	TGME49_242240	ROP19A	null	458	1545	400	938	89	52	1710	2191
TGME49_042240_2_1386	GGTAGGCGTGGCGCGCGAAG	TGME49_042240	TGME49_242240	ROP19A	null	9223	11592	4484	3920	1380	4208	3654	3494
TGME49_042240_38_924	GATAAATATTGCTTTGCAGC	TGME49_042240	TGME49_242240	ROP19A	null	5244	8259	6999	3406	481	4970	4741	3413
TGME49_042240_6_1386	GAGGTCAATCGGAGCGTTCA	TGME49_042240	TGME49_242240	ROP19A	null	3713	7007	6098	7795	1178	10008	8537	3572
TGME49_042250_0_738	GTGCTTGAAGCTGCAACAGG	TGME49_042250	TGME49_242250	ROP19B	null	2	7	7	2	3	2	2	9
TGME49_042250_18_492	GGTGCGTGAGGACCTTGCGC	TGME49_042250	TGME49_242250	ROP19B	null	3953	6041	1916	183	715	1073	184	3416
TGME49_042250_24_492	GGAGGAGTTCTGACAAAGAA	TGME49_042250	TGME49_242250	ROP19B	null	17687	24022	22093	19371	5435	17366	24421	21025
TGME49_042250_27_492	GGACGTCGGAAGAACATTAC	TGME49_042250	TGME49_242250	ROP19B	null	1478	2872	1311	1669	1275	80	715	189
TGME49_042250_31_492	GAAGGGATTGCCGACCACAA	TGME49_042250	TGME49_242250	ROP19B	null	7798	15126	24156	23774	7213	21270	35049	40268
TGME49_042820_1_2528	GTTGCTCGTCCACCAGCCAG	TGME49_042820	TGME49_242820	242820	rhoptries 1	1239	780	411	29	10	13	30	21
TGME49_042820_13_2528	GAATCTGAGCAGCTTTGAAC	TGME49_042820	TGME49_242820	242820	rhoptries 1	0	0	0	0	0	0	0	0
TGME49_042820_3_2528	GGACCACCTGCAGCTTGTCC	TGME49_042820	TGME49_242820	242820	rhoptries 1	785	1525	14	30	6	17	19	16
TGME49_042820_31_1896	GAGACGTTGTGAGAGCTGTA	TGME49_042820	TGME49_242820	242820	rhoptries 1	1849	3083	254	52	22	33	97	46
TGME49_042820_9_2528	GCTAATGCTGCACAGCAGCT	TGME49_042820	TGME49_242820	242820	rhoptries 1	1589	1349	316	40	16	19	54	23
TGME49_043690_24_2280	GGCCTGATGGTGAATCGATG	TGME49_043690	TGME49_243690	243690	rhoptries 2	0	0	0	0	0	0	0	0
TGME49_043690_27_2280	GTGCGACTCCTTGAAAGAGT	TGME49_043690	TGME49_243690	243690	rhoptries 2	0	0	0	0	0	0	0	0
TGME49_043690_31_2280	GCGTTACAGCATCGGCGTGA	TGME49_043690	TGME49_243690	243690	rhoptries 2	0	0	0	0	0	0	0	0
TGME49_043690_4_2280	GTAAAGTGGCTCGAAGCTGC	TGME49_043690	TGME49_243690	243690	rhoptries 2	0	0	0	0	0	0	0	0
TGME49_043690_50_1710	GGGAATTCTTCCGCAGTGGT	TGME49_043690	TGME49_243690	243690	rhoptries 2	0	0	0	0	0	0	0	0
TGME49_043730_28_1586	GCGACGGTGCCTTGCGGTTT	TGME49_043730	TGME49_243730	ROP9	rhoptries 1	7843	14792	20841	15705	6449	15168	15641	14848
TGME49_043730_34_2379	GTTTCAGCGTAGCCTCGACG	TGME49_043730	TGME49_243730	ROP9	rhoptries 1	10067	18432	4944	1341	2959	10167	4099	4603
TGME49_043730_37_1586	GCGACCAACTTCCGCTGCTG	TGME49_043730	TGME49_243730	ROP9	rhoptries 1	7328	16082	22063	7871	7806	17332	26060	15840
TGME49_043730_50_1586	GAGCAAGGATGTCTCTTGGA	TGME49_043730	TGME49_243730	ROP9	rhoptries 1	0	0	0	0	0	0	0	0
TGME49_043730_7_1586	GTTTTCCCAGCTGAATTGCG	TGME49_043730	TGME49_243730	ROP9	rhoptries 1	9703	18503	21784	7474	6969	14785	28820	20429
TGME49_044080_27_1809	GTTCTTCAGAGTCAGGCATG	TGME49_044080	TGME49_244080	244080	null	11690	15543	12442	4346	1078	4655	7137	5374
TGME49_044080_3_1809	GGGTGAGAAGAGACCGAGGA	TGME49_044080	TGME49_244080	244080	null	3413	4811	3293	631	45	97	143	120
TGME49_044080_41_1206	GCTTGATTTCTTGGAAGGCC	TGME49_044080	TGME49_244080	244080	null	4373	3137	2627	463	154	1120	2075	462
TGME49_044080_6_1809	GGTGGAGAGAAGGAAGCCGC	TGME49_044080	TGME49_244080	244080	null	5656	6073	87	149	62	196	167	132
TGME49_044080_9_1809	GACACTTGTGGGGTGTGAGG	TGME49_044080	TGME49_244080	244080	null	16138	24624	14548	3015	4338	9475	15324	11022
TGME49_044250_39_3345	GTCCCGCACTGCTGCCCGCA	TGME49_044250	TGME49_244250	244250	rhoptries 1	0	0	0	0	0	0	0	0
TGME49_044250_41_2676	GGCACCAAGTGCGCACGCTG	TGME49_044250	TGME49_244250	244250	rhoptries 1	0	0	0	0	0	0	0	0
TGME49_044250_51_3345	GGCCATCGAGAACAGAAGCA	TGME49_044250	TGME49_244250	244250	rhoptries 1	0	0	0	0	0	0	0	0
TGME49_044250_53_3345	GGACAAATGTGAGTGAAAAG	TGME49_044250	TGME49_244250	244250	rhoptries 1	0	0	0	0	0	0	0	0
TGME49_044250_54_3345	GAAACTCCTAGACAAGTGTA	TGME49_044250	TGME49_244250	244250	rhoptries 1	0	0	0	0	0	0	0	0
TGME49_044530_1_2480	GCGCTTTTGAGAGTCGAAAG	TGME49_044530	TGME49_244530	GRA47	dense granules	0	0	0	0	0	0	0	0
TGME49_044530_11_2480	GCGCTGCCTCACGAACGTCC	TGME49_044530	TGME49_244530	GRA47	dense granules	0	0	0	0	0	0	0	0
TGME49_044530_32_2480	GCCAGCCCAGAGGCACCCAA	TGME49_044530	TGME49_244530	GRA47	dense granules	0	0	0	0	0	0	0	0
TGME49_044530_38_1984	GTTCTACCCCATTTTCGTCC	TGME49_044530	TGME49_244530	GRA47	dense granules	0	0	0	0	0	0	0	0
TGME49_044530_53_1984	GTCAGAACCATGCACAGACA	TGME49_044530	TGME49_244530	GRA47	dense granules	0	0	0	0	0	0	0	0
TGME49_045580_15_4906	GCTGGAGACTGTGGGGTCGA	TGME49_045580	TGME49_245580	245580	nucleolus	4	10	9	1	4	7	1	6
TGME49_045580_26_4906	GCTGGAGACTGTGGGGTCGG	TGME49_045580	TGME49_245580	245580	nucleolus	14931	27180	21068	4113	3429	22986	8841	8803
TGME49_045580_3_5352	GTGCTGCCATACACATGCCG	TGME49_045580	TGME49_245580	245580	nucleolus	5355	4391	520	141	63	71	178	159
TGME49_045580_68_2230	GGCCGCGGCCTTCCGCGCAC	TGME49_045580	TGME49_245580	245580	nucleolus	0	0	0	0	0	0	0	0
TGME49_045580_7_5798	GCGAATTGTGCGCAGCTGCC	TGME49_045580	TGME49_245580	245580	nucleolus	6507	6220	3048	155	124	104	240	240
TGME49_046130_0_1449	GTCTGAATAGGGCAGCGCAA	TGME49_046130	TGME49_246130	246130	dense granules	0	0	0	0	0	0	0	0
TGME49_046130_2_966	GAGCTTCGGGACGGCAGGCA	TGME49_046130	TGME49_246130	246130	dense granules	0	0	0	0	0	0	0	0
TGME49_046130_24_966	GCGGGTTGCCTTCGAAGTCC	TGME49_046130	TGME49_246130	246130	dense granules	0	0	0	0	0	0	0	0
TGME49_046130_45_966	GCAGTGTCAGTTCGGTGCTT	TGME49_046130	TGME49_246130	246130	dense granules	0	0	0	0	0	0	0	0
TGME49_046130_9_1449	GGGCGAGGTGGTGCGAGTCT	TGME49_046130	TGME49_246130	246130	dense granules	0	0	0	0	0	0	0	0
TGME49_046180_22_2068	GCCTCTGCGCGTAGTTTTGT	TGME49_046180	TGME49_246178	246178	rhoptries 2	1144	1181	809	69	491	1599	73	1517
TGME49_046180_27_2068	GCAGCTGATGATCTGAATGT	TGME49_046180	TGME49_246178	246178	rhoptries 2	2107	3096	1959	203	1097	3531	3301	3945
TGME49_046180_40_2068	GTTTTCGGCCCAAATTGAAG	TGME49_046180	TGME49_246178	246178	rhoptries 2	2306	3576	6329	3941	1585	5953	5701	4836
TGME49_046180_47_2068	GAAAATCGTGACTTTCGACA	TGME49_046180	TGME49_246178	246178	rhoptries 2	1699	1421	1360	115	601	316	332	620
TGME49_046180_49_2068	GTTCAGAGCCACTACGTACC	TGME49_046180	TGME49_246178	246178	rhoptries 2	1189	521	387	30	8	14	31	18
TGME49_046550_13_997	GGCTTCCTCTGAAGGCTGAG	TGME49_046550	TGME49_246550	ASP3	rhoptries 2	12260	15522	1441	357	450	223	862	3774
TGME49_046550_27_997	GCTGACTTCAGGTGCAGAGC	TGME49_046550	TGME49_246550	ASP3	rhoptries 2	2345	2306	61	350	25	45	380	138
TGME49_046550_28_2991	GAGATAGGCTGGACGAACTG	TGME49_046550	TGME49_246550	ASP3	rhoptries 2	10071	13654	289	317	123	156	325	203
TGME49_046550_48_997	GCTCGCCGTGGACACACAAG	TGME49_046550	TGME49_246550	ASP3	rhoptries 2	14135	16184	443	393	168	188	486	306
TGME49_046550_68_1994	GCAATCGCTGCATCCAGCCC	TGME49_046550	TGME49_246550	ASP3	rhoptries 2	3443	4469	389	91	44	51	130	75
TGME49_046710_11_1724	GCGAAAGGCTGCAGCGGTGT	TGME49_046710	TGME49_246710	246710	rhoptries 2	0	0	0	0	0	0	0	0
TGME49_046710_14_2155	GAAAAGCCTCTGTTCCAAAA	TGME49_046710	TGME49_246710	246710	rhoptries 2	0	0	0	0	0	0	0	0
TGME49_046710_15_1724	GGAGAGAAGATGTATGTCGG	TGME49_046710	TGME49_246710	246710	rhoptries 2	0	0	0	0	0	0	0	0
TGME49_046710_19_1724	GAAAGAGAGCACCCGCAAGG	TGME49_046710	TGME49_246710	246710	rhoptries 2	0	0	0	0	0	0	0	0
TGME49_046710_8_2155	GCAAGGATGCGCCGAACCGC	TGME49_046710	TGME49_246710	246710	rhoptries 2	0	0	0	0	0	0	0	0
TGME49_047220_35_3480	GCCAGAATTTTCTTGTAAGC	TGME49_047220	TGME49_247220	247220	dense granules	0	0	0	0	0	0	0	0
TGME49_047220_42_3480	GGCGTGGTGTCCAGTGACTT	TGME49_047220	TGME49_247220	247220	dense granules	0	0	0	0	0	0	0	0
TGME49_047220_47_3480	GCTTCCTTGCATAGAAAATC	TGME49_047220	TGME49_247220	247220	dense granules	0	0	0	0	0	0	0	0
TGME49_047220_55_3480	GCTTCTGCATAGTCTTCAAC	TGME49_047220	TGME49_247220	247220	dense granules	0	0	0	0	0	0	0	0
TGME49_047220_68_3480	GGAATACCGAGGGAAACCAT	TGME49_047220	TGME49_247220	247220	dense granules	0	0	0	0	0	0	0	0
TGME49_047520_22_2305	GTGATCTGAGGCTGTCACGA	TGME49_047520	TGME49_247520	WIP	rhoptries 1	0	0	0	0	0	0	0	0
TGME49_047520_3_2305	GACCTCGTTGCCGACCTCTG	TGME49_047520	TGME49_247520	WIP	rhoptries 1	1475	3172	4910	3961	3115	4052	3627	6150
TGME49_047520_49_1844	GGAGGGGAAGAACTCCGTAG	TGME49_047520	TGME49_247520	WIP	rhoptries 1	7274	9281	8603	5335	4812	9182	5298	15671
TGME49_047520_56_1844	GGCCGTGGAGGAACTGGCGG	TGME49_047520	TGME49_247520	WIP	rhoptries 1	0	0	0	0	0	0	0	0
TGME49_047520_77_1844	GTTGGTTCTTCCTCAGGAGA	TGME49_047520	TGME49_247520	WIP	rhoptries 1	3514	7803	4561	5287	2820	4466	8116	8992
TGME49_048640_21_800	GGTTTTTAGGATACCCCAGC	TGME49_048640	TGME49_048640	ND6	PM - peripheral 2	0	0	0	0	0	0	0	0
TGME49_048640_42_400	GGCCTTTGAGGCCGACCACG	TGME49_048640	TGME49_048640	ND6	PM - peripheral 2	0	0	0	0	0	0	0	0
TGME49_048640_50_400	GTCCCCCACCCAAACAGTTG	TGME49_048640	TGME49_048640	ND6	PM - peripheral 2	0	0	0	0	0	0	0	0
TGME49_048640_57_400	GAATCTCCACCCCCATGCCT	TGME49_048640	TGME49_048640	ND6	PM - peripheral 2	0	0	0	0	0	0	0	0
TGME49_048640_6_1200	GAGCAGCAAGTGACGATAAC	TGME49_048640	TGME49_048640	ND6	PM - peripheral 2	0	0	0	0	0	0	0	0
TGME49_048990_10_1683	GCACTTCCATGCTCGAAATC	TGME49_048990	TGME49_248990	248990	dense granules	0	0	0	0	0	0	0	0
TGME49_048990_18_1683	GTCCACCATTTCTAACCCTG	TGME49_048990	TGME49_248990	248990	dense granules	0	0	0	0	0	0	0	0
TGME49_048990_20_1683	GCAAACGTCTTCTCTGTTAG	TGME49_048990	TGME49_248990	248990	dense granules	0	0	0	0	0	0	0	0
TGME49_048990_23_1683	GCAGGCCGGTTTCTGCCGCT	TGME49_048990	TGME49_248990	248990	dense granules	0	0	0	0	0	0	0	0
TGME49_048990_45_1122	GGTTTCCGTTCTCGGAAATA	TGME49_048990	TGME49_248990	248990	dense granules	0	0	0	0	0	0	0	0
TGME49_049470_38_2476	GAGGACTCCTGGTGACGCGG	TGME49_049470	TGME49_249470	ROP50	null	8	0	0	1	0	0	1	0
TGME49_049470_40_3095	GACCCTATGTCTTCCTCGAA	TGME49_049470	TGME49_249470	ROP50	null	2233	4423	4778	3332	2239	2333	3035	6247
TGME49_049470_42_2476	GGAAGCTTCGAGGAAAGGTG	TGME49_049470	TGME49_249470	ROP50	null	0	0	0	0	0	0	0	0
TGME49_049470_45_3095	GTCACACTGGTCAGCTCGTC	TGME49_049470	TGME49_249470	ROP50	null	866	958	21	16	23	19	40	17
TGME49_049470_59_3095	GAACGGTCATTCTGCTCCGC	TGME49_049470	TGME49_249470	ROP50	null	0	0	0	0	0	0	0	0
TGME49_049670_13_6026	GCGCCTTCTTCAGGTCGCCG	TGME49_049670	TGME49_249670	Toxopain-1	endomembrane vesicles	0	0	0	0	0	0	0	0
TGME49_049670_13_6288	GGCGCGGAATCGCGGTCCCG	TGME49_049670	TGME49_249670	Toxopain-1	endomembrane vesicles	5522	10740	10408	9985	6787	7136	12448	15241
TGME49_049670_2_4978	GACCATCTCCACGCCATGCC	TGME49_049670	TGME49_249670	Toxopain-1	endomembrane vesicles	1279	2033	2863	866	950	1368	588	2087
TGME49_049670_23_6026	GCACGATGTGACGCATGCTG	TGME49_049670	TGME49_249670	Toxopain-1	endomembrane vesicles	0	0	0	0	0	0	0	0
TGME49_049670_24_6288	GTGGAGAAACAAACGCGTTC	TGME49_049670	TGME49_249670	Toxopain-1	endomembrane vesicles	5965	11163	8922	4307	965	7804	3060	7474
TGME49_049730_1_12064	GTGATGGTCGTGACTGTGAT	TGME49_049730	TGME49_249730	ND9	cytosol	1154	1830	1236	357	490	2360	1805	1298
TGME49_049730_15_10816	GTCTCCACGCCACAGCCACA	TGME49_049730	TGME49_249730	ND9	cytosol	921	1900	20	25	8	22	42	24
TGME49_049730_3_9568	GGTAGCTGATTCTGAAAAGG	TGME49_049730	TGME49_249730	ND9	cytosol	14141	17955	1508	381	140	221	525	316
TGME49_049730_6_12064	GGCGAGTTCCTCGGCGTCGA	TGME49_049730	TGME49_249730	ND9	cytosol	9448	12182	2364	1005	210	463	343	1585
TGME49_049730_9_12064	GGCTCTTGATCATGCCGTAA	TGME49_049730	TGME49_249730	ND9	cytosol	997	930	1806	2808	316	600	209	946
TGME49_049990_38_5445	GATGGATTCGCATCGAAGCC	TGME49_049990	TGME49_249990	249990	dense granules	0	0	0	0	0	0	0	0
TGME49_049990_48_5445	GTCACTCTCTCCTCCCGGGA	TGME49_049990	TGME49_249990	249990	dense granules	0	0	0	0	0	0	0	0
TGME49_049990_58_5445	GGTCGCAGATTTGTTTGAGA	TGME49_049990	TGME49_249990	249990	dense granules	0	0	0	0	0	0	0	0
TGME49_049990_64_5445	GCCAGTCTCTGCGGGGCCGA	TGME49_049990	TGME49_249990	249990	dense granules	0	0	0	0	0	0	0	0
TGME49_049990_80_5445	GAGGTGAAAGAGGACGAAAA	TGME49_049990	TGME49_249990	249990	dense granules	0	0	0	0	0	0	0	0
TGME49_050770_10_2965	GGTTGTAGTCGATGAGCTGG	TGME49_050770	TGME49_250770	EIF4A	cytosol	18583	21192	827	457	186	268	564	414
TGME49_050770_14_2965	GACCCGTTCCCGACTGAGCC	TGME49_050770	TGME49_250770	EIF4A	cytosol	1582	1857	312	30	104	24	48	32
TGME49_050770_21_2965	GGATCGTGTCGTGCCGGTCG	TGME49_050770	TGME49_250770	EIF4A	cytosol	6821	8269	325	185	71	92	226	139
TGME49_050770_28_2965	GGTACGAGTAAATACCTCTG	TGME49_050770	TGME49_250770	EIF4A	cytosol	3573	3383	368	67	53	44	115	66
TGME49_050770_62_1779	GTGAACACCTGCCTTCAGCT	TGME49_050770	TGME49_250770	EIF4A	cytosol	0	0	0	0	0	0	0	0
TGME49_051540_34_580	GGCTTCTCGGGTTCACGGCG	TGME49_051540	TGME49_251540	GRA9	dense granules	4835	9045	15273	18141	7340	25797	22199	22259
TGME49_051540_40_580	GTTTCCAGTCTTCGCCGAAG	TGME49_051540	TGME49_251540	GRA9	dense granules	10857	28468	50364	50661	20384	57985	90373	78630
TGME49_051540_45_580	GTTCGAGAAATCTCCGAATC	TGME49_051540	TGME49_251540	GRA9	dense granules	3033	4750	5019	5095	1006	1675	3686	3892
TGME49_051540_52_580	GATCCACACCTCGTCCCATA	TGME49_051540	TGME49_251540	GRA9	dense granules	3238	6455	6825	9055	1671	3464	13191	3345
TGME49_051540_59_580	GGGCGGGGGAAGTGGAAACC	TGME49_051540	TGME49_251540	GRA9	dense granules	3229	6112	7281	831	558	1691	2296	1730
TGME49_052200_15_695	GTGAGGGGTTCTTCGGAAAC	TGME49_052200	TGME49_252200	DHHC7	null	4379	5039	181	1274	136	76	166	102
TGME49_052200_34_2085	GACGACAAACCCGACAGTGG	TGME49_052200	TGME49_252200	DHHC7	null	5588	9995	163	171	56	92	171	112
TGME49_052200_4_1390	GAAGCAAATTTCATCGACTG	TGME49_052200	TGME49_252200	DHHC7	null	10571	14492	4324	904	361	205	419	300
TGME49_052200_42_1390	GCCAGTACGAGACGAGGAAG	TGME49_052200	TGME49_252200	DHHC7	null	3407	5308	56	92	52	58	118	78
TGME49_052200_79_0	GTGGGCATTCTCCCTGCGGT	TGME49_052200	TGME49_252200	DHHC7	null	4614	8403	2035	622	173	448	547	373
TGME49_052360_12_477	GCACCTCTGTACGGTTCTAG	TGME49_052360	TGME49_252360	ROP24	rhoptries 1	0	0	0	0	0	0	0	0
TGME49_052360_15_954	GGTCACTATCGATGCCACTT	TGME49_052360	TGME49_252360	ROP24	rhoptries 1	1859	2716	1398	688	1785	5237	4997	7887
TGME49_052360_21_954	GATTGGTCCGTTGTTGCAGG	TGME49_052360	TGME49_252360	ROP24	rhoptries 1	0	0	0	0	0	0	0	0
TGME49_052360_40_954	GATCCATCACGCGCAAGACA	TGME49_052360	TGME49_252360	ROP24	rhoptries 1	4838	5012	3706	6350	3086	3244	3145	5051
TGME49_052360_51_954	GTGTGAACCTGTGGTGGAGT	TGME49_052360	TGME49_252360	ROP24	rhoptries 1	8418	12806	13606	14361	6596	14951	15017	32855
TGME49_052500_1_1852	GGGTTTCGATAAACTACAGC	TGME49_052500	TGME49_252500	ROP47 (Talevich 2013)	rhoptries 1	3326	5715	2814	4620	2186	4816	5689	5052
TGME49_052500_15_1852	GGGGAGCCAATGACATCCCG	TGME49_052500	TGME49_252500	ROP47 (Talevich 2013)	rhoptries 1	114	394	8	6	0	0	3	46
TGME49_052500_39_1389	GAAAACTCACATTCGCGGCC	TGME49_052500	TGME49_252500	ROP47 (Talevich 2013)	rhoptries 1	0	0	0	0	0	0	0	0
TGME49_052500_5_1852	GCCTCGCTGATTGCGTCCCA	TGME49_052500	TGME49_252500	ROP47 (Talevich 2013)	rhoptries 1	3142	5691	3767	12957	3169	2320	6948	8468
TGME49_052500_51_1389	GCAGAGAACCTTGAGCTATT	TGME49_052500	TGME49_252500	ROP47 (Talevich 2013)	rhoptries 1	4927	10328	12120	10994	5061	22458	22458	15810
TGME49_053130_10_546	GAACCTGGCGGCAGTTATAC	TGME49_053130	TGME49_253130	253130	rhoptries 2	1146	626	120	592	14	21	47	19
TGME49_053130_16_546	GTCGTCGGTATATGCGTCGT	TGME49_053130	TGME49_253130	253130	rhoptries 2	0	0	0	0	0	0	0	0
TGME49_053130_18_546	GGTCTGCACAGTTCACACAG	TGME49_053130	TGME49_253130	253130	rhoptries 2	0	0	0	0	0	0	0	0
TGME49_053130_4_546	GCGATCTTGTCTGAAACAGA	TGME49_053130	TGME49_253130	253130	rhoptries 2	0	0	0	0	0	0	0	0
TGME49_053130_6_546	GTCAGGAAAGTGCTCAGCGG	TGME49_053130	TGME49_253130	253130	rhoptries 2	6876	10499	5405	5812	2052	12004	5846	16121
TGME49_053330_16_2370	GTTTGACCCGTCAATGGGAT	TGME49_053330	TGME49_253330	BPK1	PM - peripheral 2	4577	8668	11843	9491	6074	8525	14998	12009
TGME49_053330_17_2370	GTTGACCCGTCAATGGGATT	TGME49_053330	TGME49_253330	BPK1	PM - peripheral 2	2703	3132	2995	1617	1181	4106	6214	2177
TGME49_053330_2_1896	GTCAGCAGGCGCTTCAAAAT	TGME49_053330	TGME49_253330	BPK1	PM - peripheral 2	10240	13664	15142	14253	4474	16783	15284	13787
TGME49_053330_3_1896	GTCCTGCTCTCGTCAATGTC	TGME49_053330	TGME49_253330	BPK1	PM - peripheral 2	3952	7621	9926	5601	1864	12223	7103	8832
TGME49_053330_44_1422	GACCTCACTAACTCTCTGGC	TGME49_053330	TGME49_253330	BPK1	PM - peripheral 2	4939	9924	13011	17299	4488	23201	26270	15675
TGME49_053330_47_1422	GGACAGTTGTAGACCCATCC	TGME49_053330	TGME49_253330	BPK1	PM - peripheral 2	11164	22240	41451	42167	15098	32309	48474	60561
TGME49_053330_8_2370	GGCGGTACACACTCCCTCTG	TGME49_053330	TGME49_253330	BPK1	PM - peripheral 2	16636	40430	83073	93897	40272	95204	88781	121818
TGME49_053370_29_10318	GTCGTCGTTCCATTTCATCC	TGME49_053370	TGME49_253370	RON4L1	rhoptries 1	3002	4312	2683	1778	917	3068	4121	5093
TGME49_053370_31_3685	GGGCGTCTCGCAAGTAGCCA	TGME49_053370	TGME49_253370	RON4L1	rhoptries 1	0	0	0	0	0	0	0	0
TGME49_053370_31_5896	GCGTTTGAAAAGCTGGTAAA	TGME49_053370	TGME49_253370	RON4L1	rhoptries 1	11116	15715	13182	3644	4255	13147	13785	9042
TGME49_053370_37_1474	GGCCATCTCTGAAGGCAAAC	TGME49_053370	TGME49_253370	RON4L1	rhoptries 1	369	554	403	160	39	48	654	481
TGME49_053370_57_3685	GTGCGGCGTGAATGAGGTCC	TGME49_053370	TGME49_253370	RON4L1	rhoptries 1	4123	5839	2579	3918	1266	2119	2067	2151
TGME49_053440_16_843	GGTAGTCTTCCTCTTCGTCC	TGME49_053440	TGME49_053440	53440	nucleus - chromatin	3187	4255	572	888	452	58	121	118
TGME49_053440_17_562	GGCGAAACGCCTTCTGCGCG	TGME49_053440	TGME49_053440	53440	nucleus - chromatin	6402	6074	1022	211	537	111	400	988
TGME49_053440_2_1405	GGATCTCGCCGACTTTGACA	TGME49_053440	TGME49_053440	53440	nucleus - chromatin	0	0	0	0	0	0	0	0
TGME49_053440_37_562	GAGAGCTCCATCCCACCTCG	TGME49_053440	TGME49_053440	53440	nucleus - chromatin	0	0	0	0	0	0	0	0
TGME49_053440_9_1124	GGCCCTTGGAGGGAGCGACC	TGME49_053440	TGME49_053440	53440	nucleus - chromatin	500	4	3	10	1	1	13	3
TGME49_053450_11_1689	GCAGCTGCTCCTAGAGGCAG	TGME49_053450	TGME49_053450	53450	nucleus - chromatin	0	0	0	0	0	0	0	0
TGME49_053450_40_1126	GCCTCCGGGTAAGATGTACG	TGME49_053450	TGME49_053450	53450	nucleus - chromatin	619	907	838	1108	11	17	34	33
TGME49_053450_51_563	GGCTGCTGCAGGTCCTGCGG	TGME49_053450	TGME49_053450	53450	nucleus - chromatin	6441	9431	9751	10125	4078	10612	6258	17615
TGME49_053450_52_1126	GGCAGACGCATGTTCAGTCA	TGME49_053450	TGME49_053450	53450	nucleus - chromatin	6811	7933	1847	1945	173	138	628	2498
TGME49_053450_56_563	GGAGGGCCTGCTTTTCCGCA	TGME49_053450	TGME49_053450	53450	nucleus - chromatin	0	0	0	0	0	0	0	0
TGME49_053780_41_3885	GCCAACAGCGTACAGAGTCC	TGME49_053780	TGME49_253780	253780	null	1884	2068	126	58	31	38	438	2199
TGME49_053780_53_3885	GAGGTCGTGCCCGTCGTTGA	TGME49_053780	TGME49_253780	253780	null	2734	4222	2762	1310	3955	2966	6067	2165
TGME49_053780_62_3885	GACGATCTAGAATGGCTCGG	TGME49_053780	TGME49_253780	253780	null	4355	7335	4291	6036	1167	1330	10522	4429
TGME49_053780_63_3108	GCTTGTCTTCTCCGAGACCT	TGME49_053780	TGME49_253780	253780	null	0	0	0	0	0	0	0	0
TGME49_053780_68_3108	GTTGACTGGCGTGGGATGCG	TGME49_053780	TGME49_253780	253780	null	3439	5050	4048	178	274	146	209	4270
TGME49_054000_23_2455	GGCCCCCCGCGACCGCTTGC	TGME49_054000	TGME49_254000	GRA48	dense granules	487	413	317	10	2	8	17	10
TGME49_054000_49_2455	GAGGCGGCGAAACTCGCGTT	TGME49_054000	TGME49_254000	GRA48	dense granules	0	0	0	0	0	0	0	0
TGME49_054000_58_2455	GACGGAGGTGACAGCGACGG	TGME49_054000	TGME49_254000	GRA48	dense granules	0	0	0	0	0	0	0	0
TGME49_054000_63_2455	GGGCGAGCATGCGAGCGCGA	TGME49_054000	TGME49_254000	GRA48	dense granules	1617	1632	24	30	12	17	41	38
TGME49_054000_7_2455	GGCCGACCGGTCGACTGGCC	TGME49_054000	TGME49_254000	GRA48	dense granules	1713	4198	1381	67	314	60	1177	61
TGME49_054070_10_996	GATGCTCACTGCCTCGTGAG	TGME49_054070	TGME49_254070	254070	rhoptries 2	2436	3563	4102	3421	1667	598	1828	639
TGME49_054070_21_664	GTGATGTCGCTGCAGCTCCA	TGME49_054070	TGME49_254070	254070	rhoptries 2	0	0	0	0	0	0	0	0
TGME49_054070_29_664	GACGAATCGCAGCCTCATTG	TGME49_054070	TGME49_254070	254070	rhoptries 2	0	0	0	0	0	0	0	0
TGME49_054070_3_996	GTTTCACCACCGGGTGCGCT	TGME49_054070	TGME49_254070	254070	rhoptries 2	1638	961	1167	129	341	3425	2225	896
TGME49_054070_6_996	GTAAGACAGGCGATGTATGT	TGME49_054070	TGME49_254070	254070	rhoptries 2	3445	6389	6060	8627	5219	12029	14633	7604
TGME49_054080_18_461	GGAGGCGCCTATTCAACTTG	TGME49_054080	TGME49_254080	254080	rhoptries 2	0	0	0	0	0	0	0	0
TGME49_054080_20_461	GATTAGCGAGCCTGCCCCCA	TGME49_054080	TGME49_254080	254080	rhoptries 2	0	0	0	0	0	0	0	0
TGME49_054080_29_922	GCCGACGGTGCTTTGAGTGC	TGME49_054080	TGME49_254080	254080	rhoptries 2	0	0	0	0	0	0	0	0
TGME49_054080_36_461	GTCACTCGACCAATTATGTA	TGME49_054080	TGME49_254080	254080	rhoptries 2	0	0	0	0	0	0	0	0
TGME49_054080_5_922	GGGGGGAATTGTCCTCGCAT	TGME49_054080	TGME49_254080	254080	rhoptries 2	0	0	0	0	0	0	0	0
TGME49_054470_4_899	GAATCACGGTCTGAGAAGGT	TGME49_054470	TGME49_254470	MYR1	dense granules	4283	10626	9371	16552	2089	5975	5637	12105
TGME49_054470_42_1798	GCGCCGAACACCTCCCGTAA	TGME49_054470	TGME49_254470	MYR1	dense granules	0	0	0	0	0	0	0	0
TGME49_054470_56_1798	GCTGTCGGGACTGCGAAGTA	TGME49_054470	TGME49_254470	MYR1	dense granules	6590	11297	11787	28089	5463	17235	19068	15581
TGME49_054470_89_0	GTGCCCTTGAAGTCACCGTC	TGME49_054470	TGME49_254470	MYR1	dense granules	0	0	0	0	0	0	0	0
TGME49_054470_91_1798	GGGAGCATCCGTACGGCTTG	TGME49_054470	TGME49_254470	MYR1	dense granules	6599	9248	10082	26133	4167	13971	14727	14958
TGME49_054720_25_842	GATTGGGAATAACGCTTGGA	TGME49_054720	TGME49_254720	GRA8	dense granules	10908	22039	38869	30478	9771	28127	27863	23358
TGME49_054720_38_842	GCTGGCTGTGGCATGCCCGC	TGME49_054720	TGME49_254720	GRA8	dense granules	5277	10661	14032	14066	1798	9451	11428	6298
TGME49_054720_53_842	GCTGGGGAGCTGCCGCGGGA	TGME49_054720	TGME49_254720	GRA8	dense granules	0	0	0	0	0	0	0	0
TGME49_054720_72_842	GCGGGACGGAAACCCGGAGG	TGME49_054720	TGME49_254720	GRA8	dense granules	18911	38278	47584	13779	7642	24204	23621	34844
TGME49_054720_9_842	GACGACGCTCCGTAACTGCT	TGME49_054720	TGME49_254720	GRA8	dense granules	0	0	0	0	0	0	0	0
TGME49_054880_1_1360	GTTTCCTGTTTGGTGTTGGA	TGME49_054880	TGME49_254880	254880	rhoptries 2	7198	10243	13544	7017	5057	14801	9771	12565
TGME49_054880_21_3060	GACCAGCTACAGACCAGTTG	TGME49_054880	TGME49_254880	254880	rhoptries 2	9700	16674	8879	3661	5230	7701	9459	7413
TGME49_054880_25_4080	GTTCTTCATGCTGTCCCACG	TGME49_054880	TGME49_254880	254880	rhoptries 2	10315	14501	7565	3618	2504	3325	6424	5829
TGME49_054880_29_1020	GGAACGGATCACCCGGCTCG	TGME49_054880	TGME49_254880	254880	rhoptries 2	0	0	0	0	0	0	0	0
TGME49_054880_33_1020	GGGACCGTCTCTTTTAGCAG	TGME49_054880	TGME49_254880	254880	rhoptries 2	0	0	0	0	0	0	0	0
TGME49_055260_16_3204	GACCGTCTTAAAGGCAAACT	TGME49_055260	TGME49_255260	AMA1	micronemes	3239	2866	52	71	31	129	97	62
TGME49_055260_17_2136	GAAATGGGACACAACCCCGC	TGME49_055260	TGME49_255260	AMA1	micronemes	0	0	0	0	0	0	0	0
TGME49_055260_25_2136	GCGGAGGCCGGTCCGGCTGC	TGME49_055260	TGME49_255260	AMA1	micronemes	3959	4643	338	97	43	50	137	89
TGME49_055260_31_2136	GATCTTCCAAGAAGTTGTTA	TGME49_055260	TGME49_255260	AMA1	micronemes	3076	3164	71	88	647	402	120	60
TGME49_055260_54_1068	GATCTCTACATTTGCCTGAA	TGME49_055260	TGME49_255260	AMA1	micronemes	2911	3144	221	76	29	38	91	146
TGME49_058230_2_1960	GCCGAAACCGTAGAGTTCTA	TGME49_058230	TGME49_258230	ROP20	rhoptries 1	7009	14836	24659	13203	10409	20952	23724	23441
TGME49_058230_35_980	GACCTCACAGCTGGAACGGG	TGME49_058230	TGME49_258230	ROP20	rhoptries 1	5574	11801	7872	2489	1123	3032	5614	1517
TGME49_058230_38_1470	GCTGGAGAAGAAATTGGAGA	TGME49_058230	TGME49_258230	ROP20	rhoptries 1	5868	8773	5661	3009	2529	6750	6430	13162
TGME49_058230_47_1470	GTACATGGTGCGTGCTCGCG	TGME49_058230	TGME49_258230	ROP20	rhoptries 1	5520	12262	15043	2995	4353	7069	10591	11588
TGME49_058230_8_1470	GTTGGCAACGGGACTGGAAC	TGME49_058230	TGME49_258230	ROP20	rhoptries 1	0	0	0	0	0	0	0	0
TGME49_058370_1_2200	GCACGAAATTGTAGGGTGAC	TGME49_058370	TGME49_258370	ROP28	null	7334	11290	11839	13302	7678	23376	19955	11466
TGME49_058370_12_1760	GTCATCTCCCCCTGCATGTT	TGME49_058370	TGME49_258370	ROP28	null	287	373	7	10	4	3	6	3
TGME49_058370_13_2200	GTCTGAGGATCTGCTGATTA	TGME49_058370	TGME49_258370	ROP28	null	0	0	0	0	0	0	0	0
TGME49_058370_25_2200	GGGTTCCGCCTCTCCAAATG	TGME49_058370	TGME49_258370	ROP28	null	0	0	0	0	0	0	0	0
TGME49_058370_44_1760	GAGCGGAACGTACACCCGGT	TGME49_058370	TGME49_258370	ROP28	null	0	0	0	0	0	0	0	0
TGME49_058460_10_1455	GACCTGCCGCTACCGCTAAA	TGME49_058460	TGME49_258462	258462	dense granules	1670	3362	1108	577	26	158	93	792
TGME49_058460_22_1455	GCCCCACTATCGTCCGAGTC	TGME49_058460	TGME49_258462	258462	dense granules	0	0	0	0	0	0	0	0
TGME49_058460_29_1455	GCCGCCTTTCGGCAAGCCAT	TGME49_058460	TGME49_258462	258462	dense granules	0	0	0	0	0	0	0	0
TGME49_058460_36_1455	GCCGCCGTGTTTCGCAGGCG	TGME49_058460	TGME49_258462	258462	dense granules	0	0	0	0	0	0	0	0
TGME49_058460_4_1455	GCCGGTCCAAAGTTGGGCAA	TGME49_058460	TGME49_258462	258462	dense granules	0	0	0	0	0	0	0	0
TGME49_058580_21_2284	GAAACCGTAGCCTCCGCAGC	TGME49_058580	TGME49_258580	ROP17	rhoptries 1	5415	6331	5246	13508	2454	3780	8414	24907
TGME49_058580_39_1713	GCGAATGGTTGCCCTGTGGT	TGME49_058580	TGME49_258580	ROP17	rhoptries 1	8586	13640	7830	4465	1953	5877	12938	5486
TGME49_058580_52_1713	GGTATGTCCCGACCGCTTGT	TGME49_058580	TGME49_258580	ROP17	rhoptries 1	5051	6533	2498	8709	1034	1810	2269	1439
TGME49_058580_59_2284	GAACCTCCCATCACGGTAAT	TGME49_058580	TGME49_258580	ROP17	rhoptries 1	285	851	437	98	26	79	3561	1770
TGME49_058580_66_2284	GATGACTGGCAGGTCTTCGT	TGME49_058580	TGME49_258580	ROP17	rhoptries 1	6369	10290	10183	31048	6320	21503	8396	23942
TGME49_058660_3_2895	GTCACTCGCATTTTCGATGA	TGME49_058660	TGME49_258660	ROP6	rhoptries 2	3617	4027	4963	969	1009	582	1919	3126
TGME49_058660_31_2316	GTCGAGAAGTTCGTCCTCGA	TGME49_058660	TGME49_258660	ROP6	rhoptries 2	2936	6398	4904	7654	1317	4912	6207	5053
TGME49_058660_39_2316	GCGCATGCGCGAATCTTTCG	TGME49_058660	TGME49_258660	ROP6	rhoptries 2	8956	13114	10758	3233	1729	5239	9823	2972
TGME49_058660_48_2316	GATCTGGACAAACGAAGCAG	TGME49_058660	TGME49_258660	ROP6	rhoptries 2	19111	32201	20773	20833	8047	18614	25692	33227
TGME49_058660_64_2316	GTCGCCCTCCTGCTGGAGAA	TGME49_058660	TGME49_258660	ROP6	rhoptries 2	832	737	2306	77	39	1206	365	1465
TGME49_058800_13_704	GTCTTGATTGCCTAGAAGCT	TGME49_058800	TGME49_258800	ROP31	rhoptries 1	11294	13533	15824	10724	5167	16025	15347	30956
TGME49_058800_15_704	GGTCGCTGGGGACTAGTAGC	TGME49_058800	TGME49_258800	ROP31	rhoptries 1	5303	11574	9438	11974	3811	9337	13416	17620
TGME49_058800_24_704	GATATCACCGTTGACTGTTC	TGME49_058800	TGME49_258800	ROP31	rhoptries 1	3177	3569	3097	915	1246	4984	4382	4278
TGME49_058800_32_352	GTAAGGTTGACTCTCGATCC	TGME49_058800	TGME49_258800	ROP31	rhoptries 1	0	0	0	0	0	0	0	0
TGME49_058800_8_704	GTCTCGGCGCATAATTTTCA	TGME49_058800	TGME49_258800	ROP31	rhoptries 1	3934	4965	4949	7413	1125	2591	5648	11090
TGME49_058870_1_5466	GAATAACAGAAGATAATGTC	TGME49_058870	TGME49_258870	258870	dense granules	2901	4492	2961	2441	46	894	1608	966
TGME49_058870_10_5466	GGGGATCCCACTTCTCCCAA	TGME49_058870	TGME49_258870	258870	dense granules	0	0	0	0	0	0	0	0
TGME49_058870_17_5466	GAACGCATAACAATACAGAT	TGME49_058870	TGME49_258870	258870	dense granules	0	0	0	0	0	0	0	0
TGME49_058870_22_5466	GTAGTCCACGTGCATCGAGG	TGME49_058870	TGME49_258870	258870	dense granules	0	0	0	0	0	0	0	0
TGME49_058870_38_4555	GTTGTCTTCTCTTCTATTCG	TGME49_058870	TGME49_258870	258870	dense granules	0	0	0	0	0	0	0	0
TGME49_059830_33_818	GCACAAAGAGGAAGACGAAT	TGME49_059830	TGME49_259830	259830	dense granules	6526	9296	6304	2973	2968	4001	7078	4365
TGME49_059830_52_1636	GAAGTAGCCCCCGTCGTAGG	TGME49_059830	TGME49_259830	259830	dense granules	0	0	0	0	0	0	0	0
TGME49_059830_54_818	GTACAGTTTCTCTGAGGAAC	TGME49_059830	TGME49_259830	259830	dense granules	6797	7332	5362	7557	1098	3855	6366	6980
TGME49_059830_83_0	GGCGTCAACAGGGGATCCGT	TGME49_059830	TGME49_259830	259830	dense granules	2358	1629	1383	330	139	1559	81	2200
TGME49_059830_96_0	GCGTCGTGTCCACCTCGCCG	TGME49_059830	TGME49_259830	259830	dense granules	9761	16190	6720	5579	2098	8600	6206	10315
TGME49_060030_0_3654	GCGGGTGTATCTCCACTCGA	TGME49_060030	TGME49_260030	260030	null	0	0	0	0	0	0	0	0
TGME49_060030_41_3045	GACAGAGAGGGCATCAGAAC	TGME49_060030	TGME49_260030	260030	null	118	373	42	3	5	4	2	0
TGME49_060030_46_3045	GGGGCGGACATCGGGGGCCG	TGME49_060030	TGME49_260030	260030	null	226320	364615	309055	92209	51534	110544	156437	170105
TGME49_060030_57_3045	GTAATGTTGGACGACTTAGA	TGME49_060030	TGME49_260030	260030	null	4074	6406	6762	1282	865	917	1967	4415
TGME49_060030_59_3045	GGGGGAGCTGCACGCGTATG	TGME49_060030	TGME49_260030	260030	null	0	0	0	0	0	0	0	0
TGME49_060520_1_1748	GTTGACAACTGAGTTCGCAC	TGME49_060520	TGME49_260520	CST6 (GRA50)	dense granules	0	0	0	0	0	0	0	0
TGME49_060520_20_1748	GAGATGCCCGCGGAAGTCAT	TGME49_060520	TGME49_260520	CST6 (GRA50)	dense granules	0	0	0	0	0	0	0	0
TGME49_060520_33_1748	GAACAGGTCGACCAGCGCAG	TGME49_060520	TGME49_260520	CST6 (GRA50)	dense granules	0	0	0	0	0	0	0	0
TGME49_060520_38_1311	GGTGGGCTCGAAATTCCGCT	TGME49_060520	TGME49_260520	CST6 (GRA50)	dense granules	0	0	0	0	0	0	0	0
TGME49_060520_44_1311	GGCTGAGAACTTTGTCGGTA	TGME49_060520	TGME49_260520	CST6 (GRA50)	dense granules	0	0	0	0	0	0	0	0
TGME49_061740_14_1308	GGCCGACGCACTTCGGATAA	TGME49_061740	TGME49_261740	ROP47	rhoptries 1	0	0	0	0	0	0	0	0
TGME49_061740_2_1308	GGGCGACCGTGACAGGGAGG	TGME49_061740	TGME49_261740	ROP47	rhoptries 1	0	0	0	0	0	0	0	0
TGME49_061740_22_1308	GCGGTACACTCCGGGCTTAC	TGME49_061740	TGME49_261740	ROP47	rhoptries 1	1981	5770	7243	5160	3297	7876	13181	17457
TGME49_061740_7_1308	GAAGACAAGAGCTCTGAAGA	TGME49_061740	TGME49_261740	ROP47	rhoptries 1	0	0	0	0	0	0	0	0
TGME49_061740_8_1308	GAAAGGTGAAGAAGGTGACG	TGME49_061740	TGME49_261740	ROP47	rhoptries 1	0	0	0	0	0	0	0	0
TGME49_061750_14_4200	GCCGACTCCTTTGCTTCTTG	TGME49_061750	TGME49_261750	RON10	rhoptries 2	3173	5218	3860	177	1298	1186	1762	1141
TGME49_061750_18_4200	GCAGTGGCACCTTCCTGCGA	TGME49_061750	TGME49_261750	RON10	rhoptries 2	1359	1521	513	46	114	20	60	25
TGME49_061750_26_3360	GGACTCGCCTTCCAAAAGGC	TGME49_061750	TGME49_261750	RON10	rhoptries 2	1158	1516	296	142	13	263	45	264
TGME49_061750_30_4200	GGCCCAGATGCCTCCGCTGG	TGME49_061750	TGME49_261750	RON10	rhoptries 2	7304	10371	2769	651	424	935	3226	1807
TGME49_061750_31_5040	GAGAAGAGTCAAGACAAAGA	TGME49_061750	TGME49_261750	RON10	rhoptries 2	3185	5169	1944	213	1272	820	3262	3257
TGME49_061780_2_4310	GGTGCAGATGTAATGAATAC	TGME49_061780	TGME49_261780	MIC7	micronemes	0	0	0	0	0	0	0	0
TGME49_061780_35_3448	GCGGGGAATGACGGCAAACC	TGME49_061780	TGME49_261780	MIC7	micronemes	553986	735438	179624	47746	34290	79583	97707	90687
TGME49_061780_43_3448	GCGGAGCGGCAGTAACCTGC	TGME49_061780	TGME49_261780	MIC7	micronemes	0	0	0	0	0	0	0	0
TGME49_061780_53_4310	GTACCGGGTTTCCAGCCTGA	TGME49_061780	TGME49_261780	MIC7	micronemes	0	0	0	0	0	0	0	0
TGME49_061780_58_4310	GGGACAGTCGCAAATTCTGC	TGME49_061780	TGME49_261780	MIC7	micronemes	5945	8110	2537	199	54	98	224	171
TGME49_062050_11_1575	GTCGTTCGCCACTTGACAAT	TGME49_062050	TGME49_262050	ROP39	rhoptries 2	453	860	892	515	743	818	933	1732
TGME49_062050_14_1050	GCTAACCGACTGGCAAGAAG	TGME49_062050	TGME49_262050	ROP39	rhoptries 2	7711	15484	30766	26432	12078	31034	49498	47243
TGME49_062050_24_1050	GCGTGTAACTCTCGATAGAG	TGME49_062050	TGME49_262050	ROP39	rhoptries 2	2321	1939	749	442	694	3069	7180	4297
TGME49_062050_29_1050	GCAGCGTGATACGAGGGCTG	TGME49_062050	TGME49_262050	ROP39	rhoptries 2	5328	7310	10926	9768	5001	12994	22850	14527
TGME49_062050_46_525	GGGCCACAACAGACGCCACC	TGME49_062050	TGME49_262050	ROP39	rhoptries 2	805	2156	4040	2177	1970	5378	4702	5524
TGME49_062400_10_7406	GGGGCTTCCAGCAACCACCC	TGME49_062400	TGME49_262400	262400	dense granules	2113	2934	4666	1030	1139	2025	2127	1697
TGME49_062400_10_8694	GCGCTTCCGGAGGATAGAAA	TGME49_062400	TGME49_262400	262400	dense granules	2580	4073	3353	2639	1496	4344	5839	9960
TGME49_062400_22_8372	GGGCTCTAGCCATTCATCGT	TGME49_062400	TGME49_262400	262400	dense granules	0	0	0	0	0	0	0	0
TGME49_062400_28_7406	GTGGTTTGGGCTCGAAGGAC	TGME49_062400	TGME49_262400	262400	dense granules	2315	3545	2627	789	584	1794	747	4532
TGME49_062400_8_8050	GTCCGACGCCACCACAGACT	TGME49_062400	TGME49_262400	262400	dense granules	1883	1649	1945	1702	463	1857	513	7679
TGME49_062730_15_2865	GTTCGTTGTGTCAATGGTTG	TGME49_062730	TGME49_262730	ROP16	rhoptries 1	6209	10194	4396	4622	3051	6067	7807	7674
TGME49_062730_27_2865	GAGATGCGAGGGTGAAAGCT	TGME49_062730	TGME49_262730	ROP16	rhoptries 1	4431	7250	9286	5158	2611	4635	8269	8579
TGME49_062730_35_2292	GACCGCTACGAGAAGCTGTG	TGME49_062730	TGME49_262730	ROP16	rhoptries 1	3571	8419	15145	9326	4999	18186	14521	16577
TGME49_062730_52_2292	GATCGCAATCTGTCTTTGAG	TGME49_062730	TGME49_262730	ROP16	rhoptries 1	20895	35654	49725	39530	18417	39955	49169	43624
TGME49_062730_75_2865	GGAAAGAGTAGAATCTGGAG	TGME49_062730	TGME49_262730	ROP16	rhoptries 1	9473	13007	19615	18117	4883	15692	19184	27433
TGME49_062920_1_676	GCTGATGTAGCAACAGCGGC	TGME49_062920	TGME49_262920	262920	rhoptries 1	1855	2279	2867	4568	1881	3026	3551	4151
TGME49_062920_15_676	GTTGGCCTGCCGCGCTGACT	TGME49_062920	TGME49_262920	262920	rhoptries 1	2976	4999	10259	6327	6096	17178	3467	9327
TGME49_062920_33_338	GGAAGGTCTCGAGAAGGTTC	TGME49_062920	TGME49_262920	262920	rhoptries 1	16815	40940	73408	77204	34743	92611	144083	106508
TGME49_062920_37_676	GATTTTCACAACGCTGCTCA	TGME49_062920	TGME49_262920	262920	rhoptries 1	4388	6632	11804	4577	2566	5714	7481	3684
TGME49_062920_5_676	GTTTCTCTCTCAGGTGGCAA	TGME49_062920	TGME49_262920	262920	rhoptries 1	0	0	0	0	0	0	0	0
TGME49_063220_2_932	GCACGCGCAGTGCGGTTCGT	TGME49_063220	TGME49_263220	ROP21	#N/A	9061	13309	10397	6294	2339	16935	6346	10008
TGME49_063220_42_1864	GGTGTGGAGCGAACTTGAAT	TGME49_063220	TGME49_263220	ROP21	#N/A	2291	4168	4467	1427	384	1514	3334	3184
TGME49_063220_50_1864	GTCCGTAGCCACCTGCGCCG	TGME49_063220	TGME49_263220	ROP21	#N/A	5849	9050	6133	4046	3007	3750	5366	2772
TGME49_063220_70_932	GGTGACTAGACTCTTCAAGG	TGME49_063220	TGME49_263220	ROP21	#N/A	8914	13443	18134	9641	6059	14853	25269	18327
TGME49_063220_99_0	GTCAGCGTCGCCGTCCTCAT	TGME49_063220	TGME49_263220	ROP21	#N/A	0	0	0	0	0	0	0	0
TGME49_064600_22_1311	GGAGATGCCCAGCACAGGAT	TGME49_064600	TGME49_264600	264600	rhoptries 2	0	0	0	0	0	0	0	0
TGME49_064600_28_1311	GCAAATCCCGGATAAAGAGG	TGME49_064600	TGME49_264600	264600	rhoptries 2	0	0	0	0	0	0	0	0
TGME49_064600_35_874	GAGATGAAGACGCCTTCGAC	TGME49_064600	TGME49_264600	264600	rhoptries 2	0	0	0	0	0	0	0	0
TGME49_064600_36_1311	GCCGCTGGAAGGTTCCACCG	TGME49_064600	TGME49_264600	264600	rhoptries 2	0	0	0	0	0	0	0	0
TGME49_064600_5_1311	GTGAAGGCATTCCGGATGAA	TGME49_064600	TGME49_264600	264600	rhoptries 2	0	0	0	0	0	0	0	0
TGME49_065120_14_442	GTCGGTCACGGAACAATGAG	TGME49_065120	TGME49_265120	RON2L2	null	16611	32021	34056	24238	8961	31904	44645	48311
TGME49_065120_26_442	GAAATCAGCTTCGAGAACGT	TGME49_065120	TGME49_265120	RON2L2	null	0	0	0	0	0	0	0	0
TGME49_065120_3_1326	GGTCTGCACACATTGACAGC	TGME49_065120	TGME49_265120	RON2L2	null	1999	4317	4175	194	754	1807	4350	388
TGME49_065120_41_884	GCACAAATGCCTCGTCCAGC	TGME49_065120	TGME49_265120	RON2L2	null	0	0	0	0	0	0	0	0
TGME49_065120_48_884	GTGTTTCTGAGGGTTGTAGG	TGME49_065120	TGME49_265120	RON2L2	null	17146	22520	23943	12138	8409	14703	21057	17571
TGME49_066050_1_842	GACTGTGTTTCCTGAAAGTA	TGME49_066050	TGME49_266050	266050	dense granules	3684	7644	8742	6669	2070	2688	5048	14076
TGME49_066050_23_842	GCGGAGTCCAACAGAGCAGG	TGME49_066050	TGME49_266050	266050	dense granules	26073	45830	54613	63151	22978	73395	78682	66950
TGME49_066050_30_842	GTCCGTGTCCTGTTCAAAAC	TGME49_066050	TGME49_266050	266050	dense granules	0	0	0	0	0	0	0	0
TGME49_066050_33_842	GGTGGTCCCTTTGATGACGA	TGME49_066050	TGME49_266050	266050	dense granules	6054	10908	10266	6754	6581	26172	15940	25760
TGME49_066050_6_842	GTAATTATCCCAGTTTACCG	TGME49_066050	TGME49_266050	266050	dense granules	0	0	0	0	0	0	0	0
TGME49_066100_18_1590	GACGAGGCTGTCAACTGCAA	TGME49_066100	TGME49_266100	ROP41	null	2799	5707	7747	8118	2726	7777	24908	20299
TGME49_066100_33_1590	GTGCAGTGTAGAAAAAACCC	TGME49_066100	TGME49_266100	ROP41	null	6012	11288	18218	20562	3758	13924	18482	8375
TGME49_066100_42_1590	GTCCGTGAGGTGTTCGACAC	TGME49_066100	TGME49_266100	ROP41	null	5074	5724	6289	8021	926	5485	1544	6990
TGME49_066100_48_1590	GCTTGATTGTCCGCATGCGT	TGME49_066100	TGME49_266100	ROP41	null	0	0	0	0	0	0	0	0
TGME49_066100_49_1060	GGTCGAGGAACAGTAGTTTG	TGME49_066100	TGME49_266100	ROP41	null	12054	23236	31007	22900	8893	25231	33120	27393
TGME49_066430_0_720	GAAGAAGCTTGGCAATTTCT	TGME49_066430	TGME49_266435	266435	rhoptries 1	0	0	0	0	0	0	0	0
TGME49_066430_16_480	GCTAACAATTCGGAGACAAA	TGME49_066430	TGME49_266435	266435	rhoptries 1	0	0	0	0	0	0	0	0
TGME49_066430_21_480	GATTTGTGAAGAACCCTGAG	TGME49_066430	TGME49_266435	266435	rhoptries 1	0	0	0	0	0	0	0	0
TGME49_066430_26_480	GGTAGATGTAAGGCACCATC	TGME49_066430	TGME49_266435	266435	rhoptries 1	0	0	0	0	0	0	0	0
TGME49_066440_10_1138	GAGAGGTCCCCGAAAGACAA	TGME49_066440	TGME49_266435	266435	rhoptries 1	0	0	0	0	0	0	0	0
TGME49_066440_12_2276	GCGTGGATACTGCAGGACGC	TGME49_066440	TGME49_266435	266435	rhoptries 1	0	0	0	0	0	0	0	0
TGME49_066440_15_1138	GCTGAGAAGAATATCGAAGG	TGME49_066440	TGME49_266435	266435	rhoptries 1	0	0	0	0	0	0	0	0
TGME49_066440_23_1138	GTTGCACCAGAGCCGAGGCC	TGME49_066440	TGME49_266435	266435	rhoptries 1	0	0	0	0	0	0	0	0
TGME49_066440_67_2276	GCGGCAGTTTCCCTGAACAA	TGME49_066440	TGME49_266435	266435	rhoptries 1	0	0	0	0	0	0	0	0
TGME49_067740_2_1100	GGCTTAGCAGGTCTTTTATA	TGME49_067740	TGME49_267740	GRA49	dense granules	215369	370891	365543	212309	85157	255710	290198	291353
TGME49_067740_3_1100	GTCTGTAATAATCGCGTCCG	TGME49_067740	TGME49_267740	GRA49	dense granules	17649	32960	43983	33048	11575	38323	38785	46047
TGME49_067740_39_550	GGGTCCCAGCCTGAGACACT	TGME49_067740	TGME49_267740	GRA49	dense granules	1038	1695	538	367	783	61	1433	630
TGME49_067740_49_550	GTTGCCGTTGAATCCGCCAT	TGME49_067740	TGME49_267740	GRA49	dense granules	722	923	1023	180	101	577	34	42
TGME49_067740_55_550	GGCGCACTGACCGCGTACGC	TGME49_067740	TGME49_267740	GRA49	dense granules	106998	261736	512294	495931	205203	548465	693230	705813
TGME49_068790_17_942	GAAGACATCGCGGGCAGCCT	TGME49_068790	TGME49_268790	268790	dense granules	398	47	617	784	14	40	643	46
TGME49_068790_20_942	GTTTACTTCTTGCAACCACG	TGME49_068790	TGME49_268790	268790	dense granules	0	0	0	0	0	0	0	0
TGME49_068790_25_942	GTGCGAACGACGTGGTTGAT	TGME49_068790	TGME49_268790	268790	dense granules	0	0	0	0	0	0	0	0
TGME49_068790_29_942	GCATCGTTGAGGAGGCTCTA	TGME49_068790	TGME49_268790	268790	dense granules	1236	2992	5357	6648	4119	6945	11336	4524
TGME49_068790_9_942	GGTCCCCTGTGGTCGCCATA	TGME49_068790	TGME49_268790	268790	dense granules	0	0	0	0	0	0	0	0
TGME49_068900_1_4644	GACCCGCTGCAACACGACCT	TGME49_068900	TGME49_268900	GRA10	null	0	0	0	0	0	0	0	0
TGME49_068900_18_3096	GTTGGCCAATCCCGCCGACG	TGME49_068900	TGME49_268900	GRA10	null	5456	9795	9736	6095	1876	1913	1977	5719
TGME49_068900_2_3096	GATTCCCCCACACTGCCCGG	TGME49_068900	TGME49_268900	GRA10	null	3870	4620	677	128	144	63	143	1102
TGME49_068900_27_3870	GACCCGCCCCCGTTGCACTG	TGME49_068900	TGME49_268900	GRA10	null	2922	4984	185	99	39	48	106	83
TGME49_068900_76_3870	GGTCGCGCATCTGACCAGCA	TGME49_068900	TGME49_268900	GRA10	null	2024	2887	42	44	28	28	68	43
TGME49_068970_13_1269	GTTTCGGGAGTTCCAAACGA	TGME49_068970	TGME49_268970	268970	dense granules	8892	21727	29806	35448	11895	36131	32055	42361
TGME49_068970_17_1269	GCGGTGTCCGCACAAACTGG	TGME49_068970	TGME49_268970	268970	dense granules	32765	62991	125807	110575	59454	133071	191903	185367
TGME49_068970_20_1269	GTGAAGGTAAGAGACAATAT	TGME49_068970	TGME49_268970	268970	dense granules	5763	13174	17964	21405	10377	17212	34258	34768
TGME49_068970_44_846	GTTGCATCACTGCTTCGTCC	TGME49_068970	TGME49_268970	268970	dense granules	707	2003	4349	18275	1961	5903	3126	8028
TGME49_068970_9_1269	GCCTATAGCCATCGCCTTTG	TGME49_068970	TGME49_268970	268970	dense granules	4260	6111	6688	3805	2588	5058	9104	8650
TGME49_069070_1_4610	GGACGGCTAGGCAGAGACTG	TGME49_069070	TGME49_269075	269075	#N/A	0	0	0	0	0	0	0	0
TGME49_069070_27_2305	GCCAAGGTCACCCAGAGGTT	TGME49_069070	TGME49_269075	269075	#N/A	1737	2822	4892	425	253	1251	1724	3929
TGME49_069070_31_5993	GTTATCTTGAGGGGCTCTGC	TGME49_069070	TGME49_269075	269075	#N/A	850	714	21	33	11	26	2594	73
TGME49_069070_52_2305	GTGGCCGCGCTCCACAGCCC	TGME49_069070	TGME49_269075	269075	#N/A	8051	13932	13128	17846	8567	17679	27380	21892
TGME49_069070_7_4610	GGGCTCGACGCAGCAGCCTA	TGME49_069070	TGME49_269075	269075	#N/A	1976	2815	2136	1760	594	2242	1899	3480
TGME49_069080_13_698	GGCCTCACCGCCCTCGAGGC	TGME49_069080	TGME49_269075	269075	#N/A	1120	1809	1737	1679	329	1671	2975	1502
TGME49_069080_20_698	GCCGACAACGCTGGCTGCGC	TGME49_069080	TGME49_269075	269075	#N/A	1175	578	1453	54	20	60	2134	483
TGME49_069080_23_349	GGACGAGGAGAATGCCAATC	TGME49_069080	TGME49_269075	269075	#N/A	1670	2041	1415	1851	200	240	248	131
TGME49_069080_34_698	GCGCTTCTCTCGGTGCGACA	TGME49_069080	TGME49_269075	269075	#N/A	714	2167	995	37	13	342	31	31
TGME49_069080_44_698	GCGCTTCAGCCCACCTGCCC	TGME49_069080	TGME49_269075	269075	#N/A	805	767	1195	584	413	27	67	378
TGME49_069690_1_1502	GGAGGATCGCGCAAATGCTG	TGME49_069690	TGME49_269690	GRA29	dense granules	19155	41317	61976	58289	29684	65664	79822	82340
TGME49_069690_14_2253	GTTCAAAATCTCCTGAACTC	TGME49_069690	TGME49_269690	GRA29	dense granules	0	0	0	0	0	0	0	0
TGME49_069690_18_1502	GCTTCGAAAGGAGGAGCCAG	TGME49_069690	TGME49_269690	GRA29	dense granules	0	0	0	0	0	0	0	0
TGME49_069690_40_2253	GCGTGCGGACCTCGTCTCCG	TGME49_069690	TGME49_269690	GRA29	dense granules	8577	14944	26985	24263	7664	22067	27496	19575
TGME49_069690_9_2253	GTTGGTAGATCGCGACAATC	TGME49_069690	TGME49_269690	GRA29	dense granules	0	0	0	0	0	0	0	0
TGME49_069880_13_771	GCCCTGATGATCTTCCAACA	TGME49_069880	TGME49_269885	TLN1	rhoptries 2	2017	3096	3276	4620	1873	4481	8355	893
TGME49_069880_18_771	GCTTGTTGGAAGATCATCAG	TGME49_069880	TGME49_269885	TLN1	rhoptries 2	192	507	598	15	7	782	16	21
TGME49_069880_21_771	GTTGGGAGATCATCAGGGTA	TGME49_069880	TGME49_269885	TLN1	rhoptries 2	2448	5026	3432	1766	745	1117	2240	1854
TGME49_069880_3_771	GGGTATGGTGTACCGCTTGT	TGME49_069880	TGME49_269885	TLN1	rhoptries 2	1504	2563	3468	5862	2602	964	2587	6028
TGME49_069880_7_771	GGGTATGGTGTACTGCTTGT	TGME49_069880	TGME49_269885	TLN1	rhoptries 2	2	4	2	5	4	0	5	7
TGME49_069890_23_810	GGGCGTTGACTTCTTTGAGC	TGME49_069890	TGME49_269885	TLN1	rhoptries 2	1074	3734	745	639	149	166	2427	72
TGME49_069890_28_810	GCCTACGGCCGTCATCGGTG	TGME49_069890	TGME49_269885	TLN1	rhoptries 2	7359	10571	6969	7405	1532	7733	6485	8079
TGME49_069890_55_0	GGTTTGGCAGCTCGATGTAG	TGME49_069890	TGME49_269885	TLN1	rhoptries 2	0	0	0	0	0	0	0	0
TGME49_069890_59_0	GTTCCGGATCTGAAACGAGG	TGME49_069890	TGME49_269885	TLN1	rhoptries 2	4347	4712	7553	831	2072	2538	4552	1723
TGME49_069890_73_0	GCTGTAAAATGGGCCAGGCC	TGME49_069890	TGME49_269885	TLN1	rhoptries 2	828	1207	1046	151	183	2537	52	551
TGME49_069950_24_4930	GATCCGCCGCGCTCCTAACT	TGME49_069950	TGME49_269950	269950	dense granules	1246	2805	630	55	50	105	68	235
TGME49_069950_44_4930	GTCCTGGTCAGTGACTTGTG	TGME49_069950	TGME49_269950	269950	dense granules	0	0	0	0	0	0	0	0
TGME49_069950_76_4930	GGGACGTCGCCATATGGACG	TGME49_069950	TGME49_269950	269950	dense granules	1781	1639	945	50	78	30	59	35
TGME49_069950_82_4930	GGTGCTCAGAAATGACCGCA	TGME49_069950	TGME49_269950	269950	dense granules	0	0	0	0	0	0	0	0
TGME49_069950_9_4930	GTCATGGTGGCTGACTTGAA	TGME49_069950	TGME49_269950	269950	dense granules	1040	2379	1810	74	100	531	52	127
TGME49_070200_27_2950	GCGGACATCAGCGCCTGCAG	TGME49_070200	TGME49_270200	270200	rhoptries 2	0	0	0	0	0	0	0	0
TGME49_070200_52_2360	GCGGAGAAGCTGCAGGGGGA	TGME49_070200	TGME49_270200	270200	rhoptries 2	0	0	0	0	0	0	0	0
TGME49_070200_53_2950	GACATCAGAGTCGGGGTCAA	TGME49_070200	TGME49_270200	270200	rhoptries 2	0	0	0	0	0	0	0	0
TGME49_070200_63_2360	GTCCGGGTAAAGGGACACCA	TGME49_070200	TGME49_270200	270200	rhoptries 2	0	0	0	0	0	0	0	0
TGME49_070200_70_1770	GCTGAAACACGCACCCCAAC	TGME49_070200	TGME49_270200	270200	rhoptries 2	0	0	0	0	0	0	0	0
TGME49_070240_1_1659	GCGGCTTCCACACTAGCACT	TGME49_070240	TGME49_270240	MAG1	dense granules	4721	10477	22920	13986	9251	18375	23560	30639
TGME49_070240_10_1659	GCCTGTTGTTCTTCACAGTC	TGME49_070240	TGME49_270240	MAG1	dense granules	0	0	0	0	0	0	0	0
TGME49_070240_14_1659	GCCTGAATGGAAATCGTGAT	TGME49_070240	TGME49_270240	MAG1	dense granules	0	0	0	0	0	0	0	0
TGME49_070240_45_1659	GATACACAACCTGATCCGGG	TGME49_070240	TGME49_270240	MAG1	dense granules	5781	9864	9754	7122	3075	14735	6489	7868
TGME49_070240_57_1106	GGATGCTGAATCACTCGGAA	TGME49_070240	TGME49_270240	MAG1	dense granules	3719	6845	7798	9269	2938	11080	13733	8883
TGME49_070250_10_1868	GATCGGAGAATCTGTAGAGC	TGME49_070250	TGME49_270250	GRA1	dense granules	1391	1527	97	39	16	14	49	32
TGME49_070250_14_1868	GCTGAGTGGAGGGACAGGGC	TGME49_070250	TGME49_270250	GRA1	dense granules	2514	4336	276	74	28	49	93	82
TGME49_070250_21_1868	GCAGATCGGGCGTCTCTCCT	TGME49_070250	TGME49_270250	GRA1	dense granules	5323	7610	1358	154	59	69	226	143
TGME49_070250_22_1401	GGGCAATGTTAACATGGAGG	TGME49_070250	TGME49_270250	GRA1	dense granules	6432	9299	1559	179	88	108	259	168
TGME49_070250_6_1868	GATGGGGAACACGTATCGTG	TGME49_070250	TGME49_270250	GRA1	dense granules	21568	26473	6685	639	268	354	740	463
TGME49_070320_105_1065	GCGCCTGCCGAGCATCGTGG	TGME49_070320	TGME49_270320	PPM3C	rhoptries 1	16170	27168	27139	31424	12140	23305	27700	37445
TGME49_070320_34_2130	GAGCTTTTATGCGAACGTTT	TGME49_070320	TGME49_270320	PPM3C	rhoptries 1	4626	9466	8538	14557	5395	8387	12031	24893
TGME49_070320_48_1065	GGCAGACTCGCCCGCGAGCG	TGME49_070320	TGME49_270320	PPM3C	rhoptries 1	0	0	0	0	0	0	0	0
TGME49_070320_62_1065	GATCGAGAGCCTCTTGGGTC	TGME49_070320	TGME49_270320	PPM3C	rhoptries 1	8093	13315	11802	4509	2003	12887	6347	10504
TGME49_070320_68_3195	GCTGCACGTCGGGGACGCGG	TGME49_070320	TGME49_270320	PPM3C	rhoptries 1	9115	16495	7345	4899	1995	5591	7327	6839
TGME49_070860_17_9912	GACTGTGCGTGGCATGAAGC	TGME49_070860	TGME49_270865	270865	nucleus - chromatin	0	0	0	0	0	0	0	0
TGME49_070860_19_9912	GACTGCCGGATGTCGAAAGA	TGME49_070860	TGME49_270865	270865	nucleus - chromatin	0	0	0	0	0	0	0	0
TGME49_070860_25_9912	GAGGGTGTCTGTCAGCTTGG	TGME49_070860	TGME49_270865	270865	nucleus - chromatin	0	0	0	0	0	0	0	0
TGME49_070860_32_9204	GGCGGTGATTCATCATCGAC	TGME49_070860	TGME49_270865	270865	nucleus - chromatin	0	0	0	0	0	0	0	0
TGME49_070860_9_10266	GTCCGGCGTCAAGTTTAGGC	TGME49_070860	TGME49_270865	270865	nucleus - chromatin	0	0	0	0	0	0	0	0
TGME49_070870_120_2811	GCAACAGGGGTGAACGCGCA	TGME49_070870	TGME49_270865	270865	nucleus - chromatin	0	0	0	0	0	0	0	0
TGME49_070870_143_2811	GTCGCCCTCCTGAAGAAGAA	TGME49_070870	TGME49_270865	270865	nucleus - chromatin	0	0	0	0	0	0	0	0
TGME49_070870_23_2811	GAGGCCCCCAGCCTTCATGA	TGME49_070870	TGME49_270865	270865	nucleus - chromatin	0	0	0	0	0	0	0	0
TGME49_070870_3_2811	GGGCCCGCCAGCGGTTCCCG	TGME49_070870	TGME49_270865	270865	nucleus - chromatin	0	0	0	0	0	0	0	0
TGME49_070870_86_2811	GGCGCCCGGGACCCGGAGCT	TGME49_070870	TGME49_270865	270865	nucleus - chromatin	0	0	0	0	0	0	0	0
TGME49_070920_14_1040	GTTCCTCCCACACCCAGAAG	TGME49_070920	TGME49_270920	ROP32	dense granules	0	0	0	0	0	0	0	0
TGME49_070920_27_1040	GCCTCCAGGCATCGTGGCTG	TGME49_070920	TGME49_270920	ROP32	dense granules	0	0	0	0	0	0	0	0
TGME49_070920_28_520	GCGCTGCCCCCCGCCGACTC	TGME49_070920	TGME49_270920	ROP32	dense granules	899	2685	2178	3760	1498	1194	1674	3853
TGME49_070920_38_520	GCCACGAAGGTCGTGGTGAT	TGME49_070920	TGME49_270920	ROP32	dense granules	5919	10815	14000	7882	4106	13011	12099	13920
TGME49_070920_9_520	GGACTGTGAATAGACCCGAC	TGME49_070920	TGME49_270920	ROP32	dense granules	2208	3576	4837	6839	1964	8295	3348	8087
TGME49_071270_2_5028	GCTTGGCTTTCGTTGAATCC	TGME49_071270	TGME49_271270	271270	rhoptries 2	0	0	0	0	0	0	0	0
TGME49_071270_24_5028	GCTGGCACTGGCAAGACCAT	TGME49_071270	TGME49_271270	271270	rhoptries 2	0	0	0	0	0	0	0	0
TGME49_071270_6_5028	GTGCTGTGTACCGTACGCAG	TGME49_071270	TGME49_271270	271270	rhoptries 2	0	0	0	0	0	0	0	0
TGME49_071270_71_4190	GAGGTCTCGTTGCTGCGTTC	TGME49_071270	TGME49_271270	271270	rhoptries 2	0	0	0	0	0	0	0	0
TGME49_071270_9_5028	GATGCTTCCCTCCCCACGTC	TGME49_071270	TGME49_271270	271270	rhoptries 2	0	0	0	0	0	0	0	0
TGME49_072460_0_2550	GCGAGGCAGTGCTGCGCTAT	TGME49_072460	TGME49_272460	272460	dense granules	0	0	0	0	0	0	0	0
TGME49_072460_12_2550	GATTCCCCAGAATGGACAAA	TGME49_072460	TGME49_272460	272460	dense granules	0	0	0	0	0	0	0	0
TGME49_072460_21_2550	GGGTTCACAACGCGGTATTC	TGME49_072460	TGME49_272460	272460	dense granules	0	0	0	0	0	0	0	0
TGME49_072460_45_2040	GATATAGTCGAAACACATCC	TGME49_072460	TGME49_272460	272460	dense granules	0	0	0	0	0	0	0	0
TGME49_072460_46_2550	GGCTGTCCCACCCGAGCATG	TGME49_072460	TGME49_272460	272460	dense granules	0	0	0	0	0	0	0	0
TGME49_072540_12_5824	GACGTCGCTGTTCGAGAGGC	TGME49_072540	TGME49_272540	272540	null	4962	9090	9726	5948	5188	8121	6958	9563
TGME49_072540_17_5824	GTCAGCGCATGTGCTCCTCG	TGME49_072540	TGME49_272540	272540	null	1510	2206	1435	669	334	517	3175	1306
TGME49_072540_19_6552	GAACATGGCCGATGTGGTCA	TGME49_072540	TGME49_272540	272540	null	1653	3404	414	85	287	599	90	1666
TGME49_072540_26_5460	GGTTGACACAGAGAGACAGC	TGME49_072540	TGME49_272540	272540	null	1284	2994	1711	574	1059	3456	2519	1163
TGME49_072540_9_10556	GAGAACATTTCCCGTCTCGG	TGME49_072540	TGME49_272540	272540	null	0	0	0	0	0	0	0	0
TGME49_073860_21_950	GAATCGATGTCGCATCGCCT	TGME49_073860	TGME49_273860	273860	rhoptries 1	0	0	0	0	0	0	0	0
TGME49_073860_29_950	GAGGACATAGTACATTCTGC	TGME49_073860	TGME49_273860	273860	rhoptries 1	0	0	0	0	0	0	0	0
TGME49_073860_3_1425	GTCCAGAAAAGACGAATAGT	TGME49_073860	TGME49_273860	273860	rhoptries 1	0	0	0	0	0	0	0	0
TGME49_073860_32_950	GCATCAGCAGATTTCCCACA	TGME49_073860	TGME49_273860	273860	rhoptries 1	0	0	0	0	0	0	0	0
TGME49_073860_34_950	GCGAGAGAGTCAGACTTTAT	TGME49_073860	TGME49_273860	273860	rhoptries 1	0	0	0	0	0	0	0	0
TGME49_074170_28_1278	GGTTGCTGTGACCGAAGGCG	TGME49_074170	TGME49_274170	ROP49	null	5442	11725	16657	8577	11134	17450	21209	13384
TGME49_074170_30_1278	GGGGGCAAGCGTCTGGTTCG	TGME49_074170	TGME49_274170	ROP49	null	6819	16788	32295	38379	12076	25954	41597	26008
TGME49_074170_39_1278	GCCTTTGGGCAGCGTTCTTG	TGME49_074170	TGME49_274170	ROP49	null	8974	14278	16947	11488	7031	15699	24504	19264
TGME49_074170_44_1278	GTTTGAGCGCGAGCTGCACA	TGME49_074170	TGME49_274170	ROP49	null	799	783	15	31	10	16	35	10
TGME49_074170_46_1278	GTGCGTATATCCCGAAACTG	TGME49_074170	TGME49_274170	ROP49	null	0	0	0	0	0	0	0	0
TGME49_075440_1_2500	GTCGCCCTCCGCCGCATCGG	TGME49_075440	TGME49_275440	GRA6	dense granules	0	0	0	0	0	0	0	0
TGME49_075440_24_2500	GAGCAGACAGCGGTGGTGTT	TGME49_075440	TGME49_275440	GRA6	dense granules	0	0	0	0	0	0	0	0
TGME49_075440_27_2500	GTACTCGTCAATTCGTTGGG	TGME49_075440	TGME49_275440	GRA6	dense granules	2718	5033	7164	10380	1859	3916	2351	2990
TGME49_075440_7_2500	GCGGCGATGGGCGGTGGCCA	TGME49_075440	TGME49_275440	GRA6	dense granules	1160	952	916	52	460	671	387	630
TGME49_075440_79_1875	GTCCCGCGCTGGCGAATGAG	TGME49_075440	TGME49_275440	GRA6	dense granules	0	0	0	0	0	0	0	0
TGME49_075460_19_1034	GCAGCCACAGTAACTAACTG	TGME49_075460	TGME49_275460	275460	dense granules	0	0	0	0	0	0	0	0
TGME49_075460_25_1034	GCGCTTTGCGCCCAGAAATG	TGME49_075460	TGME49_275460	275460	dense granules	0	0	0	0	0	0	0	0
TGME49_075460_29_1034	GTATAAAACGGCTGAAACGT	TGME49_075460	TGME49_275460	275460	dense granules	0	0	0	0	0	0	0	0
TGME49_075460_34_1034	GTCACTAACGAAACCATCAA	TGME49_075460	TGME49_275460	275460	dense granules	0	0	0	0	0	0	0	0
TGME49_075460_47_1034	GATGTGGGTCAAGGCCTTCA	TGME49_075460	TGME49_275460	275460	dense granules	0	0	0	0	0	0	0	0
TGME49_075470_21_1480	GCTGAGCATCCGGAGTGTGC	TGME49_075470	TGME49_275470	GRA15	dense granules	1367	3903	4822	15043	2504	14032	14846	9926
TGME49_075470_28_740	GAGCGACTTCTAAACACGTG	TGME49_075470	TGME49_275470	GRA15	dense granules	0	0	0	0	0	0	0	0
TGME49_075470_35_1480	GTGCATGTGGTTGCTAGTGG	TGME49_075470	TGME49_275470	GRA15	dense granules	0	0	0	0	0	0	0	0
TGME49_075470_4_1480	GGTCGACGACGTGGGGAGTT	TGME49_075470	TGME49_275470	GRA15	dense granules	3330	6107	14475	16804	7916	22836	22505	20045
TGME49_075470_40_740	GTACGCTCCTAGCAAAATGA	TGME49_075470	TGME49_275470	GRA15	dense granules	1396	3436	5331	15339	3332	9465	11940	5510
TGME49_075850_11_1437	GCACAGCGAAGACGCGATTC	TGME49_075850	TGME49_275850	275850	null	0	0	0	0	0	0	0	0
TGME49_075850_18_1437	GAAAGAATACGAGTTGCGCC	TGME49_075850	TGME49_275850	275850	null	0	0	0	0	0	0	0	0
TGME49_075850_34_1437	GCCCGTTCCGCCGATGAAGC	TGME49_075850	TGME49_275850	275850	null	2139	2783	3612	3889	1697	2741	3068	3042
TGME49_075850_39_1437	GCGGCGCATGTGCGACACCG	TGME49_075850	TGME49_275850	275850	null	3386	6211	9331	11816	3810	19276	12095	13304
TGME49_075850_46_958	GGTTCGACTCGATCTCCACT	TGME49_075850	TGME49_275850	275850	null	2434	4375	2639	352	118	655	346	350
TGME49_075860_26_674	GCTAAGCTCTACCTCAAATT	TGME49_075860	TGME49_275860	275860	dense granules	0	0	0	0	0	0	0	0
TGME49_075860_39_1348	GCTTCCCCACCATTCCCAGA	TGME49_075860	TGME49_275860	275860	dense granules	957	1822	2996	1539	522	1668	734	3742
TGME49_075860_41_1348	GTATCCTCACTGTGAACTCG	TGME49_075860	TGME49_275860	275860	dense granules	0	0	0	0	0	0	0	0
TGME49_075860_46_674	GGCAGAGCTCCGGGCCCGTC	TGME49_075860	TGME49_275860	275860	dense granules	2243	4953	8457	8338	2616	7530	14491	6367
TGME49_075860_55_1348	GTGAGCGTACTCGAATGTCG	TGME49_075860	TGME49_275860	275860	dense granules	0	0	0	0	0	0	0	0
TGME49_076130_1_5616	GATCCCAGCGAGCAAATGAA	TGME49_076130	TGME49_276130	CPC2	rhoptries 2	1853	1632	3113	1444	408	463	1552	606
TGME49_076130_10_8736	GGGATGCCGTATCCGCAGTA	TGME49_076130	TGME49_276130	CPC2	rhoptries 2	0	0	0	0	0	0	0	0
TGME49_076130_22_6864	GAGGGACTTCCAGAGGGGTG	TGME49_076130	TGME49_276130	CPC2	rhoptries 2	10419	15877	4663	2221	621	2164	5058	2299
TGME49_076130_43_6864	GCAGCAGTATCGGGGGCAAT	TGME49_076130	TGME49_276130	CPC2	rhoptries 2	4863	9083	8282	4757	1485	1749	4483	3873
TGME49_076130_6_5616	GTTTGCCTGGAAATCAACAG	TGME49_076130	TGME49_276130	CPC2	rhoptries 2	0	0	0	0	0	0	0	0
TGME49_076210_23_433	GCACTCGTTGAACTCGGACT	TGME49_076210	TGME49_276210	276210	rhoptries 1	1474	1998	283	34	11	25	57	31
TGME49_076210_26_433	GGAGAAGGGATTCTTTCAGA	TGME49_076210	TGME49_276210	276210	rhoptries 1	1370	1836	695	32	12	23	49	37
TGME49_076210_3_1299	GTCTGGATGGCCCGACTGAG	TGME49_076210	TGME49_276210	276210	rhoptries 1	0	0	0	0	0	0	0	0
TGME49_076210_33_866	GGGTCGGTCAGACAAACATC	TGME49_076210	TGME49_276210	276210	rhoptries 1	0	0	0	0	0	0	0	0
TGME49_076210_37_866	GGCTGCAAGATTTTACGCGC	TGME49_076210	TGME49_276210	276210	rhoptries 1	1337	2169	2723	1509	1393	999	153	5500
TGME49_077240_18_3250	GTCGCCCCCTCGTGCATCTG	TGME49_077240	TGME49_277240	NTPase I	dense granules	657	1250	1504	2219	1048	2457	2812	3247
TGME49_077240_39_3250	GGATGAGTTGAATACTGTCT	TGME49_077240	TGME49_277240	NTPase I	dense granules	0	0	0	0	0	0	0	0
TGME49_077240_43_3250	GGCCTTTATTTGGGCATGAC	TGME49_077240	TGME49_277240	NTPase I	dense granules	0	0	0	0	0	0	0	0
TGME49_077240_7_3250	GCTGTGCTGCAAAGCATTAC	TGME49_077240	TGME49_277240	NTPase I	dense granules	957	2065	2743	2536	910	2126	5502	6947
TGME49_077240_72_2600	GGGTCGTGTCCAGAAAGGAT	TGME49_077240	TGME49_277240	NTPase I	dense granules	610	1630	104	28	27	65	332	22
TGME49_077270_12_930	GGCACCGAGTTTCCAGATTT	TGME49_077270	TGME49_277270	NTPase II	dense granules	3278	8461	13067	6752	6577	18784	12306	16058
TGME49_077270_29_930	GTGTGAACCGTTTACCCTCG	TGME49_077270	TGME49_277270	NTPase II	dense granules	977	3117	975	1003	709	1211	2068	654
TGME49_077270_39_930	GAAGAGAAGTCTGGCATCAA	TGME49_077270	TGME49_277270	NTPase II	dense granules	0	0	0	0	0	0	0	0
TGME49_077270_51_930	GTTGAGCTGTGAGTCCAAAA	TGME49_077270	TGME49_277270	NTPase II	dense granules	2351	2934	5112	7792	2973	6299	6710	12159
TGME49_077270_7_1395	GGTTGATGAGGTGACGCAAA	TGME49_077270	TGME49_277270	NTPase II	dense granules	0	0	0	0	0	0	0	0
TGME49_077720_11_1432	GGGCGCCTGTTCCATCAGCG	TGME49_077720	TGME49_277720	277720	rhoptries 1	1866	3751	6275	1616	2345	6087	5900	5577
TGME49_077720_32_1432	GCCTTCCTGCGGACAAGACT	TGME49_077720	TGME49_277720	277720	rhoptries 1	500	685	7	9	6	1	14	10
TGME49_077720_67_716	GTGAGCATGGGGGTGAGATG	TGME49_077720	TGME49_277720	277720	rhoptries 1	2526	3191	3779	6529	1066	4777	7324	9072
TGME49_077720_73_1432	GCGTCGTATGGAAGAAGACG	TGME49_077720	TGME49_277720	277720	rhoptries 1	45194	69238	79872	62898	37828	68747	93786	84723
TGME49_077720_89_1432	GAGCCACAAACATCCCGTCT	TGME49_077720	TGME49_277720	277720	rhoptries 1	0	0	0	0	0	0	0	0
TGME49_078510_3_2826	GATCGAACAGCGCTTGAATA	TGME49_078510	TGME49_278510	PPM3F	rhoptries 1	6713	11263	12558	10271	3526	9418	12162	7744
TGME49_078510_44_2826	GGAGTTCCTCATCCAAGGCG	TGME49_078510	TGME49_278510	PPM3F	rhoptries 1	1969	4262	7459	1162	1305	1562	4026	4197
TGME49_078510_57_1884	GCTGGGGCCGAGGTCGGAGA	TGME49_078510	TGME49_278510	PPM3F	rhoptries 1	7715	15288	8698	2397	957	4073	2220	2464
TGME49_078510_67_1884	GCTGTTCCAAATAAACGCCA	TGME49_078510	TGME49_278510	PPM3F	rhoptries 1	5431	8646	7157	2148	1168	2264	3368	5269
TGME49_078510_7_2826	GAGCGAATTGGGCGACGTTC	TGME49_078510	TGME49_278510	PPM3F	rhoptries 1	11784	22592	17894	12077	7134	18680	11689	23088
TGME49_078870_1_6061	GGAGCTTCAGCTTCTCGTCC	TGME49_078870	TGME49_278870	MyoF	PM - peripheral 2	2608	3629	2601	153	85	385	916	130
TGME49_078870_16_7163	GATCTTGCGCCTTCTTCAGA	TGME49_078870	TGME49_278870	MyoF	PM - peripheral 2	5244	9414	7275	762	264	1429	4078	381
TGME49_078870_25_4959	GATCCTCGGTCTTTGCCTGC	TGME49_078870	TGME49_278870	MyoF	PM - peripheral 2	2704	3800	1105	82	29	46	102	71
TGME49_078870_36_5510	GCACTGTCGCGCGGTCGAAG	TGME49_078870	TGME49_278870	MyoF	PM - peripheral 2	8754	14548	646	270	97	165	343	224
TGME49_078870_37_1102	GTCAGCATCGTCAAATCTGT	TGME49_078870	TGME49_278870	MyoF	PM - peripheral 2	5042	6595	363	148	58	72	169	106
TGME49_079350_24_972	GTGCAGCTCGGACAAAATTC	TGME49_079350	TGME49_279350	279350	dense granules	0	0	0	0	0	0	0	0
TGME49_079350_31_972	GGCTTATCATGCACTGTGCA	TGME49_079350	TGME49_279350	279350	dense granules	0	0	0	0	0	0	0	0
TGME49_079350_35_972	GAAGCAATAGGAAGAGGTAC	TGME49_079350	TGME49_279350	279350	dense granules	0	0	0	0	0	0	0	0
TGME49_079350_45_972	GGCGATGGTAGTTGGACTGA	TGME49_079350	TGME49_279350	279350	dense granules	0	0	0	0	0	0	0	0
TGME49_079350_7_972	GTTGTTCATTTGAGTTGCCC	TGME49_079350	TGME49_279350	279350	dense granules	0	0	0	0	0	0	0	0
TGME49_079420_24_507	GAGCGTGACCGCCAGTGAAG	TGME49_079420	TGME49_279420	279420	rhoptries 1	0	0	0	0	0	0	0	0
TGME49_079420_25_507	GACACGATTCTCAAAATGTT	TGME49_079420	TGME49_279420	279420	rhoptries 1	0	0	0	0	0	0	0	0
TGME49_079420_28_1014	GTAGGAAACCGAGAGGGTTC	TGME49_079420	TGME49_279420	279420	rhoptries 1	0	0	0	0	0	0	0	0
TGME49_079420_30_507	GGCCCCAAGTGCACTTTTCG	TGME49_079420	TGME49_279420	279420	rhoptries 1	0	0	0	0	0	0	0	0
TGME49_079420_54_1014	GACGGGACACGCTTGACGAG	TGME49_079420	TGME49_279420	279420	rhoptries 1	0	0	0	0	0	0	0	0
TGME49_080380_14_1140	GTCACCAGCGTCGCCATGAA	TGME49_080380	TGME49_280380	280380	dense granules	7268	13607	21890	14225	8407	15849	38049	15850
TGME49_080380_31_570	GAAAACAGGGGCCAGTATGA	TGME49_080380	TGME49_280380	280380	dense granules	11635	26545	54164	73592	21186	76903	63674	85751
TGME49_080380_41_1140	GATTAACACCGACTGAAATT	TGME49_080380	TGME49_280380	280380	dense granules	6924	13343	12856	12938	11249	17485	22501	19750
TGME49_080380_43_570	GTTCCCCAATCTTCTTCCAC	TGME49_080380	TGME49_280380	280380	dense granules	0	0	0	0	0	0	0	0
TGME49_080380_7_1710	GGAAACGCTTTCTTCGAGAG	TGME49_080380	TGME49_280380	280380	dense granules	0	0	0	0	0	0	0	0
TGME49_080480_1_942	GTGAATGTAGAAGTGGATCA	TGME49_080480	TGME49_280480	280480	rhoptries 2	0	0	0	0	0	0	0	0
TGME49_080480_18_942	GACTCACCCAGGTAAGAAAG	TGME49_080480	TGME49_280480	280480	rhoptries 2	0	0	0	0	0	0	0	0
TGME49_080480_2_1256	GTGATCTGCTGAGCCCTTGA	TGME49_080480	TGME49_280480	280480	rhoptries 2	0	0	0	0	0	0	0	0
TGME49_080480_4_942	GGCACTGATTCTCGAAAATT	TGME49_080480	TGME49_280480	280480	rhoptries 2	0	0	0	0	0	0	0	0
TGME49_080480_8_942	GTATCTGCCAATACATCCAT	TGME49_080480	TGME49_280480	280480	rhoptries 2	0	0	0	0	0	0	0	0
TGME49_080670_1_1872	GATTCCGACTCTGGAAATGG	TGME49_080670	TGME49_280670	280670	rhoptries 2	13501	25736	36950	28144	14275	35094	34520	40927
TGME49_080670_1_2496	GAAGGAGAAGGCCACAGGCG	TGME49_080670	TGME49_280670	280670	rhoptries 2	10134	11349	4224	2708	1946	7125	2910	4968
TGME49_080670_33_1248	GATACCGCATCTTCGAGAGG	TGME49_080670	TGME49_280670	280670	rhoptries 2	21836	32117	45987	19900	16019	48088	58951	51989
TGME49_080670_42_1248	GGGGTAGCAATCCACAAGCT	TGME49_080670	TGME49_280670	280670	rhoptries 2	3627	6241	7426	4344	2691	9187	11355	8158
TGME49_080670_9_2496	GTCTGGAGGGACGAAGGACA	TGME49_080670	TGME49_280670	280670	rhoptries 2	3157	3733	1941	2243	809	588	764	2705
TGME49_081450_14_1958	GTTGGCTTGAGAGTCAAGTC	TGME49_081450	TGME49_281450	281450	nucleolus	3756	5369	4744	12161	8042	7461	12915	21082
TGME49_081450_17_1958	GATTGCTTCCTGAGTACGGC	TGME49_081450	TGME49_281450	281450	nucleolus	4319	5790	2883	4547	4746	6579	2251	5798
TGME49_081450_31_979	GCACAGCGACGACGACATTG	TGME49_081450	TGME49_281450	281450	nucleolus	183	146	0	9	1	2	4	1
TGME49_081450_33_979	GACTGCTTTGCTGTTGCGCC	TGME49_081450	TGME49_281450	281450	nucleolus	5196	9499	11014	17318	6751	23960	27591	41253
TGME49_081450_54_0	GACCTGACGAAGCGCAGAAG	TGME49_081450	TGME49_281450	281450	nucleolus	17975	34996	32860	70275	30642	90564	88751	99370
TGME49_081570_18_4044	GTGTCCCCAACGCAGGTCCG	TGME49_081570	TGME49_081570	81570	nucleus - chromatin	0	0	0	0	0	0	0	0
TGME49_081570_3_6066	GGGACCCTCCCGGCGAAGCG	TGME49_081570	TGME49_081570	81570	nucleus - chromatin	0	0	0	0	0	0	0	0
TGME49_081570_51_4044	GTCCCTCTCGGCAGCTGCGC	TGME49_081570	TGME49_081570	81570	nucleus - chromatin	0	0	0	0	0	0	0	0
TGME49_081570_58_5055	GGATCAAGACGCCGTTGTCG	TGME49_081570	TGME49_081570	81570	nucleus - chromatin	0	0	0	0	0	0	0	0
TGME49_081570_65_5055	GATGAATTGTGAAGGAAACG	TGME49_081570	TGME49_081570	81570	nucleus - chromatin	0	0	0	0	0	0	0	0
TGME49_081670_10_963	GACGCGATGCGACAACAAAA	TGME49_081670	TGME49_281675	ROP45	dense granules	0	0	0	0	0	0	0	0
TGME49_081670_19_963	GAGAAAGGCAATCGGGAGGC	TGME49_081670	TGME49_281675	ROP45	dense granules	0	0	0	0	0	0	0	0
TGME49_081670_27_642	GGCAACGACAAGAGGGAAGA	TGME49_081670	TGME49_281675	ROP45	dense granules	0	0	0	0	0	0	0	0
TGME49_081670_36_642	GATCGGGAGGCGGGTGCGAA	TGME49_081670	TGME49_281675	ROP45	dense granules	3145	6256	7279	7364	437	2930	5539	6545
TGME49_081780_1_753	GATCGGGAGGCAGGAGCGAA	TGME49_081780	TGME49_281675	ROP45	dense granules	0	0	0	0	0	0	0	0
TGME49_081780_14_753	GAACGCGATGCAACAAGAAA	TGME49_081780	TGME49_281675	ROP45	dense granules	0	0	0	0	0	0	0	0
TGME49_081780_17_753	GGAGTAAGAGGAGCAGGAGC	TGME49_081780	TGME49_281675	ROP45	dense granules	7	10	1	0	0	1	0	0
TGME49_081790_105_1832	GGTCGGGACTGGCTTCGACT	TGME49_081790	TGME49_281675	ROP45	dense granules	4374	7441	1509	1268	1100	6220	7902	9639
TGME49_081790_14_1832	GCGGCCCTGTTCGGCCGATT	TGME49_081790	TGME49_281675	ROP45	dense granules	2327	3518	4389	6289	1673	3855	3919	3877
TGME49_081790_30_1832	GCGGAGTCTCGGAAGACAGG	TGME49_081790	TGME49_281675	ROP45	dense granules	0	0	0	0	0	0	0	0
TGME49_081790_42_1832	GCGAGAACCGCTGAGATGGC	TGME49_081790	TGME49_281675	ROP45	dense granules	1477	1303	840	67	45	592	48	39
TGME49_081790_76_1832	GTGGTGTTATCCGCCTCGTC	TGME49_081790	TGME49_281675	ROP45	dense granules	0	0	0	0	0	0	0	0
TGME49_082060_21_1644	GCAGGATTCACTCCACCGTC	TGME49_082060	TGME49_282055	PP2CHN	rhoptries 1	0	0	0	0	0	0	0	0
TGME49_082060_22_2740	GCATGGAGCACTGCGAAGAG	TGME49_082060	TGME49_282055	PP2CHN	rhoptries 1	0	0	0	0	0	0	0	0
TGME49_082060_24_2740	GTCGTTAAGAGTGTTGGCGC	TGME49_082060	TGME49_282055	PP2CHN	rhoptries 1	0	0	0	0	0	0	0	0
TGME49_082060_25_1644	GAAGCCGAAATACACAGCGA	TGME49_082060	TGME49_282055	PP2CHN	rhoptries 1	0	0	0	0	0	0	0	0
TGME49_082060_28_2740	GGCCATGGCTGCGGTAGCTT	TGME49_082060	TGME49_282055	PP2CHN	rhoptries 1	0	0	0	0	0	0	0	0
TGME49_082170_15_2175	GGACGTGGCTGCCGTCGAGA	TGME49_082170	TGME49_282170	282170	dense granules	0	0	0	0	0	0	0	0
TGME49_082170_22_2175	GGTGGAGAAACGTAGGGTAC	TGME49_082170	TGME49_282170	282170	dense granules	0	0	0	0	0	0	0	0
TGME49_082170_30_1305	GAGTTGACGAAACCCAGCAG	TGME49_082170	TGME49_282170	282170	dense granules	0	0	0	0	0	0	0	0
TGME49_082170_42_1305	GCCTTGATGAAGGAACTGAT	TGME49_082170	TGME49_282170	282170	dense granules	0	0	0	0	0	0	0	0
TGME49_082170_45_1305	GCAATGACCAGAAGAAAACG	TGME49_082170	TGME49_282170	282170	dense granules	0	0	0	0	0	0	0	0
TGME49_083590_54_0	GCTCGCGCCTCAGCCTCGCT	TGME49_083590	TGME49_283590	283590	mitochondrion - membranes	2253	2125	549	53	48	31	71	60
TGME49_083590_57_1832	GCCGCAAGGTCCGGCAAGAG	TGME49_083590	TGME49_283590	283590	mitochondrion - membranes	11267	14932	833	311	119	175	355	256
TGME49_083590_61_1832	GCCAGCGTCGGCATCAAGTC	TGME49_083590	TGME49_283590	283590	mitochondrion - membranes	0	0	0	0	0	0	0	0
TGME49_083590_74_0	GAGTCCGCCCAAGAGAAGAC	TGME49_083590	TGME49_283590	283590	mitochondrion - membranes	5416	6449	344	144	55	84	160	124
TGME49_083590_89_1832	GGAGCAGATCCTCAATGAAC	TGME49_083590	TGME49_283590	283590	mitochondrion - membranes	3505	4806	226	66	40	53	116	87
TGME49_085290_10_930	GTGTCTCAACAGAAAACTTG	TGME49_085290	TGME49_285290	285290	rhoptries 2	0	0	0	0	0	0	0	0
TGME49_085290_17_930	GAATGCGTGGTCCTGCTGAA	TGME49_085290	TGME49_285290	285290	rhoptries 2	0	0	0	0	0	0	0	0
TGME49_085290_27_930	GCGGTAGAGAAGAGAGCGGC	TGME49_085290	TGME49_285290	285290	rhoptries 2	8762	16410	22742	18888	8775	20226	30033	15398
TGME49_085290_30_930	GACCAGTGTGCCGCGAAGCG	TGME49_085290	TGME49_285290	285290	rhoptries 2	9141	12737	10150	3617	3598	5656	10775	8801
TGME49_085290_48_930	GGACGATTGACAAAGGGCGA	TGME49_085290	TGME49_285290	285290	rhoptries 2	3821	6495	4003	4247	1071	2050	3402	3090
TGME49_086450_14_872	GCGCGTGACACAGGGTCAGG	TGME49_086450	TGME49_286450	GRA5	dense granules	3210	9479	17515	9738	3758	6040	8900	9195
TGME49_086450_20_872	GATGACTCCGAAGGTGCTTG	TGME49_086450	TGME49_286450	GRA5	dense granules	0	0	0	0	0	0	0	0
TGME49_086450_26_872	GAACAACAGGTACAACAACA	TGME49_086450	TGME49_286450	GRA5	dense granules	0	0	0	0	0	0	0	0
TGME49_086450_27_872	GAGACCGATCGTTATTCGAA	TGME49_086450	TGME49_286450	GRA5	dense granules	1420	1631	3587	235	227	2208	2659	4033
TGME49_086450_34_872	GCATCCAGTGAGGACTGCAG	TGME49_086450	TGME49_286450	GRA5	dense granules	5983	13731	17230	1903	2403	5603	6697	6262
TGME49_087740_29_1010	GTAGGTGGAGACGATTTTGA	TGME49_087740	TGME49_245432	245432	dense granules	13409	21352	20264	10790	3551	5690	5421	13981
TGME49_087740_32_1010	GAATTCACGAAGAAACGGCT	TGME49_087740	TGME49_245432	245432	dense granules	2649	4975	5547	4501	1035	4087	1357	5385
TGME49_087740_34_1010	GGATCTCAGCCTGTGCGTAT	TGME49_087740	TGME49_245432	245432	dense granules	963	1413	3119	4346	609	4728	4650	3140
TGME49_087740_36_1010	GAAGTAGTTTCCTTTATTCA	TGME49_087740	TGME49_245432	245432	dense granules	3848	7732	9221	5357	4025	12991	6481	15000
TGME49_087740_39_1010	GCTCGGACATGGTTCTGTAA	TGME49_087740	TGME49_245432	245432	dense granules	2266	4756	5941	10030	2167	11480	4534	13445
TGME49_087840_11_573	GCCCAAGGCGGTGGAGGCGG	TGME49_087840	TGME49_262420	262420	apical 2	2984	3383	6844	6010	1143	3835	2237	4957
TGME49_087840_17_1146	GACGAAGGACGCACCCGAGT	TGME49_087840	TGME49_262420	262420	apical 2	0	0	0	0	0	0	0	0
TGME49_087840_26_1146	GCCCAAGGTAGGGCCTGAGG	TGME49_087840	TGME49_262420	262420	apical 2	5897	11679	15882	2239	3120	6275	9143	9463
TGME49_087840_69_1146	GGGGCGAACGGAGACACCTA	TGME49_087840	TGME49_262420	262420	apical 2	1000	681	379	32	9	15	20	15
TGME49_087840_84_1146	GGCGGCTGTGGTGCCGAGTG	TGME49_087840	TGME49_262420	262420	apical 2	2975	5337	7567	4322	1687	7107	4839	4080
TGME49_088000_2_1910	GTTCGTCGCGCTGCCGATGT	TGME49_088000	TGME49_288000	288000	dense granules	2174	1992	3065	539	40	511	182	79
TGME49_088000_23_1528	GATGTGAGACAGCGAGTAAC	TGME49_088000	TGME49_288000	288000	dense granules	1492	2992	5085	1228	1238	9174	8683	20560
TGME49_088000_29_1528	GCTGCGTTCCTCCACCCGAA	TGME49_088000	TGME49_288000	288000	dense granules	744	2214	4098	594	655	2789	2453	4166
TGME49_088000_32_1528	GGTAATCCACGTAGTAGTGC	TGME49_088000	TGME49_288000	288000	dense granules	0	0	0	0	0	0	0	0
TGME49_088000_8_1910	GACTCCTGGCCAGACTTCAG	TGME49_088000	TGME49_288000	288000	dense granules	836	1823	83	32	11	22	32	16
TGME49_088650_13_1395	GCCGCACTGAACCACGGAAG	TGME49_088650	TGME49_288650	GRA12	dense granules	0	0	0	0	0	0	0	0
TGME49_088650_13_1860	GCGAGCGGCTGAGGCCCCTG	TGME49_088650	TGME49_288650	GRA12	dense granules	4333	9922	14645	425	77	348	339	220
TGME49_088650_18_1395	GGTCGTCGTTCCACAGATCG	TGME49_088650	TGME49_288650	GRA12	dense granules	6004	8245	10916	291	77	137	860	398
TGME49_088650_31_1860	GTTCGCAGAGTCATGGGAAA	TGME49_088650	TGME49_288650	GRA12	dense granules	3975	6213	6675	179	108	96	190	164
TGME49_088650_6_1395	GAGACTGCAGTTTGTCGAAG	TGME49_088650	TGME49_288650	GRA12	dense granules	7869	10254	8441	470	449	146	308	1341
TGME49_088840_22_1344	GCGGGCACCTAGCTCAGGAG	TGME49_088840	TGME49_288840	GRA18	dense granules	0	0	0	0	0	0	0	0
TGME49_088840_33_1344	GCAGCACATGTCCATCCTAT	TGME49_088840	TGME49_288840	GRA18	dense granules	590	1599	4483	1458	1291	1345	3152	2989
TGME49_088840_5_1344	GGACTCGGCGCCCCCACTGG	TGME49_088840	TGME49_288840	GRA18	dense granules	5512	14225	24517	33107	19859	35217	40542	48660
TGME49_088840_72_672	GGTATCGCTTTTCGAAGACA	TGME49_088840	TGME49_288840	GRA18	dense granules	3896	5921	9705	7784	4182	6376	10585	13666
TGME49_088840_9_1344	GAAGCGGTCGATCTCCGAGG	TGME49_088840	TGME49_288840	GRA18	dense granules	0	0	0	0	0	0	0	0
TGME49_089080_19_658	GTCGGTCAAGTCTTTCTGGA	TGME49_089080	TGME49_289080	AP3B	nucleus - chromatin	0	0	0	0	0	0	0	0
TGME49_089080_24_1974	GACGAAAGTTTGCATGCTCG	TGME49_089080	TGME49_289080	AP3B	nucleus - chromatin	13825	17030	11063	1559	1744	5789	2775	3101
TGME49_089080_45_658	GGTGAAGAAGCAGGTGGGAA	TGME49_089080	TGME49_289080	AP3B	nucleus - chromatin	5461	6641	1326	214	70	273	264	673
TGME49_089080_65_1316	GGGAAGAAGGAGCGCACATG	TGME49_089080	TGME49_289080	AP3B	nucleus - chromatin	0	0	0	0	0	0	0	0
TGME49_089080_74_658	GGATCTGCAGCCTCCAGACC	TGME49_089080	TGME49_289080	AP3B	nucleus - chromatin	0	0	0	0	0	0	0	0
TGME49_089150_1_3975	GAGGAAAGCACCGTCGTGGT	TGME49_089150	TGME49_289150	289150	ER	5612	8551	7162	1986	2702	5431	3095	3745
TGME49_089150_22_3975	GATCCTTTTGGAACCCCCGT	TGME49_089150	TGME49_289150	289150	ER	0	0	0	0	0	0	0	0
TGME49_089150_71_3975	GGGAAGCGAGGCTTCTCTGG	TGME49_089150	TGME49_289150	289150	ER	7700	11638	6700	2332	557	1349	3359	1411
TGME49_089150_74_3975	GAGGCGTGGAAAACGAATGA	TGME49_089150	TGME49_289150	289150	ER	6550	7221	2572	1704	173	391	250	2580
TGME49_089150_75_3180	GCTCGAGGCAGTTGAAGAAG	TGME49_089150	TGME49_289150	289150	ER	0	0	0	0	0	0	0	0
TGME49_089380_0_896	GATGCGGTCCGAGAGCGAGG	TGME49_089380	TGME49_289380	GRA39	dense granules	18265	24050	5561	496	197	335	693	1124
TGME49_089380_14_896	GGATGTCGCATGAGGTTTGG	TGME49_089380	TGME49_289380	GRA39	dense granules	16484	21231	2323	451	176	359	523	342
TGME49_089380_15_2688	GAACTGATTTTCTTGTTTGT	TGME49_089380	TGME49_289380	GRA39	dense granules	10404	13332	8529	522	142	369	775	851
TGME49_089380_29_896	GGAGAGCCGACGCCCCACTC	TGME49_089380	TGME49_289380	GRA39	dense granules	2120	1607	187	53	18	27	52	31
TGME49_089380_80_1792	GGTCTGGAACCATCGCCGAG	TGME49_089380	TGME49_289380	GRA39	dense granules	6955	9648	4206	9208	415	2772	2392	2013
TGME49_089540_43_2577	GGCCACCACATCCGCTATCT	TGME49_089540	TGME49_289540	SFP1	dense granules	1115	1612	369	643	314	40	186	655
TGME49_089540_48_1718	GAGCTGCCTCGACGAGCTGG	TGME49_089540	TGME49_289540	SFP1	dense granules	23833	49176	73367	48421	32682	71676	104615	86426
TGME49_089540_49_2577	GTTTCAAACAGTGAACCGAC	TGME49_089540	TGME49_289540	SFP1	dense granules	0	0	0	0	0	0	0	0
TGME49_089540_5_2577	GCTGCAACTCACGCAGCGCC	TGME49_089540	TGME49_289540	SFP1	dense granules	1728	3309	3862	2552	2083	7341	3887	6119
TGME49_089540_93_1718	GTTTCGACGCCTCCTTCGCC	TGME49_089540	TGME49_289540	SFP1	dense granules	6200	10049	5622	3756	1614	4122	2808	6388
TGME49_089680_19_2472	GAAGAGCGTATACTTAGATG	TGME49_089680	TGME49_089680	RAB11B	PM - integral	0	0	0	0	0	0	0	0
TGME49_089680_20_2472	GTGGAGAGCAAATCAACGAT	TGME49_089680	TGME49_089680	RAB11B	PM - integral	0	0	0	0	0	0	0	0
TGME49_089680_5_1854	GACAGCTCCCCTGTAGTACG	TGME49_089680	TGME49_089680	RAB11B	PM - integral	0	0	0	0	0	0	0	0
TGME49_090700_16_1905	GCTATTCCCCCCATAAGTAG	TGME49_090700	TGME49_290700	GRA25	dense granules	0	0	0	0	0	0	0	0
TGME49_090700_2_1905	GGCCCAATCCCCCGGAGAGG	TGME49_090700	TGME49_290700	GRA25	dense granules	1306	1474	1589	52	26	29	350	45
TGME49_090700_32_1270	GCTTCTGCGACCTGGAAAGA	TGME49_090700	TGME49_290700	GRA25	dense granules	5293	12868	19414	4526	3875	7531	4528	6280
TGME49_090700_44_1270	GCAGCGTCATCGTCCGCTAC	TGME49_090700	TGME49_290700	GRA25	dense granules	5226	13618	22949	5983	2328	7588	12536	7296
TGME49_090700_56_1270	GCAGACGCCCTCAGGCTTCG	TGME49_090700	TGME49_290700	GRA25	dense granules	6017	10705	14141	2638	2050	5350	5490	6386
TGME49_091630_16_867	GGGCCTCCGTCGCAGACACA	TGME49_091630	TGME49_291630	291630	dense granules	0	0	0	0	0	0	0	0
TGME49_091630_20_867	GCGTGCCGCCGACGCGATGT	TGME49_091630	TGME49_291630	291630	dense granules	0	0	0	0	0	0	0	0
TGME49_091630_43_578	GGCGGTGGCGTCAGCCTTTG	TGME49_091630	TGME49_291630	291630	dense granules	0	0	0	0	0	0	0	0
TGME49_091630_5_867	GACGCAGTCGCCAGAGCGTC	TGME49_091630	TGME49_291630	291630	dense granules	0	0	0	0	0	0	0	0
TGME49_091630_9_867	GATCCTCCAATGATTCATCG	TGME49_091630	TGME49_291630	291630	dense granules	0	0	0	0	0	0	0	0
TGME49_091960_12_1010	GGCGAGCCCCAGTGCCTGGA	TGME49_091960	TGME49_291960	ROP40	rhoptries 1	4847	13230	27168	28357	12050	32780	43300	35759
TGME49_091960_23_1515	GTATCCTCATATTGAAAGGC	TGME49_091960	TGME49_291960	ROP40	rhoptries 1	1976	2262	1874	610	1058	3565	1711	2409
TGME49_091960_3_1515	GCCTGCCGGGAGGCATAACT	TGME49_091960	TGME49_291960	ROP40	rhoptries 1	4011	5419	5610	2859	2759	3950	5765	5144
TGME49_091960_32_1010	GATCCCCTTTGCCTCTGCCT	TGME49_091960	TGME49_291960	ROP40	rhoptries 1	367	654	2171	724	93	64	463	397
TGME49_091960_9_1515	GGGGTGGTTCGTTTCGAGGA	TGME49_091960	TGME49_291960	ROP40	rhoptries 1	5277	9570	12097	9019	5456	8358	7776	17711
TGME49_094200_1_3924	GCCGGAGCGAAAATATGAGG	TGME49_094200	TGME49_294200	G6PDH	dense granules	0	0	0	0	0	0	0	0
TGME49_094200_16_2943	GCGGAAGTCGACCAAGCTCA	TGME49_094200	TGME49_294200	G6PDH	dense granules	0	0	0	0	0	0	0	0
TGME49_094200_22_3597	GTTCCATTCTCGATATATTG	TGME49_094200	TGME49_294200	G6PDH	dense granules	0	0	0	0	0	0	0	0
TGME49_094200_5_3270	GACTGATTCAGTAGCCTCGC	TGME49_094200	TGME49_294200	G6PDH	dense granules	0	0	0	0	0	0	0	0
TGME49_094200_6_4905	GAGTTCGTGAATCGCAGCGG	TGME49_094200	TGME49_294200	G6PDH	dense granules	0	0	0	0	0	0	0	0
TGME49_094400_0_11016	GTAGATATCAGCAGGCCAAA	TGME49_094400	TGME49_294400	RON2L1	null	0	0	0	0	0	0	0	0
TGME49_094400_1_7344	GGCAAAGAGCATCTTCTGTG	TGME49_094400	TGME49_294400	RON2L1	null	0	0	0	0	0	0	0	0
TGME49_094400_2_12852	GATACTCTTTTATCCCCGGG	TGME49_094400	TGME49_294400	RON2L1	null	0	0	0	0	0	0	0	0
TGME49_094400_42_11475	GCGGGAGCAATGACCTTGCA	TGME49_094400	TGME49_294400	RON2L1	null	0	0	0	0	0	0	0	0
TGME49_094400_44_8262	GAAGGAGCACGAGAGGAGGT	TGME49_094400	TGME49_294400	RON2L1	null	0	0	0	0	0	0	0	0
TGME49_094560_1_1269	GGACTTGTGCGGCCGTCGTA	TGME49_094560	TGME49_294560	ROP37	rhoptries 1	0	0	0	0	0	0	0	0
TGME49_094560_22_846	GCTAGCCTGGGACCCATCAA	TGME49_094560	TGME49_294560	ROP37	rhoptries 1	0	0	0	0	0	0	0	0
TGME49_094560_28_846	GATCGCTGAGGACCATAAGC	TGME49_094560	TGME49_294560	ROP37	rhoptries 1	0	0	0	0	0	0	0	0
TGME49_094560_41_1269	GTGTGCGCTCGACGCAGAAG	TGME49_094560	TGME49_294560	ROP37	rhoptries 1	0	0	0	0	0	0	0	0
TGME49_094560_9_1269	GGCGGCCTGAAAAGCAGCCG	TGME49_094560	TGME49_294560	ROP37	rhoptries 1	0	0	0	0	0	0	0	0
TGME49_094630_22_1276	GCTTGGATGCATCGCAGGCG	TGME49_094630	TGME49_294630	294630	rhoptries 2	0	0	0	0	0	0	0	0
TGME49_094630_25_957	GGCAGACGAGAACCTGTCGC	TGME49_094630	TGME49_294630	294630	rhoptries 2	0	0	0	0	0	0	0	0
TGME49_094630_4_1276	GAGGAGCGACTCCGCGCGTC	TGME49_094630	TGME49_294630	294630	rhoptries 2	0	0	0	0	0	0	0	0
TGME49_094630_4_957	GACGGTGCAGCGAAGGACGG	TGME49_094630	TGME49_294630	294630	rhoptries 2	0	0	0	0	0	0	0	0
TGME49_094630_8_638	GTTCTCTGGAGTCCGTCTGC	TGME49_094630	TGME49_294630	294630	rhoptries 2	0	0	0	0	0	0	0	0
TGME49_094790_1_1473	GTTCAGGGCTTTCTCCGAGG	TGME49_094790	TGME49_294790	MIC19	rhoptries 2	0	0	0	0	0	0	0	0
TGME49_094790_19_1473	GAGCGTCGAAAAGCTGAGAC	TGME49_094790	TGME49_294790	MIC19	rhoptries 2	0	0	0	0	0	0	0	0
TGME49_094790_20_1473	GAAAAGTACATTTCTGAACC	TGME49_094790	TGME49_294790	MIC19	rhoptries 2	0	0	0	0	0	0	0	0
TGME49_094790_29_1473	GTACGGGGCGACCTGGCAGG	TGME49_094790	TGME49_294790	MIC19	rhoptries 2	0	0	0	0	0	0	0	0
TGME49_094790_39_982	GTCAGAGTCCTCTGCTTTTG	TGME49_094790	TGME49_294790	MIC19	rhoptries 2	0	0	0	0	0	0	0	0
TGME49_094970_62_853	GGGCAGACACCTCCAAAATG	TGME49_094970	TGME49_294970	294970	dense granules	0	0	0	0	0	0	0	0
TGME49_094970_78_853	GAAGGACCTTGAGTCGTACG	TGME49_094970	TGME49_294970	294970	dense granules	0	0	0	0	0	0	0	0
TGME49_094970_86_853	GACAACGGCAACCGGTGCAG	TGME49_094970	TGME49_294970	294970	dense granules	0	0	0	0	0	0	0	0
TGME49_094970_90_0	GCTGTCCCCCATCCCACGCA	TGME49_094970	TGME49_294970	294970	dense granules	0	0	0	0	0	0	0	0
TGME49_094970_94_0	GCACGCTCTTCAGGCGGTCC	TGME49_094970	TGME49_294970	294970	dense granules	0	0	0	0	0	0	0	0
TGME49_094980_21_406	GCACACAAAATGCGAGACAC	TGME49_094980	TGME49_294980	294980	dense granules	0	0	0	0	0	0	0	0
TGME49_094980_24_406	GATTGCCGATACAGAGCAAC	TGME49_094980	TGME49_294980	294980	dense granules	0	0	0	0	0	0	0	0
TGME49_094980_25_406	GGCAGAATGATGTAGCTCTG	TGME49_094980	TGME49_294980	294980	dense granules	0	0	0	0	0	0	0	0
TGME49_094980_26_406	GATTCAAGGCGCAATGTCGT	TGME49_094980	TGME49_294980	294980	dense granules	0	0	0	0	0	0	0	0
TGME49_094980_3_812	GTCGAAGCCGTCGATGCAGG	TGME49_094980	TGME49_294980	294980	dense granules	0	0	0	0	0	0	0	0
TGME49_095110_11_7668	GGATCGTCACCAAATCGAAC	TGME49_095110	TGME49_295110	ROP7	rhoptries 1	0	0	0	0	0	0	0	0
TGME49_095110_16_7384	GGTGCACCACTCCTTCGTCT	TGME49_095110	TGME49_295110	ROP7	rhoptries 1	0	0	0	0	0	0	0	0
TGME49_095110_19_4544	GCCGAGCTCTTCCACTGGTG	TGME49_095110	TGME49_295110	ROP7	rhoptries 1	0	0	0	0	0	0	0	0
TGME49_095110_25_4260	GGGAACCTTCTGAAGCCTGT	TGME49_095110	TGME49_295110	ROP7	rhoptries 1	0	0	0	0	0	0	0	0
TGME49_095110_27_7384	GATCGAGCGGCATCAGCTAG	TGME49_095110	TGME49_295110	ROP7	rhoptries 1	0	0	0	0	0	0	0	0
TGME49_096000_15_1335	GTCCTCGCTTGTTTTAAAAA	TGME49_096000	TGME49_296000	ROP2L12	null	0	0	0	0	0	0	0	0
TGME49_096000_18_1335	GCTATGTCCGACAGTGTCGC	TGME49_096000	TGME49_296000	ROP2L12	null	0	0	0	0	0	0	0	0
TGME49_096000_32_1335	GCGTTAACATGACCTCTGAA	TGME49_096000	TGME49_296000	ROP2L12	null	0	0	0	0	0	0	0	0
TGME49_096000_36_1335	GTGGTGGTGCAAATTCCTCG	TGME49_096000	TGME49_296000	ROP2L12	null	0	0	0	0	0	0	0	0
TGME49_096000_9_1335	GGGTGAACGAGGAACTGAAC	TGME49_096000	TGME49_296000	ROP2L12	null	0	0	0	0	0	0	0	0
TGME49_097070_11_2712	GCTGGCAACGCGGAGAAGTG	TGME49_097070	TGME49_297070	297070	rhoptries 2	0	0	0	0	0	0	0	0
TGME49_097070_22_2034	GTCAGAGCCTCCTCGACGTC	TGME49_097070	TGME49_297070	297070	rhoptries 2	0	0	0	0	0	0	0	0
TGME49_097070_30_2712	GCTGGAACGCAGCCCTACGT	TGME49_097070	TGME49_297070	297070	rhoptries 2	0	0	0	0	0	0	0	0
TGME49_097070_35_2034	GTTGAAAGGTGTGTTCAGAG	TGME49_097070	TGME49_297070	297070	rhoptries 2	0	0	0	0	0	0	0	0
TGME49_097070_55_2034	GAAGGCTTAAGCGTTCGAGA	TGME49_097070	TGME49_297070	297070	rhoptries 2	0	0	0	0	0	0	0	0
TGME49_097880_23_1392	GGGCGACACCGTCGGCCAGG	TGME49_097880	TGME49_297880	GRA23	dense granules	5545	11670	16969	12367	14714	28531	22803	23247
TGME49_097880_24_1856	GGAGGCCTTGCTTGACAATG	TGME49_097880	TGME49_297880	GRA23	dense granules	1614	4875	5365	2708	2248	5282	4869	10624
TGME49_097880_32_1856	GCATTCAGGACAAGGTCAAC	TGME49_097880	TGME49_297880	GRA23	dense granules	2279	5788	6717	4664	2807	11395	5705	13431
TGME49_097880_35_1856	GGTGTCGGTGAACATATCGG	TGME49_097880	TGME49_297880	GRA23	dense granules	10754	18767	26261	6627	12185	14058	21283	26298
TGME49_097880_38_1856	GTCATAGACAATGTGAAGAA	TGME49_097880	TGME49_297880	GRA23	dense granules	1083	1605	5895	2083	1273	5370	3203	3979
TGME49_097900_11_813	GCGTTGCTGGTGAGTCTGAT	TGME49_097900	TGME49_297900	297900	dense granules	0	0	0	0	0	0	0	0
TGME49_097900_21_1626	GCCACCAATGCTTCGAAACG	TGME49_097900	TGME49_297900	297900	dense granules	0	0	0	0	0	0	0	0
TGME49_097900_21_813	GCAACGCTGCCGCCATTGTT	TGME49_097900	TGME49_297900	297900	dense granules	0	0	0	0	0	0	0	0
TGME49_097900_52_813	GTCCACCTGCATTCTCTTGT	TGME49_097900	TGME49_297900	297900	dense granules	0	0	0	0	0	0	0	0
TGME49_097900_83_0	GTGCTGTTGTGAGACACGGC	TGME49_097900	TGME49_297900	297900	dense granules	0	0	0	0	0	0	0	0
TGME49_097960_10_9548	GAAATTCCCTCGCATCCTGC	TGME49_097960	TGME49_297960	RON6	rhoptries 1	2282	2627	2314	411	684	4394	6692	2434
TGME49_097960_21_7843	GCTCCTGTGCATTGTTTTCG	TGME49_097960	TGME49_297960	RON6	rhoptries 1	34640	74876	65597	50271	21773	51474	63730	76721
TGME49_097960_24_7161	GTGTGCGCGCCCCTCGAGGG	TGME49_097960	TGME49_297960	RON6	rhoptries 1	0	0	0	0	0	0	0	0
TGME49_097960_3_7843	GGCTTCATTGCCTTCCGCCT	TGME49_097960	TGME49_297960	RON6	rhoptries 1	0	0	0	0	0	0	0	0
TGME49_097960_8_7161	GGGTCCCTGTGTGTTGGAGG	TGME49_097960	TGME49_297960	RON6	rhoptries 1	9354	13246	12678	4996	5433	10925	7977	6931
TGME49_099060_10_1139	GAAGGAGCGCGAAGAAGATG	TGME49_099060	TGME49_299060	NHE2	rhoptries 2	0	0	0	0	0	0	0	0
TGME49_099060_14_1139	GGAAAGCGGAACTTTCGTAA	TGME49_099060	TGME49_299060	NHE2	rhoptries 2	0	0	0	0	0	0	0	0
TGME49_099060_64_0	GAGATAGATGAAGGAAATGC	TGME49_099060	TGME49_299060	NHE2	rhoptries 2	0	0	0	0	0	0	0	0
TGME49_099060_67_1139	GGACAATAGATGCAGTCATC	TGME49_099060	TGME49_299060	NHE2	rhoptries 2	0	0	0	0	0	0	0	0
TGME49_099060_74_1139	GAGGGAAGAAAGCTTTTCAG	TGME49_099060	TGME49_299060	NHE2	rhoptries 2	0	0	0	0	0	0	0	0
TGME49_099780_29_2598	GACGGGTTGAGAAAAAAGAC	TGME49_099780	TGME49_299780	299780	dense granules	0	0	0	0	0	0	0	0
TGME49_099780_40_3464	GGGCGCAATGCCGTGCCACG	TGME49_099780	TGME49_299780	299780	dense granules	9953	17414	6437	835	569	723	6200	2805
TGME49_099780_42_2598	GGATGGCCAAAGACGTTGGA	TGME49_099780	TGME49_299780	299780	dense granules	7851	13582	3536	1215	377	1275	451	1585
TGME49_099780_47_2598	GTGGGCTGAAATTTCCAGCT	TGME49_099780	TGME49_299780	299780	dense granules	7751	14241	6448	864	259	3223	344	2425
TGME49_099780_52_2598	GGTGCGAAATGGTACGCAGT	TGME49_099780	TGME49_299780	299780	dense granules	9503	14090	6173	2808	1033	432	1621	1294
TGME49_100100_14_9936	GGTTTCTGTCCACGTCGCTT	TGME49_100100	TGME49_300100	RON2	rhoptries 1	0	0	0	0	0	0	0	0
TGME49_100100_22_10764	GTTCGATGGCTGCAAGCAGC	TGME49_100100	TGME49_300100	RON2	rhoptries 1	0	0	0	0	0	0	0	0
TGME49_100100_27_11178	GGTTTCCAGAAAGGACGGGA	TGME49_100100	TGME49_300100	RON2	rhoptries 1	7256	8766	1975	280	243	1148	1313	541
TGME49_100100_27_11592	GGCGAAGCATTCTCTTCAAC	TGME49_100100	TGME49_300100	RON2	rhoptries 1	4297	4457	281	120	59	57	152	97
TGME49_100100_47_11178	GGCGGCTCTCGTACTCCTCG	TGME49_100100	TGME49_300100	RON2	rhoptries 1	0	0	0	0	0	0	0	0
TGME49_100220_106_5305	GATCAGCGAGCCAGTTCAAC	TGME49_100220	TGME49_300220	300220	rhoptries 1	1198	3309	202	41	13	25	52	39
TGME49_100220_111_5305	GTTCATTTGTGAGCGTTGGG	TGME49_100220	TGME49_300220	300220	rhoptries 1	0	0	0	0	0	0	0	0
TGME49_100220_112_5305	GATACGCCTGAATTCGACGC	TGME49_100220	TGME49_300220	300220	rhoptries 1	1291	1845	16	37	15	21	45	40
TGME49_100220_45_6366	GGAAAGAAAGTGTTCTGGAA	TGME49_100220	TGME49_300220	300220	rhoptries 1	1074	559	11	20	12	8	26	8
TGME49_100220_55_6366	GGCCTCCGGGGAATTTGTTC	TGME49_100220	TGME49_300220	300220	rhoptries 1	1672	3159	1518	85	68	39	675	46
TGME49_101270_13_6116	GCGTCCGGAAACGAGAGCAG	TGME49_101270	TGME49_301270	301270	nucleus - chromatin	0	0	0	0	0	0	0	0
TGME49_101270_26_3892	GCTTCTTCGTCTCTTCTTCG	TGME49_101270	TGME49_301270	301270	nucleus - chromatin	30790	51956	24295	4776	2939	8048	8095	4087
TGME49_101270_42_7228	GGGATGCCCGGCGATTCAAA	TGME49_101270	TGME49_301270	301270	nucleus - chromatin	7339	14324	2571	260	122	671	1387	226
TGME49_101270_55_6672	GAGGCTCTTTTCAGGTCCTG	TGME49_101270	TGME49_301270	301270	nucleus - chromatin	6782	9082	2915	1610	107	163	293	2760
TGME49_101270_62_6116	GAACCGGCGCGTCGTCGGCG	TGME49_101270	TGME49_301270	301270	nucleus - chromatin	11691	14500	2136	368	284	183	581	1429
TGME49_101440_12_3913	GCTCGTCGTAAGTGCCGTGG	TGME49_101440	TGME49_301440	CDPK1	nucleus - chromatin	47097	48029	5889	1391	666	2277	6503	3382
TGME49_101440_21_3913	GAGACCGGGAAAGCACTGCG	TGME49_101440	TGME49_301440	CDPK1	nucleus - chromatin	28632	45977	18624	5723	6804	11238	9773	11364
TGME49_101440_27_2709	GCAGCTTCATGATGTTGGGG	TGME49_101440	TGME49_301440	CDPK1	nucleus - chromatin	0	0	0	0	0	0	0	0
TGME49_101440_27_3913	GTCTTTTCTGCAGGTACACC	TGME49_101440	TGME49_301440	CDPK1	nucleus - chromatin	12097	13472	7544	2269	1828	2740	1633	2751
TGME49_101440_8_3010	GGATGCCGCTGAGGACTTGG	TGME49_101440	TGME49_301440	CDPK1	nucleus - chromatin	0	0	0	0	0	0	0	0
TGME49_104490_23_3288	GTATGTTGGATGTTCGGGTC	TGME49_104490	TGME49_304490	304490	micronemes	9512	14068	11696	4458	1287	4231	10911	3695
TGME49_104490_24_2466	GAAGACGCCACAATGACGTT	TGME49_104490	TGME49_304490	304490	micronemes	22090	38260	64505	70620	26799	52314	84598	74328
TGME49_104490_30_2466	GAACTGCTTGCTTGACCATG	TGME49_104490	TGME49_304490	304490	micronemes	61962	106513	154667	168155	64432	168774	200546	225565
TGME49_104490_33_2466	GTGTAACTGCCCGTCCGGCC	TGME49_104490	TGME49_304490	304490	micronemes	6711	9517	9221	4594	2593	7509	7062	10914
TGME49_104490_70_3288	GCCTTCTTCGGCTCCGCCTG	TGME49_104490	TGME49_304490	304490	micronemes	30748	52582	46267	21322	12430	31381	29656	31945
TGME49_104720_3_726	GACAGGGAAGGTATTCTGGC	TGME49_104720	TGME49_304720	304720	dense granules	0	0	0	0	0	0	0	0
TGME49_104720_31_726	GGTGGGGAAGAAGTCGCAGG	TGME49_104720	TGME49_304720	304720	dense granules	0	0	0	0	0	0	0	0
TGME49_104720_44_726	GACTGTCGCCACGAGGGCGG	TGME49_104720	TGME49_304720	304720	dense granules	0	0	0	0	0	0	0	0
TGME49_104720_73_0	GGGCTGAGAAAGGTGAATTG	TGME49_104720	TGME49_304720	304720	dense granules	0	0	0	0	0	0	0	0
TGME49_104720_8_1452	GTTCGTCTTCTTCGGTTGCA	TGME49_104720	TGME49_304720	304720	dense granules	0	0	0	0	0	0	0	0
TGME49_104740_10_4482	GGAGGCATGCGTCACTTCTG	TGME49_104740	TGME49_304740	ROP35/WNG1	dense granules	0	0	1	0	0	0	0	1
TGME49_104740_14_4482	GAAGAGGCCCTGTCTCAACC	TGME49_104740	TGME49_304740	ROP35/WNG1	dense granules	8595	14337	10372	6008	1617	3926	5911	7255
TGME49_104740_3_4482	GAGACTGGATTCGAATTGAG	TGME49_104740	TGME49_304740	ROP35/WNG1	dense granules	43064	76100	82788	43537	21246	48897	58844	54438
TGME49_104740_43_3735	GGGAAACATGTCCGGGTGGC	TGME49_104740	TGME49_304740	ROP35/WNG1	dense granules	14122	27844	30060	14533	11149	18311	24897	22165
TGME49_104740_76_3735	GGTGGCGCCTCGGAAGAGAC	TGME49_104740	TGME49_304740	ROP35/WNG1	dense granules	14367	27525	46366	21772	10705	19877	25432	27020
TGME49_104950_18_2400	GAACTTCCTCGTTGAAGAAG	TGME49_104950	TGME49_304955	PPM11C	dense granules	2707	3893	2706	3862	109	563	423	237
TGME49_104950_20_3200	GACCGTGCACGAAGCTACCA	TGME49_104950	TGME49_304955	PPM11C	dense granules	1687	2978	7376	8419	4793	10582	9579	21950
TGME49_104950_25_3200	GGTGTGCTTCGCCTGAGTGA	TGME49_104950	TGME49_304955	PPM11C	dense granules	1108	899	3002	1696	530	7282	3115	3724
TGME49_104950_37_3200	GTGTCGGTGTGCCCAACAGA	TGME49_104950	TGME49_304955	PPM11C	dense granules	0	0	0	0	0	0	0	0
TGME49_104950_5_3200	GTCCGAGCAAGAGCCGTCAC	TGME49_104950	TGME49_304955	PPM11C	dense granules	3643	6436	4605	4020	3259	10208	10129	7793
TGME49_104960_1_10276	GTGTGTCTGCATGAAACGCG	TGME49_104960	TGME49_304955	PPM11C	dense granules	6231	12588	10797	6665	2439	6859	9346	15262
TGME49_104960_16_10276	GCCCGGTCCCGAAGTCCCAA	TGME49_104960	TGME49_304955	PPM11C	dense granules	1018	1835	586	70	123	707	51	1104
TGME49_104960_27_7707	GTGGCAGACGTCGCGGAGCT	TGME49_104960	TGME49_304955	PPM11C	dense granules	3118	4905	2594	569	176	1154	6190	5805
TGME49_104960_52_6973	GCGGGGACATGAAGGGGCGC	TGME49_104960	TGME49_304955	PPM11C	dense granules	0	0	0	0	0	0	0	0
TGME49_104960_52_8441	GAGAAAAAAGGGAGTCGTCA	TGME49_104960	TGME49_304955	PPM11C	dense granules	1459	2164	696	61	16	1040	73	54
TGME49_105250_2_2274	GGAGCGTGTTCTCCGTGGCC	TGME49_105250	TGME49_305250	305250	rhoptries 2	0	0	0	0	0	0	0	0
TGME49_105250_3_1516	GAGCACGGCGGAAATGATGA	TGME49_105250	TGME49_305250	305250	rhoptries 2	0	0	0	0	0	0	0	0
TGME49_105250_64_758	GCCAGCGAAGTGGCTCTGCT	TGME49_105250	TGME49_305250	305250	rhoptries 2	0	0	0	0	0	0	0	0
TGME49_105250_70_758	GGAGGAACACTTTTCTCATC	TGME49_105250	TGME49_305250	305250	rhoptries 2	0	0	0	0	0	0	0	0
TGME49_105250_8_2274	GGCAAAGCGCCATACGAGAC	TGME49_105250	TGME49_305250	305250	rhoptries 2	0	0	0	0	0	0	0	0
TGME49_105270_11_1676	GTTGCGGATTGTGTCCAGCT	TGME49_105270	TGME49_305270	305270	rhoptries 1	33867	62756	58609	39364	20631	65274	57261	65139
TGME49_105270_11_838	GTCGAGGCGGCACGGCAACT	TGME49_105270	TGME49_305270	305270	rhoptries 1	0	0	0	0	0	0	0	0
TGME49_105270_112_0	GCGTGCAGGTCGCCGATCGC	TGME49_105270	TGME49_305270	305270	rhoptries 1	0	0	0	0	0	0	0	0
TGME49_105270_16_1676	GATTTAGCATCACGGCGACG	TGME49_105270	TGME49_305270	305270	rhoptries 1	0	0	0	0	0	0	0	0
TGME49_105270_80_0	GGGAAGCGACGCTGGAGGCG	TGME49_105270	TGME49_305270	305270	rhoptries 1	32290	45188	20184	4942	1245	3011	2627	6935
TGME49_105590_12_744	GTACGTATTGAGGACCCCCA	TGME49_105590	TGME49_305590	305590	rhoptries 2	0	0	0	0	0	0	0	0
TGME49_105590_14_744	GCAGTTGAAGCAGTCTCTTG	TGME49_105590	TGME49_305590	305590	rhoptries 2	0	0	0	0	0	0	0	0
TGME49_105590_35_372	GAAGAGCTTCCCAAAGACCC	TGME49_105590	TGME49_305590	305590	rhoptries 2	0	0	0	0	0	0	0	0
TGME49_105590_45_372	GGACCAGTAGCTCACATCGT	TGME49_105590	TGME49_305590	305590	rhoptries 2	0	0	0	0	0	0	0	0
TGME49_105590_6_744	GTCCTCTGAACACGCGCCAG	TGME49_105590	TGME49_305590	305590	rhoptries 2	0	0	0	0	0	0	0	0
TGME49_105860_14_894	GGTTCCTTTTCCGCTGTCGC	TGME49_105860	TGME49_305860	CDPK3	PM - peripheral 2	0	0	0	0	0	0	0	0
TGME49_105860_23_2980	GTTGTGTTTGTGCAGGTAAG	TGME49_105860	TGME49_305860	CDPK3	PM - peripheral 2	33777	45407	28986	10559	4927	9734	17284	8886
TGME49_105860_27_2086	GCTGGTAGCGGTCAGACAAA	TGME49_105860	TGME49_305860	CDPK3	PM - peripheral 2	3394	6257	1364	154	440	566	272	303
TGME49_105860_5_2384	GCAGCACGGCGACTTCGTCG	TGME49_105860	TGME49_305860	CDPK3	PM - peripheral 2	10037	11991	1393	1099	398	1343	348	245
TGME49_105860_7_894	GCGGCGCGCTCCCCTTGCTC	TGME49_105860	TGME49_305860	CDPK3	PM - peripheral 2	0	0	0	0	0	0	0	0
TGME49_106060_30_10479	GTCCTCTTGGGCTTGGCCAG	TGME49_106060	TGME49_306060	RON8	rhoptries 1	9858	8132	1280	246	142	133	348	543
TGME49_106060_31_12974	GCCGTTCCGCGCGGTGAAAG	TGME49_106060	TGME49_306060	RON8	rhoptries 1	8422	11542	337	248	193	196	1486	622
TGME49_106060_34_14471	GACCCGATTCCGCATTCTGG	TGME49_106060	TGME49_306060	RON8	rhoptries 1	14747	16761	5674	3014	1797	6914	3928	6330
TGME49_106060_48_9481	GAATTCCAGAAAACCGACTT	TGME49_106060	TGME49_306060	RON8	rhoptries 1	3006	3522	282	76	27	55	71	67
TGME49_106060_55_12475	GACTGCACAGTAGCCGTCAC	TGME49_106060	TGME49_306060	RON8	rhoptries 1	2394	2113	1049	62	221	363	85	58
TGME49_106890_21_736	GTCCTCATTTCCTGTCGCGC	TGME49_106890	TGME49_306890	306890	dense granules	0	0	0	0	0	0	0	0
TGME49_106890_64_1472	GTCTCCTGTTGTGCGTGAAA	TGME49_106890	TGME49_306890	306890	dense granules	0	0	0	0	0	0	0	0
TGME49_106890_73_736	GGGTTTTCCAGCGCGAAGTG	TGME49_106890	TGME49_306890	306890	dense granules	0	0	0	0	0	0	0	0
TGME49_106890_74_1472	GAAGCTTGCTTCATGAGAGG	TGME49_106890	TGME49_306890	306890	dense granules	0	0	0	0	0	0	0	0
TGME49_106890_91_736	GAACGGCTGTCGGATAGATC	TGME49_106890	TGME49_306890	306890	dense granules	0	0	0	0	0	0	0	0
TGME49_108950_0_1554	GTGAATGGCACATGGATGCA	TGME49_108950	TGME49_308950	308950	dense granules	0	0	0	0	0	0	0	0
TGME49_108950_28_518	GGTGGCAAGCACGCCAGTAT	TGME49_108950	TGME49_308950	308950	dense granules	0	0	0	0	0	0	0	0
TGME49_108950_3_1036	GCTTGAACCGACAATTGGCT	TGME49_108950	TGME49_308950	308950	dense granules	8418	14665	29168	35697	10316	27712	25531	28806
TGME49_108950_30_1036	GTTCGTAGTTTCTGTTAGTG	TGME49_108950	TGME49_308950	308950	dense granules	15983	29309	36474	31493	12114	37513	41874	38119
TGME49_108950_42_518	GAAACTGAAGCTCGGCACCA	TGME49_108950	TGME49_308950	308950	dense granules	3248	9161	12997	6566	4271	9027	9462	11329
TGME49_108970_2_2644	GCATCGCCGAAGTCATGTGT	TGME49_108970	TGME49_308970	308970	dense granules	0	0	0	0	0	0	0	0
TGME49_108970_29_1983	GGCAGGTAGCCCTTGCCGAA	TGME49_108970	TGME49_308970	308970	dense granules	0	0	0	0	0	0	0	0
TGME49_108970_41_1983	GCGACGATATTCGGGAAAGC	TGME49_108970	TGME49_308970	308970	dense granules	6018	10929	10341	13962	3574	9516	22587	13048
TGME49_108970_49_1983	GGTTGACCGCCGATGAAGTC	TGME49_108970	TGME49_308970	308970	dense granules	15966	25156	32782	18538	4501	15935	16845	19355
TGME49_108970_59_1983	GCTCCAGAGAGTCTTCAAAG	TGME49_108970	TGME49_308970	308970	dense granules	11522	18608	18710	13931	3752	9399	11675	16591
TGME49_109560_15_2391	GCAGCTGATCCTTACAGCGG	TGME49_109560	TGME49_309560	309560	rhoptries 2	0	0	0	0	0	0	0	0
TGME49_109560_20_2391	GGTACTTGGTTTCTGCTCCA	TGME49_109560	TGME49_309560	309560	rhoptries 2	0	0	0	0	0	0	0	0
TGME49_109560_38_1594	GCGCGGCTCCGCCAATCTCT	TGME49_109560	TGME49_309560	309560	rhoptries 2	0	0	0	0	0	0	0	0
TGME49_109560_42_1594	GCTCTCGTCAATCTCCTCTT	TGME49_109560	TGME49_309560	309560	rhoptries 2	0	0	0	0	0	0	0	0
TGME49_109590_17_1935	GGCGATGCCTGTGCATACGA	TGME49_109590	TGME49_309590	ROP1	rhoptries 1	0	0	0	0	0	0	0	0
TGME49_109590_41_1935	GCCACCGGCGGCTGTTGTCC	TGME49_109590	TGME49_309590	ROP1	rhoptries 1	2576	4582	1291	134	887	541	111	352
TGME49_109590_51_1935	GGAGGCGGATTCATTAGTGG	TGME49_109590	TGME49_309590	ROP1	rhoptries 1	23280	35471	34929	4288	3699	4986	10755	12177
TGME49_109590_58_1935	GATCCTCTGGAAGCTCTTGG	TGME49_109590	TGME49_309590	ROP1	rhoptries 1	513	634	1483	2005	548	338	413	692
TGME49_109590_85_1935	GGCAGCTCCTGTGAATTTGG	TGME49_109590	TGME49_309590	ROP1	rhoptries 1	6732	11731	11335	2599	1152	2677	2745	4406
TGME49_109600_17_1485	GAATTTGAGCGATTCGCGAC	TGME49_109600	TGME49_309600	309600	dense granules	0	0	0	0	0	0	0	0
TGME49_109600_24_1188	GGCCTCATCTTCCTTAGACT	TGME49_109600	TGME49_309600	309600	dense granules	0	0	0	0	0	0	0	0
TGME49_109600_26_891	GGGGGGAGGAGGTACAGAAA	TGME49_109600	TGME49_309600	309600	dense granules	0	0	0	0	0	0	0	0
TGME49_109600_6_1485	GCGCTTCCTGGTTCCACAAC	TGME49_109600	TGME49_309600	309600	dense granules	0	0	0	0	0	0	0	0
TGME49_109600_7_1188	GCGGTAGATCAAAGACGGAG	TGME49_109600	TGME49_309600	309600	dense granules	0	0	0	0	0	0	0	0
TGME49_109760_0_1796	GTCGGCCACTCCCCACACGA	TGME49_109760	TGME49_309760	309760	dense granules	438	832	1524	2405	630	262	158	385
TGME49_109760_15_1796	GTTCTGCGAATGGTGCATTT	TGME49_109760	TGME49_309760	309760	dense granules	2060	6406	14988	24040	7118	12066	8618	19728
TGME49_109760_16_1796	GTCCAAAGAAGAGTAGCCAC	TGME49_109760	TGME49_309760	309760	dense granules	4569	9446	9539	9746	3200	9540	7329	7877
TGME49_109760_32_1347	GTGGAGTAGCCCTCCAAAAC	TGME49_109760	TGME49_309760	309760	dense granules	5365	11863	11444	11844	2324	13635	14558	11824
TGME49_109760_38_1347	GCAGCACATACTGAATACGG	TGME49_109760	TGME49_309760	309760	dense granules	15064	30866	57069	54842	17286	48433	56636	58081
TGME49_110010_29_1894	GCTTCCTCGTGGTCCTCCAC	TGME49_110010	TGME49_310010	RON1	rhoptries 1	1324	2510	3074	1332	927	469	740	605
TGME49_110010_37_1894	GGCGTTTGCTGCCTAGTTCG	TGME49_110010	TGME49_310010	RON1	rhoptries 1	0	0	0	0	0	0	0	0
TGME49_110010_72_947	GAACTGAGGGGTCCGGACAG	TGME49_110010	TGME49_310010	RON1	rhoptries 1	15420	23672	10719	1366	896	2857	3002	1076
TGME49_110010_93_0	GGGCTCTTCGATGAGGCAGG	TGME49_110010	TGME49_310010	RON1	rhoptries 1	6628	7834	7894	994	1200	3534	3282	1437
TGME49_110010_99_0	GTGGAGTTGGGGCAGGGCTT	TGME49_110010	TGME49_310010	RON1	rhoptries 1	43	0	0	0	0	0	2	1
TGME49_110780_13_1732	GCCCGGTTGAACAGAGGATG	TGME49_110780	TGME49_310780	GRA4	dense granules	29559	63610	116256	33468	15609	34159	35118	49530
TGME49_110780_18_1732	GAGACAAAAACTGAAGGACC	TGME49_110780	TGME49_310780	GRA4	dense granules	6841	10517	18417	5468	3846	4878	5095	5429
TGME49_110780_24_1732	GGCTGCCGGGTGATAATAGG	TGME49_110780	TGME49_310780	GRA4	dense granules	23700	48994	74812	35369	12765	34125	32007	40254
TGME49_110780_29_1732	GTGCTGCGGAATCGCCTGTA	TGME49_110780	TGME49_310780	GRA4	dense granules	8289	16481	32910	11335	4515	8162	11439	9761
TGME49_110780_3_2165	GTTTGTCTTCCCGCCCCGTG	TGME49_110780	TGME49_310780	GRA4	dense granules	5449	13086	21134	5451	3255	4825	9452	14786
TGME49_110790_19_1214	GCGTTGCTGCGACCGAACAG	TGME49_110790	TGME49_310790	CST9	ER 2	0	0	0	0	0	0	0	0
TGME49_110790_24_1214	GGTGGCTTCATCCACTTCCG	TGME49_110790	TGME49_310790	CST9	ER 2	2365	5013	6981	3988	3797	3050	3423	6077
TGME49_110790_27_1214	GCATGTCTTTGCTCATCATC	TGME49_110790	TGME49_310790	CST9	ER 2	1535	1846	750	60	15	28	516	120
TGME49_110790_30_1214	GGATTTGGCGAACAACAATA	TGME49_110790	TGME49_310790	CST9	ER 2	1556	1832	2061	61	177	295	389	363
TGME49_110790_33_1214	GGGTGTCGCCAAAGTTCTCA	TGME49_110790	TGME49_310790	CST9	ER 2	2808	4340	4579	3419	1710	2796	10709	3880
TGME49_111470_14_5460	GCCCATCCATCCAGTCGCAC	TGME49_111470	TGME49_311470	RON5	rhoptries 1	1654	3400	205	62	22	38	58	59
TGME49_111470_19_7371	GTCTTGCTCGCTCAAGTCAA	TGME49_111470	TGME49_311470	RON5	rhoptries 1	5513	5003	2378	3948	247	970	2194	357
TGME49_111470_21_7371	GTCCGCTTCGACAAAAGACA	TGME49_111470	TGME49_311470	RON5	rhoptries 1	0	0	0	0	0	0	0	0
TGME49_111470_30_6006	GCAGCACTAGCATCGACGTC	TGME49_111470	TGME49_311470	RON5	rhoptries 1	6344	7687	1440	225	411	121	2149	1417
TGME49_111470_7_7644	GACCCTGGCAGGCCCTCTCA	TGME49_111470	TGME49_311470	RON5	rhoptries 1	0	0	0	0	0	0	0	0
TGME49_112270_12_1101	GACCTGCAGTCATCAGGTTC	TGME49_112270	TGME49_312270	ROP13	rhoptries 1	0	0	0	0	0	0	0	0
TGME49_112270_13_1468	GGGACGCGTCCAGGTGGCCG	TGME49_112270	TGME49_312270	ROP13	rhoptries 1	5933	10415	6625	5937	2294	7190	5799	4055
TGME49_112270_24_1101	GGTGATGGAAATGAAGTTGC	TGME49_112270	TGME49_312270	ROP13	rhoptries 1	7273	11077	6160	3545	1205	3280	3255	5295
TGME49_112270_31_1101	GGTGAGTGCAGAGCGTCGAC	TGME49_112270	TGME49_312270	ROP13	rhoptries 1	0	0	0	0	0	0	0	0
TGME49_112270_8_1468	GGCTCCACATCCGAATTGAG	TGME49_112270	TGME49_312270	ROP13	rhoptries 1	0	0	0	0	0	0	0	0
TGME49_112420_21_3552	GCCCCCAATGCCGTTCTGTA	TGME49_112420	TGME49_312420	GRA38	dense granules	0	0	0	0	0	0	0	0
TGME49_112420_27_4440	GGAAATTTGAGGAAAAAGAT	TGME49_112420	TGME49_312420	GRA38	dense granules	17805	25640	17978	1583	979	1423	2697	6424
TGME49_112420_30_3552	GCTGACGCCTAACTCGTCAG	TGME49_112420	TGME49_312420	GRA38	dense granules	0	0	0	0	0	0	0	0
TGME49_112420_50_4440	GGACGTCGTATGCCAGCTGC	TGME49_112420	TGME49_312420	GRA38	dense granules	4886	7167	2595	674	100	105	869	144
TGME49_112420_8_3552	GGCTGCTGGGCGCACGACTG	TGME49_112420	TGME49_312420	GRA38	dense granules	33411	55207	30582	8876	3034	6108	14338	12900
TGME49_112950_10_958	GTTTCGTTGAAAACGGTGTC	TGME49_112950	TGME49_312950	312950	null	6301	8212	8069	1426	1590	3105	3655	6427
TGME49_112950_17_958	GCCCGTAGCATCGTGTGGCT	TGME49_112950	TGME49_312950	312950	null	4069	7554	10642	2715	3213	8405	7490	6037
TGME49_112950_41_958	GCCACTTTGCTCCTCCGTTG	TGME49_112950	TGME49_312950	312950	null	0	0	0	0	0	0	0	0
TGME49_112950_5_958	GGCGATAACGCGCTCAAAGC	TGME49_112950	TGME49_312950	312950	null	7328	13059	13639	21427	6262	18846	19204	17883
TGME49_112950_9_1437	GTCGTCCCGTTCTCCTCGGC	TGME49_112950	TGME49_312950	312950	null	0	0	0	0	0	0	0	0
TGME49_113330_12_6696	GTGCCCGTCAGAGAGGAAGA	TGME49_113330	TGME49_313330	ROP27	null	18744	20974	3430	823	240	325	1651	452
TGME49_113330_19_6696	GCCTCGGAGTGGCTCGGTGC	TGME49_113330	TGME49_313330	ROP27	null	70	182	1	4	1	0	5	1
TGME49_113330_26_5580	GCTCTGCAGCTCGCGTCGCG	TGME49_113330	TGME49_313330	ROP27	null	6646	12360	15705	8994	4406	6320	7212	11974
TGME49_113330_29_6696	GTCTGGAGAGAGCGGAGACG	TGME49_113330	TGME49_313330	ROP27	null	20961	27957	9562	2147	809	4218	3057	4016
TGME49_113330_51_6696	GAATGTTGGAGAGGAGACGA	TGME49_113330	TGME49_313330	ROP27	null	7483	12839	7071	2204	2648	5846	6252	12101
TGME49_113440_28_2396	GTCCTGTTTGAAGGAGACGG	TGME49_113440	TGME49_313440	313440	dense granules	0	0	0	0	0	0	0	0
TGME49_113440_35_2396	GTCGGTTAAGAGTATCCGAG	TGME49_113440	TGME49_313440	313440	dense granules	23436	45852	65775	41126	27341	69121	69789	85525
TGME49_113440_41_2396	GGGGGAAATCCATTCTTCTG	TGME49_113440	TGME49_313440	313440	dense granules	16383	30031	33857	39199	13597	29914	44446	46159
TGME49_113440_53_2396	GGAGGAGAGTCATTTTCGGG	TGME49_113440	TGME49_313440	313440	dense granules	22901	36712	21502	24610	10021	31035	59253	26720
TGME49_113440_61_2396	GGGAGCGAAGTGAGAGTCAT	TGME49_113440	TGME49_313440	313440	dense granules	4658	8621	8627	7420	2586	8051	16970	20305
TGME49_114250_14_648	GCTACCTCTCTGCGGCTGAG	TGME49_114250	TGME49_314250	BRP1	null	4331	10398	13009	7655	4457	7364	10964	17567
TGME49_114250_17_648	GATCCTGCAGAGTGAATTTG	TGME49_114250	TGME49_314250	BRP1	null	1978	4011	2638	1795	1126	6168	1675	3352
TGME49_114250_21_648	GCCGTCTTTCGCGTCTTTGA	TGME49_114250	TGME49_314250	BRP1	null	0	0	0	0	0	0	0	0
TGME49_114250_26_648	GGCTGAGGATTCCGCCAAGA	TGME49_114250	TGME49_314250	BRP1	null	2236	1996	2444	3101	2425	1628	4610	2650
TGME49_114250_30_648	GAAGAAAGACAAGCTACAGA	TGME49_114250	TGME49_314250	BRP1	null	1947	2152	26	51	18	34	70	54
TGME49_114260_20_1581	GTCCTTTGACAAGTCCTTGA	TGME49_114260	TGME49_314260	314260	rhoptries 1	0	0	0	0	0	0	0	0
TGME49_114260_25_1581	GCTTCGAGACATCGTCATGC	TGME49_114260	TGME49_314260	314260	rhoptries 1	0	0	0	0	0	0	0	0
TGME49_114260_27_1581	GTACTTCTTCACCTTCGTTT	TGME49_114260	TGME49_314260	314260	rhoptries 1	0	0	0	0	0	0	0	0
TGME49_114260_4_1581	GAAAGTAGAGGCCGGTGTCG	TGME49_114260	TGME49_314260	314260	rhoptries 1	0	0	0	0	0	0	0	0
TGME49_114260_9_1581	GACCACTAAACTGACAACGG	TGME49_114260	TGME49_314260	314260	rhoptries 1	0	0	0	0	0	0	0	0
TGME49_114430_0_853	GTGCGAAGAATGGCTCATAC	TGME49_114430	TGME49_314430	314430	nucleus - non-chromatin	7734	14020	25813	33871	9197	29965	33019	47830
TGME49_114430_24_1706	GAGAATGCCAGGATACGGCT	TGME49_114430	TGME49_314430	314430	nucleus - non-chromatin	0	0	0	0	0	0	0	0
TGME49_114430_34_853	GGAGGTGAAATATTAAGAAA	TGME49_114430	TGME49_314430	314430	nucleus - non-chromatin	5591	7497	7200	18852	9950	21334	24339	24776
TGME49_114430_4_2559	GCTTTACAGTGCACCGCAAT	TGME49_114430	TGME49_314430	314430	nucleus - non-chromatin	5158	9150	7191	16652	7442	31339	26797	15486
TGME49_114430_80_0	GAGGAGTGCCAGTCAGTGAG	TGME49_114430	TGME49_314430	314430	nucleus - non-chromatin	7	0	0	2	0	0	0	0
TGME49_114500_16_8760	GGCAGGTGCGGGAGATTCAA	TGME49_114500	TGME49_314500	SUB2	PM - peripheral 2	0	0	0	0	0	0	0	0
TGME49_114500_18_6935	GGGCATACTTGCCTCAAACG	TGME49_114500	TGME49_314500	SUB2	PM - peripheral 2	2625	3672	1833	1661	1090	660	875	5870
TGME49_114500_25_7300	GTGGCAGCCATCTGGGCACG	TGME49_114500	TGME49_314500	SUB2	PM - peripheral 2	5480	8719	5948	4228	2117	5871	5472	10297
TGME49_114500_25_8395	GGGACCTGAACAGACGTGGA	TGME49_114500	TGME49_314500	SUB2	PM - peripheral 2	3874	5941	11111	18396	2755	8487	17704	7371
TGME49_114500_35_9490	GCCTTCGTAAACGCCTGACC	TGME49_114500	TGME49_314500	SUB2	PM - peripheral 2	2758	3189	2767	2615	3701	5004	2725	4453
TGME49_114780_54_11509	GGCTCAGGGGTGCTGGCATC	TGME49_114780	TGME49_314780	314780	PM - peripheral 2	4054	5795	3070	2110	1161	2887	3112	2656
TGME49_114780_63_17602	GTTTGTACTTTTGGTGTTCA	TGME49_114780	TGME49_314780	314780	PM - peripheral 2	8644	13688	14932	7713	3074	10379	7598	10266
TGME49_114780_63_18956	GGACTGCGGCCGCAGAAACT	TGME49_114780	TGME49_314780	314780	PM - peripheral 2	2592	2051	4649	8006	2525	9436	4403	14051
TGME49_114780_72_11509	GTCTGCACTGCTGGCGGGTT	TGME49_114780	TGME49_314780	314780	PM - peripheral 2	0	0	0	0	0	0	0	0
TGME49_114780_72_13540	GTCACCCTTGGCTTATGTGC	TGME49_114780	TGME49_314780	314780	PM - peripheral 2	0	0	0	0	0	0	0	0
TGME49_115160_16_7800	GTTGACTTTTAACACGAGGT	TGME49_115160	TGME49_315160	RASP2	rhoptries 2	3391	4346	550	662	265	794	3270	204
TGME49_115160_4_5525	GTTGCATTGAGTCTCTCCAG	TGME49_115160	TGME49_315160	RASP2	rhoptries 2	1000	2647	17	37	12	18	55	35
TGME49_115160_4_6500	GAATCAACATAGCCTGCTGT	TGME49_115160	TGME49_315160	RASP2	rhoptries 2	4955	7586	2374	176	68	623	723	886
TGME49_115160_4_8775	GGGGGACGCGATCGAGCTCG	TGME49_115160	TGME49_315160	RASP2	rhoptries 2	10913	14180	6037	1801	421	808	1756	396
TGME49_115160_8_8775	GGTTGAACTTTTGGTGGTCG	TGME49_115160	TGME49_315160	RASP2	rhoptries 2	9685	15588	6705	323	998	534	1069	947
TGME49_115210_13_6509	GATTTTCGGCGTGGGCCATG	TGME49_115210	TGME49_315210	315210	rhoptries 2	29003	51521	51825	64692	18784	53744	57322	60179
TGME49_115210_14_6226	GGCACTGGCGAAAAGGAATG	TGME49_115210	TGME49_315210	315210	rhoptries 2	9599	10688	11627	9715	3319	11335	5629	18883
TGME49_115210_2_5094	GCAAGGACACTCAACAGAGA	TGME49_115210	TGME49_315210	315210	rhoptries 2	3114	4976	1745	338	207	330	601	4547
TGME49_115210_27_5943	GAGCTCCTAAGCATCCCTGA	TGME49_115210	TGME49_315210	315210	rhoptries 2	0	0	0	0	0	0	0	0
TGME49_115210_8_6226	GTTGTGTGACGCCACCGACA	TGME49_115210	TGME49_315210	315210	rhoptries 2	0	0	0	0	0	0	0	0
TGME49_115220_1_2682	GGATCCAGAGGAGGAACAGA	TGME49_115220	TGME49_315220	ROP14	rhoptries 2	2938	2993	276	66	34	28	100	64
TGME49_115220_11_3278	GCAGGAAACAGTTGTGGGAA	TGME49_115220	TGME49_315220	ROP14	rhoptries 2	0	0	0	0	0	0	0	0
TGME49_115220_2_2980	GAGTACCAGGACAATGGGTT	TGME49_115220	TGME49_315220	ROP14	rhoptries 2	6823	9016	2928	1276	1056	3578	5408	3023
TGME49_115220_21_4172	GGGAAAGAGCGGCGATGAGG	TGME49_115220	TGME49_315220	ROP14	rhoptries 2	0	0	0	0	0	0	0	0
TGME49_115220_24_2682	GACGCGAGAAACTCCAGAAG	TGME49_115220	TGME49_315220	ROP14	rhoptries 2	0	0	0	0	0	0	0	0
TGME49_115490_13_3035	GTCATCGTCCCCGGCGTCAC	TGME49_115490	TGME49_315490	ROP10	rhoptries 1	13540	19553	21059	18835	6597	20767	18650	18465
TGME49_115490_15_2428	GGGGTGCCCGGGAGATCAGT	TGME49_115490	TGME49_315490	ROP10	rhoptries 1	5121	7775	10152	8304	3499	10155	15210	18019
TGME49_115490_20_3035	GTGTGGTGCATGCGCTTCAA	TGME49_115490	TGME49_315490	ROP10	rhoptries 1	0	0	0	0	0	0	0	0
TGME49_115490_4_3035	GGTACAGGCAGCGCCGCGGG	TGME49_115490	TGME49_315490	ROP10	rhoptries 1	10909	15941	12180	9713	4979	9516	3992	8809
TGME49_115490_45_2428	GGAGGCGTCCGTCCCCTGTG	TGME49_115490	TGME49_315490	ROP10	rhoptries 1	0	0	0	0	0	0	0	0
TGME49_115910_18_888	GTTTGCCAGTGATACCCAAG	TGME49_115910	TGME49_315910	315910	dense granules	0	0	0	0	0	0	0	0
TGME49_115910_24_444	GTCGAAGTCACCGAATTGCG	TGME49_115910	TGME49_315910	315910	dense granules	0	0	0	0	0	0	0	0
TGME49_115910_26_888	GCGACGTCCATCAGTTGGTC	TGME49_115910	TGME49_315910	315910	dense granules	0	0	0	0	0	0	0	0
TGME49_115910_45_444	GGCACTGAAGCCGGCGACGG	TGME49_115910	TGME49_315910	315910	dense granules	0	0	0	0	0	0	0	0
TGME49_115910_50_444	GATTTTCATCGCGTCCATGA	TGME49_115910	TGME49_315910	315910	dense granules	0	0	0	0	0	0	0	0
TGME49_115940_107_1027	GAAAGTGTAGAACCTCTGAC	TGME49_115940	TGME49_315940	315940	ER	3350	7312	13415	3274	6148	22348	4246	8972
TGME49_115940_118_1027	GGCTCGTCAGTGGCAAGAAA	TGME49_115940	TGME49_315940	315940	ER	3587	6729	2446	297	862	3080	4460	700
TGME49_115940_65_0	GTTCAGATCCTCGGCAGTTA	TGME49_115940	TGME49_315940	315940	ER	9455	13353	15281	12636	8131	20550	23463	30417
TGME49_115940_75_2054	GGGTCCACGCAGTGTCTGCG	TGME49_115940	TGME49_315940	315940	ER	8800	15372	16843	8052	10073	19618	17592	25469
TGME49_115940_92_1027	GGCTGGACGTGATGAACAGG	TGME49_115940	TGME49_315940	315940	ER	25024	35969	34983	25625	9394	22957	38917	34758
TGME49_116250_10_2324	GCCGCCCGAGGTAGCAGGGC	TGME49_116250	TGME49_316250	GRA45	dense granules	2529	4352	4471	1235	342	229	123	543
TGME49_116250_15_2324	GCGGCAATATCCTACCCAGT	TGME49_116250	TGME49_316250	GRA45	dense granules	12970	18267	21721	5664	1399	3171	3922	3463
TGME49_116250_22_2324	GGTCTGCAACGCACCCTTTG	TGME49_116250	TGME49_316250	GRA45	dense granules	0	0	0	0	0	0	0	0
TGME49_116250_30_2324	GGTCGAGCACGCCCTGGTGC	TGME49_116250	TGME49_316250	GRA45	dense granules	3664	4778	815	2307	227	797	832	99
TGME49_116250_40_2324	GGGCGACGACGCAGTTTTGC	TGME49_116250	TGME49_316250	GRA45	dense granules	0	0	0	0	0	0	0	0
TGME49_116280_12_1796	GATAGATACCAGTCCACACA	TGME49_116280	TGME49_316280	316280	rhoptries 2	0	0	0	0	0	0	0	0
TGME49_116280_19_1796	GAAGCCAGAGACAGAAGTTG	TGME49_116280	TGME49_316280	316280	rhoptries 2	0	0	0	0	0	0	0	0
TGME49_116280_22_1796	GAAAGATATGATTCGCCCCA	TGME49_116280	TGME49_316280	316280	rhoptries 2	0	0	0	0	0	0	0	0
TGME49_116280_29_1796	GCTCGTTCCACGACTCTCGG	TGME49_116280	TGME49_316280	316280	rhoptries 2	0	0	0	0	0	0	0	0
TGME49_116280_6_1796	GTCTTCTGTTCTGCAGAATC	TGME49_116280	TGME49_316280	316280	rhoptries 2	0	0	0	0	0	0	0	0
TGME49_116360_1_631	GGGAAGCATAGGGGACGATG	TGME49_116360	TGME49_316360	316360	ER	9158	11098	1707	1157	877	2025	1497	1244
TGME49_116360_16_631	GCCATCCAGGGCCCGGAACA	TGME49_116360	TGME49_316360	316360	ER	0	0	0	0	0	0	0	0
TGME49_116360_20_631	GCAGAGGAAATGTCGAAGCA	TGME49_116360	TGME49_316360	316360	ER	30306	48327	36408	22374	7320	17815	36557	29443
TGME49_116360_7_1262	GCCCACTGCTGTGAAGCGGT	TGME49_116360	TGME49_316360	316360	ER	0	0	0	0	0	0	0	0
TGME49_116360_9_631	GTCAGAAGCTCTTTGTTCGT	TGME49_116360	TGME49_316360	316360	ER	6140	10509	14343	9273	4095	10094	5271	10972
TGME49_118520_19_1944	GTTACCGGATCTCGGTCGTG	TGME49_118520	TGME49_318525	318525	rhoptries 1	2961	5555	6272	11922	3133	4806	9350	7861
TGME49_118520_43_2430	GTCCCTGGTTTCAGCCACAC	TGME49_118520	TGME49_318525	318525	rhoptries 1	0	0	0	0	0	0	0	0
TGME49_118520_47_1458	GCTACCGGATCGCGCTCCTG	TGME49_118520	TGME49_318525	318525	rhoptries 1	5333	12412	13451	13698	3334	11564	19855	13909
TGME49_118520_53_2430	GTCCTTCGTATCTGAAGCAC	TGME49_118520	TGME49_318525	318525	rhoptries 1	1714	2345	759	138	124	1895	2238	4275
TGME49_118520_65_1458	GTACCGGATCGCGCTCCTGC	TGME49_118520	TGME49_318525	318525	rhoptries 1	1666	1704	4829	4973	876	5119	5582	1639
TGME49_118530_11_6342	GTTGGACCAGCCGTCTCATT	TGME49_118530	TGME49_318525	318525	rhoptries 1	0	0	0	0	0	0	0	0
TGME49_118530_21_6342	GCAGGGAACTTTCGGTGAAC	TGME49_118530	TGME49_318525	318525	rhoptries 1	3368	3648	2859	1183	277	801	817	1414
TGME49_118530_30_6342	GGCAGAGAGTGATTCCTTGT	TGME49_118530	TGME49_318525	318525	rhoptries 1	1984	4160	2145	1322	454	1744	735	1858
TGME49_118530_37_6342	GACGAGATAACATAAGCATA	TGME49_118530	TGME49_318525	318525	rhoptries 1	0	0	0	0	0	0	0	0
TGME49_118530_44_6342	GCACCCGTACGGCAGGCAGG	TGME49_118530	TGME49_318525	318525	rhoptries 1	7456	9008	3970	1262	491	2169	3374	2780
TGME49_119340_13_1400	GCGGCCCTTGATGCCCGAGA	TGME49_119340	TGME49_319340	CST5 (GRA52)	dense granules	0	0	0	0	0	0	0	0
TGME49_119340_15_2800	GCTCGCATACTCAATCTGAA	TGME49_119340	TGME49_319340	CST5 (GRA52)	dense granules	0	0	0	0	0	0	0	0
TGME49_119340_21_1680	GCATGTAAAGGACTTCCAGG	TGME49_119340	TGME49_319340	CST5 (GRA52)	dense granules	22904	28295	2648	697	232	349	757	510
TGME49_119340_30_1400	GGCATCAGAACCTCCCACAT	TGME49_119340	TGME49_319340	CST5 (GRA52)	dense granules	27	311	2	2	0	1	1	1
TGME49_119340_6_2800	GAGACTGGCGACGGCTTCGT	TGME49_119340	TGME49_319340	CST5 (GRA52)	dense granules	8296	9740	605	226	72	119	254	165
TGME49_120630_1_1088	GAAATGCGTCGGCGCGACAG	TGME49_120630	TGME49_320630	320630	dense granules	19879	31983	21542	9577	5382	8660	9528	10462
TGME49_120630_18_1088	GATTCAGATGCGGGTCACCA	TGME49_120630	TGME49_320630	320630	dense granules	10573	16405	10411	2795	1594	5452	11658	5783
TGME49_120630_32_1088	GCTGAGGCCGCCAGAGAGAA	TGME49_120630	TGME49_320630	320630	dense granules	6621	11302	18668	21341	10411	22019	35436	31639
TGME49_120630_68_2176	GAGAACGCAAAGTCGCAACG	TGME49_120630	TGME49_320630	320630	dense granules	18567	32329	31382	23500	9298	21418	50521	32253
TGME49_120630_89_2176	GTCCGCGGGAGACAACAGCG	TGME49_120630	TGME49_320630	320630	dense granules	0	0	0	0	0	0	0	0
TGME49_121650_13_5642	GCGTCTTGCTCGCGAACCGC	TGME49_121650	TGME49_321650	321650	rhoptries 1	916	388	200	17	8	11	22	15
TGME49_121650_20_1736	GCGCGGAGGATTCAACTCAG	TGME49_121650	TGME49_321650	321650	rhoptries 1	15582	17556	1239	440	262	1526	961	710
TGME49_121650_32_4774	GGGTTCTGCATCACCACGAA	TGME49_121650	TGME49_321650	321650	rhoptries 1	3925	6383	352	111	47	66	131	94
TGME49_121650_35_5642	GGCGTGCCGCATGCTGACAC	TGME49_121650	TGME49_321650	321650	rhoptries 1	0	0	0	0	0	0	0	0
TGME49_121650_9_5642	GCCTTCATCTTCTTCAGCGT	TGME49_121650	TGME49_321650	321650	rhoptries 1	7143	8778	3058	1337	511	167	1020	5051
TGME49_121700_16_834	GGTCGACGGGGAGGCTTTGG	TGME49_121700	TGME49_210095	210095	rhoptries 1	23262	32764	14865	1957	4073	3110	9661	6175
TGME49_121700_2_834	GGATACTCTCTCCTCCTCTG	TGME49_121700	TGME49_210095	210095	rhoptries 1	2115	4628	2533	537	1261	1754	1059	1546
TGME49_121700_20_834	GTGTCTCCATTCCTGTGGCA	TGME49_121700	TGME49_210095	210095	rhoptries 1	12010	28823	36562	36813	18466	50882	61406	50771
TGME49_121700_38_834	GAGTGGAACATCACTGGAAG	TGME49_121700	TGME49_210095	210095	rhoptries 1	26122	48408	53880	38037	18989	45727	57219	46766

## Sheet: 1B
guide.id	protospacer.sequence	gene.id.old	gene.id	gene.identity	hyperlopit.localisation	plasmid.normalised.counts	invitro.normalised.counts	inoculum.normalised.counts	exvivo1.normalised.counts	exvivo2.normalised.counts	exvivo3.normalised.counts	exvivo4.normalised.counts	exvivo5.normalised.counts	exvivo.geomean.normalised.counts
TGME49_000010_0_2028	GCGAAGCCTGCAGCGGAACT	TGME49_000010	TGME49_200010	GRA20	dense granules	5690.8	8346.82	9251.89	17296	13048.3	11191	11711.6	7788.14	11816.4
TGME49_000010_73_1352	GCTCCTGAAGGCCGCGGAGA	TGME49_000010	TGME49_200010	GRA20	dense granules	8809.39	10042.4	8906.2	13521.8	17412.4	16267.6	13603.9	10955.7	14167.8
TGME49_000010_81_1352	GTCCGCCGTGGTGGCAAAGG	TGME49_000010	TGME49_200010	GRA20	dense granules	32397.3	35903.3	44298.6	81099.3	70213.8	75326.2	65678.5	81048.9	74423.7
TGME49_000010_87_1352	GGTTTCCGTTGTCGGAACCT	TGME49_000010	TGME49_200010	GRA20	dense granules	4308.31	5243.64	8966.45	10760.2	13332.8	8519.76	11736.9	7778.78	10221.8
TGME49_000010_9_2028	GTTGTGTGCAATTCCCGTCA	TGME49_000010	TGME49_200010	GRA20	dense granules	5580.15	5307.3	13222.3	13527.4	11316.1	10399.2	20568.5	13485.9	13458.6
TGME49_000360_0_1047	GTTACCGTGTGCCGCCTACC	TGME49_000360	TGME49_200360	200360	dense granules	3611.36	6344.29	12913.9	19558	16186.6	9591.45	33290.7	17115.2	17685.4
TGME49_000360_26_698	GCTGACAACGAACTCAAAGG	TGME49_000360	TGME49_200360	200360	dense granules	5419.32	5511.73	9810.59	4222.12	12148.7	14134.6	19553.9	15173.8	11655.6
TGME49_000360_31_698	GACCAGCGTCTAGATAGACC	TGME49_000360	TGME49_200360	200360	dense granules	1734.96	1082.96	5454.31	4580.23	2490.79	3372.46	1147.59	3170.63	2686.71
TGME49_000360_8_1047	GATCAGCAACGAGAAATAAG	TGME49_000360	TGME49_200360	200360	dense granules	2045.22	1768.39	7655.4	2248.58	1503.26	2551.5	2585.54	5182.21	2585.6
TGME49_001130_12_1256	GGTCGCCAGCGGCCCTTCCA	TGME49_001130	TGME49_201130	ROP33	dense granules	3918.2	3144.91	1568.52	1407.75	1010.65	1524.11	1122.3	415.731	1002.34
TGME49_001130_21_628	GACAGTTGTCTCCTCGCTTG	TGME49_001130	TGME49_201130	ROP33	dense granules	14954.2	10393.2	8304.47	9425.4	7768.39	13308.9	6032.39	7093.17	8394.99
TGME49_001130_52_628	GTCACCACTAGGCGACGCGA	TGME49_001130	TGME49_201130	ROP33	dense granules	6771.01	7744.15	6213.11	2085.8	2532.42	1722.99	3266.59	2609.05	2387.45
TGME49_001130_59_0	GTGTGTCTCATTGTCACTGG	TGME49_001130	TGME49_201130	ROP33	dense granules	17593.7	19895.8	20250.9	17664.2	15603.8	17545.7	11857.6	16077.8	15593.5
TGME49_001130_60_628	GAACGAAACGCGGGGCGCTA	TGME49_001130	TGME49_201130	ROP33	dense granules	6199.54	8097.83	13325.6	10885.9	21235.3	24544.1	17116	14389.1	16945.8
TGME49_001180_137_3484	GCAGCATCTTGAGAAGTCAC	TGME49_001180	TGME49_201180	MSF	dense granules	4426.94	4963.53	2755.49	4104.25	6586.6	4909.77	6000.58	5806.2	5407.64
TGME49_001180_56_4355	GCTGCCAGTGCTCCGCCACA	TGME49_001180	TGME49_201180	MSF	dense granules	7069.87	5115.61	3093.29	7062.31	2511.6	2478.92	4623.8	1895.36	3289.81
TGME49_001180_89_3484	GTCTTCTTGAGACAGCGGCG	TGME49_001180	TGME49_201180	MSF	dense granules	18049.9	19370.3	23250.2	35734.8	29982	32989.4	36992	27230.8	32381.6
TGME49_001390_36_2008	GTCAAGCAAGGTTAGGCTTC	TGME49_001390	TGME49_201390	201390	null	74072.8	102759	188070	310640	299073	304348	294100	287931	299115
TGME49_001390_41_2008	GCCGTTCTCGCTTGTCAAGC	TGME49_001390	TGME49_201390	201390	null	147105	167037	264827	425262	371710	406200	395488	404801	400309
TGME49_001390_45_2008	GAGGGTGGCGGGTGCGAGGG	TGME49_001390	TGME49_201390	201390	null	40113.9	39875.9	44282.9	27576.8	38425.7	36015.1	42353.1	26714.4	33655.5
TGME49_001390_55_2008	GCAAGACGCAGGTGCAAGAG	TGME49_001390	TGME49_201390	201390	null	294189	372510	608234	893120	869937	832465	885091	839135	863608
TGME49_001520_30_700	GTAGCCTCTGGCGTACAAGA	TGME49_001520	TGME49_201520	PPM3G	rhoptries 1	3474.48	2632.78	1825.99	3468.85	4655.48	3035.03	4556.1	3218.21	3726.53
TGME49_001520_33_1400	GCTGCTTGAATACGGACGTT	TGME49_001520	TGME49_201520	PPM3G	rhoptries 1	3833.79	3879.15	5804.31	5642.22	7865.52	6676.12	6468.75	7639.94	6809.61
TGME49_001520_41_2100	GTGGAACGATCTCCCGGCCT	TGME49_001520	TGME49_201520	PPM3G	rhoptries 1	3172.2	3342.26	2796.37	3788.79	5321.54	1902.08	6211.83	1207.41	3102.91
TGME49_001520_72_700	GCGTCGTCTTCCCCTCATCA	TGME49_001520	TGME49_201520	PPM3G	rhoptries 1	1458.92	2633.49	1389.22	1624.41	2851.57	3772.11	3894.63	1972.58	2664.24
TGME49_001630_21_349	GTCTACAGGGACTGTAACTG	TGME49_001630	TGME49_201630	PPM3H	rhoptries 1	2653.2	1315.68	1405	277.284	1281.24	73.5193	106.032	1565.43	336.826
TGME49_001630_4_698	GGTTGAGAGCACGACAACAC	TGME49_001630	TGME49_201630	PPM3H	rhoptries 1	970.709	1433.11	1061.46	989.015	707.689	999.109	650.872	73.3185	506.61
TGME49_001630_6_698	GGTGATGCACGAGCTAGCCG	TGME49_001630	TGME49_201630	PPM3H	rhoptries 1	5317.8	10724.2	19521.5	25569.6	34403.9	36285.6	38406.3	39177	34379.5
TGME49_001630_9_698	GATAAAATCACGATGATAGC	TGME49_001630	TGME49_201630	PPM3H	rhoptries 1	1234.2	606.913	582.367	2002.73	920.458	1217.78	1581.5	1155.16	1326.12
TGME49_002200_27_3420	GAGCCAATCCTTCGCAAGCG	TGME49_002200	TGME49_202200	202200	rhoptries 1	14862.9	13731.9	7656.12	7108.34	4581.48	4498.82	6009.55	8020.57	5885.51
TGME49_002200_29_2565	GTCAAAGGACCTGTGCCAGA	TGME49_002200	TGME49_202200	202200	rhoptries 1	5520.84	5454.43	3796.14	3258.92	379.284	3525.16	1015.46	981.22	1341.31
TGME49_002200_54_2565	GACGTCCTCAAGGCCAGCTT	TGME49_002200	TGME49_202200	202200	rhoptries 1	4333.4	4793.05	2621.37	440.061	2599.48	557.05	685.128	1602.87	931.092
TGME49_002200_55_4275	GGTCTCGTGCGTGTACGCAC	TGME49_002200	TGME49_202200	202200	rhoptries 1	4900.31	4478.28	2069.12	2903.06	1665.15	918.992	1491.78	638.027	1334.24
TGME49_002610_12_1644	GCCAATCCGACTGAACATGG	TGME49_002610	TGME49_202610	PPM3D	dense granules	28320.5	32119	36770.2	49559.7	57699.8	61792.1	59213.8	55141	56523.2
TGME49_002610_21_548	GCCAGTAGCTCGTGCAGAGC	TGME49_002610	TGME49_202610	PPM3D	dense granules	2995.4	4491.72	3677.81	1631.15	5349.3	5233.07	2759.27	461.75	2253.98
TGME49_002610_22_1096	GAGTTCCAGGCATGGCTCGC	TGME49_002610	TGME49_202610	PPM3D	dense granules	7505.6	7947.16	6418.23	5672.53	7710.57	8044.71	10793.2	7170.39	7709.27
TGME49_002610_5_1644	GACCGCATGAGCATACGATC	TGME49_002610	TGME49_202610	PPM3D	dense granules	4365.34	4237.07	4812.42	871.142	5217.47	2390.32	4251.06	1706.6	2395.12
TGME49_002620_12_1569	GGACGCTTCGGATCCACCTA	TGME49_002620	TGME49_202620	202620	dense granules	4243.29	4257.58	6697.22	19141.5	18413.8	18545.7	22938.7	21091.5	19953
TGME49_002620_19_1569	GTACTGTTGCAGTGGCTGTG	TGME49_002620	TGME49_202620	202620	dense granules	6724.24	8242.84	13702.8	13030.1	21052.6	27592.4	31621.9	31875.6	23795.7
TGME49_002620_28_1569	GGCACAAGGGGACGCCTTTA	TGME49_002620	TGME49_202620	202620	dense granules	5521.98	6639.26	7907.14	12363.3	10786.5	7991.93	16213.1	11305.1	11433
TGME49_002620_39_1569	GTGTTCGAGGTCTTTTGACC	TGME49_002620	TGME49_202620	202620	dense granules	5587	7296.39	6714.43	8184.92	17851.8	14649.2	22575	16249.4	15100.6
TGME49_002620_52_1569	GGAAGATTGCCATTTCCTGC	TGME49_002620	TGME49_202620	202620	dense granules	4718.95	5375.21	7840.44	20643.6	7969.59	9967.53	6138.42	5408.41	8854.97
TGME49_002780_28_4145	GGGGGTCCCGGGCAAGAGAC	TGME49_002780	TGME49_202780	ROP25	dense granules	7033.37	7535.48	6373.76	6209.13	4257.7	4610.04	10412.3	4095.69	5535.5
TGME49_002780_37_4145	GGCGTGGGGCTCGGAGCCGG	TGME49_002780	TGME49_202780	ROP25	dense granules	8323.46	7304.88	9446.97	11112.7	8994.13	5985.23	11238.5	10012.7	9238.97
TGME49_002780_7_4974	GTCCGCCGACCCGTCGTCGA	TGME49_002780	TGME49_202780	ROP25	dense granules	1303.78	1710.39	2610.61	3432.93	3325.68	2658.95	5337.47	4719.68	3773.12
TGME49_002780_95_3316	GACGCGCGGGAACCTCGTCG	TGME49_002780	TGME49_202780	ROP25	dense granules	20684.9	20210.6	22252.6	26999.8	24253.4	22713.7	26953.3	18931	23770.6
TGME49_003290_13_1347	GCGCCGAAGCAACTGGCTCA	TGME49_003290	TGME49_203290	GRA34	dense granules	5894.98	9405.73	17331.9	17815.7	19859.2	18338.4	29821.8	22668.7	21301.9
TGME49_003290_24_1347	GGTAAAAACGAAAAAAGCAC	TGME49_003290	TGME49_203290	GRA34	dense granules	10166.8	9315.19	11255	19806.1	16912.8	17117.8	14811	16421.8	16939.2
TGME49_003290_37_1347	GCAACGCCACGTGCGATCGC	TGME49_003290	TGME49_203290	GRA34	dense granules	7027.66	7170.48	15725.3	22312.9	22153.4	24071	11741	27954.6	20812.8
TGME49_003290_5_1347	GTCTTCGACATCGTCTCCCG	TGME49_003290	TGME49_203290	GRA34	dense granules	4546.71	4788.1	5855.23	12383.5	7032.95	15388.2	5621.31	9664	9384.95
TGME49_003310_1_1000	GGAACTTCTTCTTGTTCATC	TGME49_003310	TGME49_203310	GRA7	dense granules	4872.94	5694.23	6731.65	5308.8	7555.62	4205.68	14202.5	3669.04	6149
TGME49_003310_27_500	GATCAGTTCGTCATCTGACG	TGME49_003310	TGME49_203310	GRA7	dense granules	17511.6	21186.1	33782.3	42990.2	37634.7	31522.8	28194.6	36619.5	35018.1
TGME49_003310_29_500	GGTCGGTCTGAGACTGTCAA	TGME49_003310	TGME49_203310	GRA7	dense granules	5079.4	9675.24	10727.9	14850.9	20083.6	26256.8	22560.3	13085.8	18741.1
TGME49_003310_38_500	GGATGCCTTATCCATGCTGG	TGME49_003310	TGME49_203310	GRA7	dense granules	69746.2	96635.6	140147	164709	161601	160201	160892	148179	159012
TGME49_003310_5_1000	GTCGTCAGTCACTTCAGCGT	TGME49_003310	TGME49_203310	GRA7	dense granules	6529.19	9432.61	12311.5	12821.3	15132.1	18186.6	18667.3	14135.6	15624.1
TGME49_003520_50_6552	GTCGAATGACGCCGAGGAAA	TGME49_003520	TGME49_203520	203520	null	28600	24692.4	20953	19696.1	15351.8	14773.6	22162.3	12581.1	16560.4
TGME49_003520_62_6552	GGTGAGAGGCGAGGCGGGTG	TGME49_003520	TGME49_203520	203520	null	25333.1	24829.7	13164.9	2812.13	5527.37	4876.78	4763.27	5118.25	4501.35
TGME49_003520_76_5460	GTCCCGCGGTCGCCTTCAGA	TGME49_003520	TGME49_203520	203520	null	2616.69	2796.89	3171.46	5177.46	3006.52	11650	314.017	3012.3	2798.15
TGME49_003600_21_3095	GCTATCACACCAATAGGTGG	TGME49_003600	TGME49_203600	CST2 (GRA47)	dense granules	8723.84	10761.7	23136.2	17712.5	28450.9	24953.2	37524.6	33684.4	27558.1
TGME49_003600_3_3095	GCAACTGCAGAAGAAGAGCG	TGME49_003600	TGME49_203600	CST2 (GRA47)	dense granules	10285.4	13913	29456.9	20215.9	42866.1	33647.4	56618.5	47359.8	37898.8
TGME49_003600_41_3095	GCGCGTACAAGGTGGCATCT	TGME49_003600	TGME49_203600	CST2 (GRA47)	dense granules	1257.02	1585.19	3274.02	1317.94	7840.08	5628.94	5857.84	4576.94	4351.02
TGME49_003790_21_903	GGGCGAGGCCTGAGCTGAGG	TGME49_003790	TGME49_203790	203790	rhoptries 1	6129.96	6642.79	16435.4	20614.4	11875.8	19823.8	18078.4	18482.5	17457.7
TGME49_003790_69_903	GGGGAACAGAATCTGGATCT	TGME49_003790	TGME49_203790	203790	rhoptries 1	1975.64	2575.49	2211.13	884.613	1519.45	3659.94	1491.78	1695.68	1655.74
TGME49_003790_86_1806	GGGCGCCAGGACGGATCGGA	TGME49_003790	TGME49_203790	203790	rhoptries 1	5310.95	5716.86	7608.07	11894	12787	17673.9	9235.36	12200.5	12481.1
TGME49_003990_2_2550	GGACACGGGGCCCTCATCGG	TGME49_003990	TGME49_203990	ROP12	rhoptries 1	9612.42	13141.3	19728.8	36466.7	27019.4	25459.4	33244.2	33115.8	30777.6
TGME49_003990_37_2040	GGGAATGGCGACGGGTTCGG	TGME49_003990	TGME49_203990	ROP12	rhoptries 1	11706.7	15392.8	32788.3	43208	43182.9	47610.4	37540.1	44764.8	43132.2
TGME49_003990_55_2040	GACGGGGAGGGGGACCTCTG	TGME49_003990	TGME49_203990	ROP12	rhoptries 1	11495.7	8007.29	4571.44	4919.26	645.246	743.676	1991.76	1878.2	1545.96
TGME49_003990_6_2550	GCGCCTTTGGAGCCACACTA	TGME49_003990	TGME49_203990	ROP12	rhoptries 1	2803.76	3690.99	5924.8	13050.3	7130.08	6033.3	6258.32	8009.65	7760.11
TGME49_003990_63_2040	GGTACATCTGGCTGATCGGT	TGME49_003990	TGME49_203990	ROP12	rhoptries 1	4212.49	5752.94	13185.7	32343.4	26094.3	15496.6	19764.3	15984.2	21048.8
TGME49_004320_10_1720	GGTGACGAAAAGCAGAAACA	TGME49_004320	TGME49_204320	204320	dense granules	6113.99	4792.35	1410.73	296.368	548.112	231.869	268.342	1416.45	427.727
TGME49_004320_27_1720	GTGGCCGGGAGTCCCTCCAG	TGME49_004320	TGME49_204320	204320	dense granules	9671.73	10169.7	18475.1	28106.7	25331.1	18854.9	31693.7	22988.5	25007.7
TGME49_004320_38_1290	GGCTTCTCGAGAGGAACAAC	TGME49_004320	TGME49_204320	204320	dense granules	5282.44	4788.81	6580.32	4661.06	9139.83	8423.62	9441.72	5499.67	7145.98
TGME49_004320_7_1720	GGCCAGCAATATGAGAGCGG	TGME49_004320	TGME49_204320	204320	dense granules	10840.9	7819.84	7894.95	8067.04	11512.7	12146.7	10742.6	4463.07	8843.39
TGME49_004340_23_3556	GCCCGTTCTTGATGAGGCCG	TGME49_004340	TGME49_204340	GRA54	dense granules	5447.84	6388.85	7418.01	10938.7	18425.4	12739.6	15541.8	8223.37	12682.9
TGME49_004340_30_3556	GGGAGAAAGTTCGACCCTGT	TGME49_004340	TGME49_204340	GRA54	dense granules	6701.43	10395.3	14216.4	26624.8	16676.9	14426.8	26616.4	19409.9	20134.9
TGME49_004340_77_4445	GAAATATTCGCTGCCGTCAC	TGME49_004340	TGME49_204340	GRA54	dense granules	8559.58	8837.02	7301.11	10552.5	12093.2	16316.6	7262.36	10040	10870.9
TGME49_004340_92_4445	GGTGTCGCCTCTGTCACGTT	TGME49_004340	TGME49_204340	GRA54	dense granules	3576	5759.3	7419.44	11480.9	13693.5	19269.6	19355.7	22456.5	16745.7
TGME49_004560_1_5362	GCAGCATCTGCGTCCTGCCC	TGME49_004560	TGME49_204560	204560	null	2657.76	2758.69	6989.12	7329.49	20317.1	14972.5	13572.9	26775.3	15195.9
TGME49_004560_42_4596	GTCTTGAGGTGCAGATTGGG	TGME49_004560	TGME49_204560	204560	null	16830.6	20753.9	23038.6	29557.1	31644.8	40211.3	40510.6	25882.2	33050.4
TGME49_004560_62_8426	GGTGGGGGTTGAATGTCTTG	TGME49_004560	TGME49_204560	204560	null	26190.9	27526.1	35442.6	66754.6	43081.1	49323	36077.7	38506.2	45595
TGME49_004560_93_4596	GCAGTAGTTTCTCTGTTGCG	TGME49_004560	TGME49_204560	204560	null	9324.97	9085.3	11412.8	18418.6	12444.7	10738.5	15948	18189.2	14816.3
TGME49_005050_22_2640	GAGCTTGCGACTCGGGGGAG	TGME49_005050	TGME49_205050	205050	null	10051.6	13535.3	17187.7	41012.1	32317.8	45891.2	39935.6	26022.6	36321.1
TGME49_005050_27_3300	GGAGGTGTCGGAAGCCATCT	TGME49_005050	TGME49_205050	205050	null	3363.83	1911.99	3281.91	3740.52	2134.63	1132.95	1796.83	5884.2	2489.61
TGME49_005050_56_2640	GGTTCACGTGATTGCCAGCG	TGME49_005050	TGME49_205050	205050	null	7458.83	7173.31	10597.4	15367.3	21332.4	20680.6	17917.7	32473.8	20854.7
TGME49_005050_94_3300	GGCGGTGGCGCAGAGGCGGG	TGME49_005050	TGME49_205050	205050	null	8978.21	7684.73	1743.52	277.284	191.955	142.326	238.979	136.497	189.923
TGME49_005140_11_1232	GAAACGCTTGATTTAGTGAT	TGME49_005140	TGME49_205140	205140	null	3585.12	3781.53	5614.97	3254.43	5358.55	4249.98	8153.84	9399.58	5634.77
TGME49_005140_15_1848	GCGTCGTTATCGAGATGTTG	TGME49_005140	TGME49_205140	205140	null	25943.4	38497.2	44716	67317	63631.9	67344.7	56506.7	88003.2	67817.3
TGME49_005140_4_1848	GTGTCCGTTCCACTGGAAGC	TGME49_005140	TGME49_205140	205140	null	2285.9	2818.11	3226.69	4219.87	4241.51	3461.06	1781.33	2474.11	3070.71
TGME49_005140_48_616	GTCGGCCAAGACAAACGATC	TGME49_005140	TGME49_205140	205140	null	4619.71	4435.13	2701.7	8746.22	3568.51	1037.75	2672.81	2831.34	3005.19
TGME49_005140_6_616	GGTCTTCAGCACTTCCCACG	TGME49_005140	TGME49_205140	205140	null	6322.73	5651.79	8072.81	17198.3	8443.7	11687.7	10949.8	6461.39	10372.8
TGME49_005160_16_2202	GACGAGCTGGAAACAGAAGA	TGME49_005160	TGME49_205160	205160	outlier	4426.94	3657.04	379.399	4915.89	231.271	92.3705	245.504	506.209	419.884
TGME49_005160_47_1468	GTTTCGTCTACGCTTCCTCG	TGME49_005160	TGME49_205160	205160	outlier	7528.42	6796.29	3429.65	810.521	568.926	505.21	676.972	163.017	480.86
TGME49_005160_5_1468	GAGGCTCTTTCGTTCGTCGC	TGME49_005160	TGME49_205160	205160	outlier	4812.48	3573.57	6958.28	1569.4	3085.15	3427.13	5317.9	3522.41	3151.41
TGME49_005190_4_1904	GGCGAGGGGAGTGAACGAGA	TGME49_005190	TGME49_205190	205190	null	9667.17	8363.8	616.076	240.238	201.206	115.934	259.37	152.097	185.74
TGME49_005190_53_1904	GTCATCTGCTTGTCGGACTG	TGME49_005190	TGME49_205190	205190	null	9329.53	4530.62	2789.19	1302.22	793.259	1651.36	265.079	1208.97	886.231
TGME49_005190_78_1904	GGCAGCTACGTCGAAGTATC	TGME49_005190	TGME49_205190	205190	null	9703.67	6025.27	769.557	259.322	224.333	115.934	291.179	198.116	207.972
TGME49_005190_91_1904	GCGTGGATGTTTGTGGCGCG	TGME49_005190	TGME49_205190	205190	null	15182.3	13693.7	1587.88	438.939	973.65	581.557	906.163	1313.49	783.803
TGME49_005240_14_3680	GTCGAACAGAATCAACCACG	TGME49_005240	TGME49_205240	CLPTM1	ER	23065.5	20004.8	9272.69	3809	3381.18	2440.28	4894.59	3162.83	3446.85
TGME49_005240_22_5520	GAGTCCGAGTGAAAGAGAAC	TGME49_005240	TGME49_205240	CLPTM1	ER	5015.52	4269.61	2840.12	1070.97	143.388	364.769	363.77	93.5981	285.812
TGME49_005240_30_4600	GCGCTGCTGCTGCTCAAACG	TGME49_005240	TGME49_205240	CLPTM1	ER	9496.07	8829.24	5515.99	377.195	339.968	928.417	293.626	1088.86	520.119
TGME49_005240_30_5520	GAATGGCGATGTCTGAGACG	TGME49_005240	TGME49_205240	CLPTM1	ER	19022.9	18935.3	7104.59	1592.98	1623.52	2721.16	4098.53	1647.33	2164.54
TGME49_005240_53_3680	GGATGAGAGACAAGGCAGAG	TGME49_005240	TGME49_205240	CLPTM1	ER	10275.1	8638.96	2893.91	318.82	388.535	606.063	631.296	363.472	443.854
TGME49_005250_2_2660	GTCTGTCGTACGGACAGACG	TGME49_005250	TGME49_205250	ROP18	rhoptries 1	6953.52	5339.84	1762.16	220.031	159.577	111.222	185.148	116.218	153.069
TGME49_005250_28_2660	GGTTTGGAGTCGAGTTTTGA	TGME49_005250	TGME49_205250	ROP18	rhoptries 1	26320.9	25111.2	21730.5	1021.57	610.555	487.301	1766.65	788.564	842.085
TGME49_005250_42_2128	GTTGTTCTTGCATGTGCGCC	TGME49_005250	TGME49_205250	ROP18	rhoptries 1	10543.2	10138.6	10858.4	657.847	312.216	810.598	363.77	276.114	441.225
TGME49_005360_18_6288	GGGTGGAGACGACCAGGCGG	TGME49_005360	TGME49_205360	205360	rhoptries 1	5249.36	4735.05	1743.52	738.674	2324.27	547.625	890.666	435.231	817.206
TGME49_005360_28_4192	GTGAAAGGTAGCCTCATGCG	TGME49_005360	TGME49_205360	205360	rhoptries 1	13686.9	13586.2	19156.4	10268.5	6713.79	9225.73	13496.2	10130.4	9724.4
TGME49_005360_31_5764	GAAGGAAGCCGTTGCAGGGG	TGME49_005360	TGME49_205360	205360	rhoptries 1	18626	14906.9	9089.09	4247.94	8267.93	6255.74	9347.92	7310.79	6843.95
TGME49_005360_46_6288	GTTCACCGAAGAGTGGGTTG	TGME49_005360	TGME49_205360	205360	rhoptries 1	14728.3	14287.9	9098.41	6275.36	8089.86	5983.34	10185.6	9276.35	7790.71
TGME49_006520_14_548	GCAGCTGCTGCGGAGAGAGG	TGME49_006520	TGME49_206520	206520	null	6225.77	6084.69	3930.26	306.471	1827.04	682.41	1039.11	1834.52	938.585
TGME49_006520_18_548	GGAGGCGTGGAGAAGTCGAG	TGME49_006520	TGME49_206520	206520	null	13097.2	12575.4	22862.9	29726.6	26364.9	23858.9	31152.9	23071.1	26648.8
TGME49_007610_37_958	GCGTCGGGATCGAGAGTGTA	TGME49_007610	TGME49_207610	ROP36	null	12343.2	9639.87	10781.7	7688.72	11272.1	17103.6	7219.94	14009.3	10843.8
TGME49_007610_46_479	GCCGTTGTCTTCCGCTATCC	TGME49_007610	TGME49_207610	ROP36	null	1624.31	2398.65	1152.54	1902.82	1348.31	1302.61	2766.61	1308.03	1646.32
TGME49_007700_0_1416	GTGCACGAGAAGACGGAAGG	TGME49_007700	TGME49_207700	ROP22	null	3660.41	1371.57	206.554	68.4789	208.144	201.707	265.895	58.4988	134.927
TGME49_007700_35_1416	GCTGCCGCGATACTGCCTGC	TGME49_007700	TGME49_207700	ROP22	null	1653.97	2146.12	1772.92	328.923	2173.95	6131.32	746.3	2506.87	1523.31
TGME49_007700_5_1888	GAACATCTGTCAGCTCCGTT	TGME49_007700	TGME49_207700	ROP22	null	897.707	1740.1	2784.17	6111.46	7564.87	3971.93	4410.1	4094.13	5059.55
TGME49_008450_26_2608	GCCGCCAAAGGACGCCCCAA	TGME49_008450	TGME49_208450	PI-2	dense granules	953.599	1256.97	1001.93	18872.1	159.577	1726.76	1260.96	1698.8	1619.47
TGME49_008450_28_3260	GGCAATCTCGAATTAAACTG	TGME49_008450	TGME49_208450	PI-2	dense granules	10623.1	9913.62	11620.8	19580.5	20414.3	16649.3	29117.1	19902.1	20760.6
TGME49_008450_34_2608	GCAGCCCAGCATAACGCCAT	TGME49_008450	TGME49_208450	PI-2	dense granules	3119.73	3152.69	2820.75	2328.28	2284.96	3425.25	1893.89	3116.04	2548.66
TGME49_008830_29_1767	GGTTTGTGAATATTGAGGCC	TGME49_008830	TGME49_208830	GRA16	dense granules	5079.4	5545.68	4371.34	11943.4	1755.35	4288.63	3437.87	5321.05	4397.64
TGME49_008830_59_1178	GTCCTATCTCGTACGTAAAG	TGME49_008830	TGME49_208830	GRA16	dense granules	3323.91	4155.02	4142.55	3227.49	6528.78	3335.7	1943.64	4750.88	3651.36
TGME49_008830_59_1767	GGCCGACTGACTAATCCGTC	TGME49_008830	TGME49_208830	GRA16	dense granules	4607.16	5946.75	5276.45	10368.4	12044.6	9537.72	7052.74	15022.5	10476.3
TGME49_008830_69_1767	GCTCAATCCCGGCGACGAAC	TGME49_008830	TGME49_208830	GRA16	dense granules	2559.66	2943.31	8848.11	4263.66	6723.04	4865.47	5435.35	7323.27	5608.94
TGME49_008850_10_1116	GGTGGTGCTGCACTGCCCAT	TGME49_008850	TGME49_208850	SRS11	PM - peripheral 1	1242.19	1003.03	1851.81	1087.8	3228.54	4056.76	2061.91	3797.74	2567.48
TGME49_008850_4_1116	GCGCTGCCACATATACAATG	TGME49_008850	TGME49_208850	SRS11	PM - peripheral 1	2882.47	3557.3	6828.47	4650.95	5538.94	2298.89	2214.43	4521.57	3585.98
TGME49_009170_11_1524	GTCCTGCTGCCAGTTCCGAC	TGME49_009170	TGME49_209170	209170	rhoptries 1	3199.58	2134.1	695.685	4082.92	587.428	4830.6	320.542	4135.47	1726.9
TGME49_009170_20_1524	GCGTTGCCTGCTGCGTCGGA	TGME49_009170	TGME49_209170	209170	rhoptries 1	4659.63	8831.36	10461.1	13600.4	11202.8	24902.3	19553.1	23162.4	17661.3
TGME49_009170_24_1143	GGCCCGCAGCTGCAGCCAGG	TGME49_009170	TGME49_209170	209170	rhoptries 1	6291.93	7367.84	8826.59	6722.16	14688	11019.4	16023	10579.7	11302.4
TGME49_009170_43_1143	GTACATACCCACGGTGCTGT	TGME49_009170	TGME49_209170	209170	rhoptries 1	2612.13	2844.28	4650.33	7271.12	4990.83	6300.04	8988.23	5931	6564.23
TGME49_009980_38_1940	GACCGCGTCCAACAAACCGT	TGME49_009980	TGME49_209985	209985	rhoptries 1	59523.5	73367.1	112000	134790	122296	148676	143186	129825	135430
TGME49_009980_67_1940	GGAGTAGAATCTGTCCCACT	TGME49_009980	TGME49_209985	209985	rhoptries 1	50591	56742.1	70800.6	98182	83294.5	101629	73348.7	75621	85652.5
TGME49_009980_8_2425	GTGTGGAGGAACCCCTGTCG	TGME49_009980	TGME49_209985	209985	rhoptries 1	2741.03	3303.36	8607.13	11181.2	11628.3	10403.9	8953.15	10204.5	10432.6
TGME49_010090_25_1371	GTCGGGGGCCGTAACTGTCA	TGME49_010090	TGME49_210095	210095	rhoptries 1	5592.7	5759.3	6492.82	2546.07	3716.52	7929.72	6663.69	2867.22	4278.47
TGME49_010090_57_1371	GTGTTGTCTCGGGGATCTAG	TGME49_010090	TGME49_210095	210095	rhoptries 1	20613	24738.4	35807	51520.9	42035.8	44220	50742.7	51053.1	47744.5
TGME49_010110_47_2550	GGGAAGAACAGGAGGCTCAC	TGME49_010110	TGME49_321710	321710	null	2421.64	1948.06	4042.86	7834.66	6093.99	3452.58	3303.3	4037.2	4660.35
TGME49_010110_9_2550	GATTACTGTCGCCTCCTCGG	TGME49_010110	TGME49_321710	321710	null	9379.72	10527.6	14184.8	11642.5	12340.6	28658.4	7930.36	21385.6	14750.6
TGME49_010370_10_2750	GAAACGCAAAAACGCTTGCC	TGME49_010370	TGME49_210370	ROP54	rhoptries 1	2342.93	2270.62	2102.83	4370.3	3822.91	5460.23	3109.18	4601.9	4198.94
TGME49_010370_31_2200	GGGCGTTGGCCAGTTCTGCT	TGME49_010370	TGME49_210370	ROP54	rhoptries 1	3453.95	3949.88	5148.79	19488.4	7465.42	9204.06	14306.9	9715.48	11323.1
TGME49_010370_52_2200	GCGCCAATGAGCTCGTGCCG	TGME49_010370	TGME49_210370	ROP54	rhoptries 1	7664.16	7335.3	8946.36	8502.61	12192.6	8816.67	11472.6	10669.4	10227.1
TGME49_011260_35_1806	GCGTCCTCGGGCAGTTAGCA	TGME49_011260	TGME49_211260	ROP26	rhoptries 1	6285.09	6861.37	5465.07	3757.36	3556.95	4322.56	9333.24	5161.93	4885.5
TGME49_011260_39_1806	GGATTCAGGTCCTCCTCTGA	TGME49_011260	TGME49_211260	ROP26	rhoptries 1	2188.94	2356.21	3266.85	661.215	1015.28	1581.61	225.929	599.808	678.582
TGME49_011260_54_1806	GGCCTCTGTGAGGCAGCCGC	TGME49_011260	TGME49_211260	ROP26	rhoptries 1	4418.95	3939.98	4634.55	7954.78	5182.78	2773	5326.87	5658	5098.65
TGME49_011260_58_1806	GCTGCAATTCTCTATATAGT	TGME49_011260	TGME49_211260	ROP26	rhoptries 1	5704.49	6250.92	6177.97	9291.81	6540.34	5734.51	7714.21	3973.24	6393.32
TGME49_011290_13_2468	GTCAGTGACTTTCTGCGGTC	TGME49_011290	TGME49_211290	ROP15	rhoptries 1	4049.37	3147.03	1831.01	5278.49	3013.46	1011.36	1798.46	3645.64	2538.82
TGME49_011290_16_2468	GAGCGGCTCCCTGTCGCTTG	TGME49_011290	TGME49_211290	ROP15	rhoptries 1	4705.26	5504.66	4801.66	1230.38	3667.96	5139.76	3066.76	3042.72	2931.36
TGME49_011290_34_2468	GACAGCTACCAAAGCCGCTC	TGME49_011290	TGME49_211290	ROP15	rhoptries 1	3976.37	3138.55	5311.59	9825.04	5666.14	11889.4	7987.45	11957.9	9123.66
TGME49_011290_41_2468	GGTTTCAATATGCTGCTGTC	TGME49_011290	TGME49_211290	ROP15	rhoptries 1	3620.48	3756.78	5452.88	13350	7261.91	13543.6	7695.46	7551.8	9473.5
TGME49_012300_11_3668	GGTCGTCATCATCCTCTCGA	TGME49_012300	TGME49_212300	GRA32	dense granules	3213.26	4207.36	3019.42	188.598	1415.38	2510.97	849.885	946.9	883.859
TGME49_012300_12_2882	GATTTCACGTTGCTGAAAGA	TGME49_012300	TGME49_212300	GRA32	dense granules	3556.61	3352.87	974.676	743.165	205.831	511.808	575.018	1004.62	538.365
TGME49_012300_13_2882	GGCAAGAGTCTGTAGTTTGG	TGME49_012300	TGME49_212300	GRA32	dense granules	14074.7	12434.6	4519.8	1520.01	784.008	550.453	2529.26	587.328	994.838
TGME49_012300_8_2358	GTCAGCCGCATCTACCGTGA	TGME49_012300	TGME49_212300	GRA32	dense granules	4738.34	3471	2416.25	1482.96	1702.15	2564.69	1623.1	2435.11	1912.52
TGME49_012410_23_930	GGTCCCCGATTCTGAAGATG	TGME49_012410	TGME49_212410	GRA11A	dense granules	4688.15	7453.43	10088.9	18153.7	8526.96	11046.8	13955.4	11161.6	12164.4
TGME49_012410_30_1395	GGGTCAAAGTCTTCGGGGGC	TGME49_012410	TGME49_212410	GRA11A	dense granules	4050.52	2789.11	5216.92	6773.8	2826.13	890.715	1302.56	4472.43	2508.54
TGME49_012410_40_930	GCTCGTGCGACGCATCAATG	TGME49_012410	TGME49_212410	GRA11A	dense granules	9084.29	10998.7	15501.6	17673.2	15966.9	13926.3	9559.17	16602.7	14421
TGME49_012410_49_465	GCAAAGCCAAAGCAGAAATG	TGME49_012410	TGME49_212410	GRA11A	dense granules	12274.7	12470	15064.8	29218.1	18006.8	23885.3	31301.4	19835	23902.5
TGME49_012410_9_1395	GTGCTAGCAGGGGGTGGCGC	TGME49_012410	TGME49_212410	GRA11A	dense granules	6958.08	7140.77	7398.64	2974.9	4299.33	10599	5273.85	2911.68	4609.8
TGME49_013070_18_5436	GAAGTGACTAGGCAAATGCG	TGME49_013070	TGME49_213069	213069	nucleolus	7559.21	7082.77	456.857	199.824	152.639	436.403	194.935	118.558	198.428
TGME49_013070_74_3624	GGACGGGGAGGCGTTTGCAG	TGME49_013070	TGME49_213069	213069	nucleolus	10466.8	8022.14	6321.41	5773.56	1029.16	637.168	2257.66	1421.13	1647.76
TGME49_014080_12_794	GCTTCATGCCTTCAGAAAGC	TGME49_014080	TGME49_214080	Toxofilin	rhoptries 1	6233.76	6196.45	7891.36	4530.84	3908.48	3116.09	983.648	5211.07	3092.52
TGME49_014080_30_794	GGAGCAGCCCTAGTTCCTGT	TGME49_014080	TGME49_214080	Toxofilin	rhoptries 1	5728.44	6765.17	9512.95	13494.8	20428.2	20201.8	12072.1	13355.7	15511.3
TGME49_014080_37_794	GGTCTGTAGCGCCGCTGCTT	TGME49_014080	TGME49_214080	Toxofilin	rhoptries 1	14419.2	19383	28984.2	36049.1	38199	48733	47414.1	42401.5	42268
TGME49_014080_40_794	GGCGGCTTTAGCTTGCTCTG	TGME49_014080	TGME49_214080	Toxofilin	rhoptries 1	7342.49	8950.19	6029.51	4700.35	8517.71	3784.36	3800.01	12064.8	5866.11
TGME49_015220_11_628	GTCAGCAGTGTTCCCAAACA	TGME49_015220	TGME49_215220	GRA22	dense granules	1138.39	1953.01	2050.48	1750.14	1265.05	2548.67	1960.77	2893.74	2000.21
TGME49_015220_40_1256	GTGCTGAGGTTCGTCCGTCG	TGME49_015220	TGME49_215220	GRA22	dense granules	15425.3	16846.4	20194.2	18239	18205.6	12617.1	14930.1	11749.7	14902.2
TGME49_015220_41_1256	GTCTCTTCAGTCTTTTGCTG	TGME49_015220	TGME49_215220	GRA22	dense granules	5496.88	7365.01	8948.52	7536.05	10118.1	10359.6	4221.69	6637.66	7396.36
TGME49_015220_7_628	GATTTTGTCCTGACACGGAA	TGME49_015220	TGME49_215220	GRA22	dense granules	38132.6	53480.5	108868	129171	96007.5	122341	101184	97214.1	108337
TGME49_015770_45_586	GGGACGCGCCTCCCGGCGAC	TGME49_015770	TGME49_215775	ROP8	rhoptries 1	1838.76	1302.95	2756.92	8856.23	5041.71	4857.93	13518.2	4353.09	6625.2
TGME49_015770_52_586	GAAATGCTACTGGCTCAATT	TGME49_015770	TGME49_215775	ROP8	rhoptries 1	5397.65	7043.16	15624.9	17773.1	7981.16	14337.2	18497.6	11482.9	13399.6
TGME49_015780_17_2148	GTAGTCCGTACGTTTGCTTG	TGME49_015780	TGME49_215775	ROP8	rhoptries 1	4204.51	5306.6	12117.1	8336.47	11447.9	13941.3	8749.25	10505.6	10410.7
TGME49_015780_18_2148	GGACACTAGACTGTCAGCTG	TGME49_015780	TGME49_215775	ROP8	rhoptries 1	769.952	1082.96	1041.38	5043.87	3464.44	5496.04	7772.12	3688.54	4874.93
TGME49_015780_26_2148	GGCCAAGCTCCGACTCTACG	TGME49_015780	TGME49_215775	ROP8	rhoptries 1	11593.8	15478.4	24666	40647.3	33733.2	54193.2	52800.5	36270	42721.2
TGME49_015780_36_1432	GTAGGGGACGCGCCTCCCGG	TGME49_015780	TGME49_215775	ROP8	rhoptries 1	2034.95	976.861	3023.72	2991.74	1500.95	828.506	4289.39	2457.73	2083.07
TGME49_015910_23_2016	GCCTCGAGATCCGCTGGCCA	TGME49_015910	TGME49_215910	215910	dense granules	4628.83	2518.9	5043.36	2068.96	4128.19	4156.67	2141.84	2357.89	2823.02
TGME49_015910_50_5544	GAGACGGTCCGTGACGAAGA	TGME49_015910	TGME49_215910	215910	dense granules	5302.97	7071.45	8495.96	6307.92	13263.4	10539.7	12945.7	8917.55	10035.7
TGME49_015910_75_5544	GCGTACCCCGCCAGCACGTT	TGME49_015910	TGME49_215910	215910	dense granules	41342.4	41410.1	60053.4	73896.6	65574.5	70824.6	76753.1	73585.2	72025.5
TGME49_016910_34_1767	GAGAATCGGACTTCATGTGG	TGME49_016910	TGME49_216910	216920	null	8461.48	6528.2	600.297	232.379	515.734	1016.08	174.545	333.053	371.53
TGME49_016910_37_1767	GAAGAGATTCCCCTCTCTTC	TGME49_016910	TGME49_216910	216920	null	2105.67	2480.7	3418.18	21213.9	2738.25	5455.51	1613.31	2619.97	4220.74
TGME49_017400_20_2349	GGTTGTAGTCTTTAACCACA	TGME49_017400	TGME49_217400	217400	rhoptries 1	1283.25	1421.79	1529.79	2475.35	1271.99	834.162	189.226	1586.49	953.58
TGME49_017400_28_2349	GGCCATAGTGTCGTAGAAGC	TGME49_017400	TGME49_217400	217400	rhoptries 1	5139.85	4000.11	6101.95	15396.5	14907.7	20085.9	8715.81	16240.8	14552.2
TGME49_017400_34_2349	GTTCTCTTCGTCGTGCCTCA	TGME49_017400	TGME49_217400	217400	rhoptries 1	2275.63	1641.78	961.766	728.571	677.624	1707.91	309.123	1062.34	773.507
TGME49_017400_37_783	GGCGGCATTCTGATCTTTCA	TGME49_017400	TGME49_217400	217400	rhoptries 1	3549.76	2716.96	2925.46	1026.06	3792.84	6878.77	6168.6	6320.99	4015.36
TGME49_017400_79_783	GGCTGAGACCACTTTCGCTT	TGME49_017400	TGME49_217400	217400	rhoptries 1	2331.53	3546.69	716.484	3660.82	1144.79	2362.99	143.551	2538.07	1292.57
TGME49_017530_10_1522	GTGAGTTCTCTTTTATTGAT	TGME49_017530	TGME49_217530	217530	dense granules	3710.6	2366.82	1397.82	639.885	589.741	463.737	2016.23	1683.98	901.121
TGME49_017530_23_1522	GGCGAGGCTTCGGTAGAAAG	TGME49_017530	TGME49_217530	217530	dense granules	11578.9	18661.5	24931.3	42910.5	33124.9	41102	39279	48504.1	40672.8
TGME49_017530_64_1522	GACTGCGGCAGAAAGTTGCT	TGME49_017530	TGME49_217530	217530	dense granules	3694.63	4359.44	6512.9	13090.7	9553.8	15362.7	5937.78	7085.37	9583.38
TGME49_018270_24_842	GCATCTGGCTTATGCAATCT	TGME49_018270	TGME49_218270	ROP48	rhoptries 2	2228.87	1424.62	1927.84	4681.26	1283.55	2625.96	329.514	2013.14	1599.42
TGME49_018270_3_1263	GCGCAGGCCGACAGCTAAAC	TGME49_018270	TGME49_218270	ROP48	rhoptries 2	3094.64	3805.58	6106.25	6250.67	7435.36	5416.87	10206	6905.2	7076.22
TGME49_018270_33_842	GATGCGAGAATAACAGCAGC	TGME49_018270	TGME49_218270	ROP48	rhoptries 2	4583.21	3790.73	2974.95	3236.47	9241.58	4962.56	3839.16	3814.12	4649.76
TGME49_018270_9_1263	GCAGAGCGGCAGCTCCGGCG	TGME49_018270	TGME49_218270	ROP48	rhoptries 2	10470.2	11923.9	18976.4	29868	26656.3	24056.8	30330.8	34810.7	28918
TGME49_019810_21_4132	GTGTCTTCCGCGGACAGCGA	TGME49_019810	TGME49_219810	GRA40	dense granules	4730.35	3883.39	3986.2	7356.43	2571.73	3640.15	4732.28	2275.99	3750.17
TGME49_019810_47_6198	GAGACTTCGGGGTCAGCCGC	TGME49_019810	TGME49_219810	GRA40	dense granules	5417.04	7993.85	11658.1	20027.3	18901.8	20045.3	26508.7	15167.6	19810.2
TGME49_019810_58_6198	GGAACGAGTTGGAGAAACGA	TGME49_019810	TGME49_219810	GRA40	dense granules	4942.52	6490.71	8338.18	9750.95	6436.27	8174.79	12158.6	9056.39	8920.7
TGME49_019810_76_5165	GCCGGCTTGCCACGTGGAAC	TGME49_019810	TGME49_219810	GRA40	dense granules	2077.16	2807.5	4329.74	4265.9	4118.93	4395.14	2272.34	12309.7	4644.06
TGME49_019810_84_4132	GAAGTAGACAAAAGAGTTCG	TGME49_019810	TGME49_219810	GRA40	dense granules	15369.4	14330.4	11942.1	11410.2	14863.8	12274	14088.4	13188	13106.6
TGME49_020240_35_2650	GCTTTGTCTATCCTCATCGG	TGME49_020240	TGME49_220240	GRA31	dense granules	11810.5	12492.6	8950.67	3573.25	5020.89	7445.25	7410.8	9291.95	6204.96
TGME49_020240_45_2650	GATCCTGAGGACGCCTCCGG	TGME49_020240	TGME49_220240	GRA31	dense granules	6721.96	4699.68	3165.72	518.644	816.386	1323.35	712.044	1836.86	939.733
TGME49_020240_60_2120	GGGACTCCCCGTTGCAGGTG	TGME49_020240	TGME49_220240	GRA31	dense granules	2512.89	1624.8	2356.72	1634.51	3126.78	1058.49	2764.17	1169.98	1772.49
TGME49_020950_0_696	GTGTCGACGCGGTGGACCTA	TGME49_020950	TGME49_220950	MAF1B	dense granules	8478.59	12392.9	17420.8	25940	22428.7	24660.1	28918.9	28888.3	26045.6
TGME49_020950_15_696	GCCAACTGCAGTGGCCATGA	TGME49_020950	TGME49_220950	MAF1B	dense granules	21316.8	23202	33874.8	53120.6	42001.1	46337.9	41158.2	36061.8	43370.3
TGME49_020950_32_696	GCCTCCACAGGAGGCGGTGC	TGME49_020950	TGME49_220950	MAF1B	dense granules	5858.48	7186.75	5769.16	7422.67	3878.41	2247.05	1054.61	3835.18	3044.67
TGME49_020950_44_696	GGCGATGGTGGAGGCGGCGG	TGME49_020950	TGME49_220950	MAF1B	dense granules	11566.4	7598.43	346.408	263.812	224.333	119.705	233.27	161.457	192.86
TGME49_022040_23_1004	GCATATCCATGAAAACTTCT	TGME49_022040	TGME49_222040	MOG1	cytosol	6582.8	7107.53	3983.33	1154.04	1179.48	363.826	1461.61	180.176	665.375
TGME49_022100_14_3165	GGACGTTGCTGAGCTCTGAC	TGME49_022100	TGME49_222100	222100	rhoptries 1	5857.34	5104.29	7285.33	6598.67	6679.1	8512.22	4510.43	5510.59	6221.95
TGME49_022100_38_3165	GGTCAATGGTAAAGGAAGGA	TGME49_022100	TGME49_222100	222100	rhoptries 1	8285.82	11475.5	7579.38	3336.38	5643.01	3772.11	5290.17	4211.13	4363.63
TGME49_022100_45_1899	GGGCTTTTCGATTCTACTCG	TGME49_022100	TGME49_222100	222100	rhoptries 1	17511.6	17830.4	13045.2	6447.12	6986.69	5162.38	7105.76	10085.2	6988.06
TGME49_022100_63_1899	GAAACCAAAGCGGGAAGCGT	TGME49_022100	TGME49_222100	222100	rhoptries 1	16691.4	17254.6	10243.8	7577.59	7174.02	7251.08	11481.6	5217.31	7492.54
TGME49_022170_15_1392	GACGCGCCACAGGGAGCAGC	TGME49_022170	TGME49_222170	GRA17	dense granules	6172.16	5866.12	11720.5	6628.99	14139.9	14354.2	23379.2	13720.7	13397.2
TGME49_022170_36_1392	GACGGGCAACACGGAGGAGT	TGME49_022170	TGME49_222170	GRA17	dense granules	17937	13326.6	8880.38	6430.28	2157.76	1609.89	2988.46	4236.09	3092.35
TGME49_022170_62_1392	GTCCTTCACGAAGAGCTCAA	TGME49_022170	TGME49_222170	GRA17	dense granules	7635.64	6468.78	3182.94	246.973	175.766	131.958	222.667	217.615	194.39
TGME49_022310_108_1008	GGAGGGCTGGTCCGCAGCGG	TGME49_022310	TGME49_222310	222310	PM - integral	12399.1	10598.3	4640.29	898.084	668.373	905.796	3375.07	1345.47	1198.13
TGME49_022310_57_0	GTGCGAAGAAGTCGAGGACG	TGME49_022310	TGME49_222310	222310	PM - integral	4045.95	4973.43	65.9825	134.713	115.635	81.0598	1055.42	77.9984	159.722
TGME49_022310_73_0	GCTGTTCCTCGCAGGCCTGC	TGME49_022310	TGME49_222310	222310	PM - integral	2923.53	3215.65	2019.64	130.222	878.829	714.457	309.939	176.276	338.85
TGME49_022310_74_2016	GCGTCGCGGAGCGCTTCGCT	TGME49_022310	TGME49_222310	222310	PM - integral	5869.88	5425.43	1064.33	475.985	605.93	322.354	210.432	395.452	378.191
TGME49_023920_12_5304	GCGCAAACGTCTCGGTGGTT	TGME49_023920	TGME49_223920	RON3	rhoptries 1	10386.9	6310.34	730.111	288.51	1371.44	472.22	1813.96	427.431	679.508
TGME49_023920_14_4488	GCGGCCCTGGTTCGCGTTGA	TGME49_023920	TGME49_223920	RON3	rhoptries 1	5756.96	4181.9	1361.96	152.674	487.982	77.2896	768.322	267.534	259.802
TGME49_023920_23_5304	GATCAATGGAATCCTTCGCA	TGME49_023920	TGME49_223920	RON3	rhoptries 1	5628.06	3678.97	54.5073	127.977	117.948	66.9215	127.238	80.3383	100.643
TGME49_023920_40_3264	GATGTCTTTGCGGAGAGAAA	TGME49_023920	TGME49_223920	RON3	rhoptries 1	7893.43	4327.61	479.09	208.805	145.701	190.396	177.807	101.398	159.87
TGME49_025150_36_886	GGCACGAACGCAACCGCATG	TGME49_025150	TGME49_225150	225150	rhoptries 1	10335.6	15631.9	19604.7	10183.2	7238.78	6715.71	7022.56	4739.96	6972.39
TGME49_025150_51_886	GGAAATCCGCCGCTCTTTGT	TGME49_025150	TGME49_225150	225150	rhoptries 1	8783.15	6981.62	5867.42	1010.34	446.353	1512.8	784.635	1409.43	945.21
TGME49_025150_54_1772	GATCTACCTGTGGCAGGTCA	TGME49_025150	TGME49_225150	225150	rhoptries 1	6694.59	4488.18	5746.93	565.793	235.896	404.356	4576.49	920.381	743.582
TGME49_025150_75_886	GTCTTGCGAGTTCTCTCGCT	TGME49_025150	TGME49_225150	225150	rhoptries 1	5150.12	3719.99	4158.33	1621.04	1436.19	164.005	453.489	122.457	462.683
TGME49_025150_80_886	GCTGATGAGCTGGCTTCCGC	TGME49_025150	TGME49_225150	225150	rhoptries 1	2347.5	2729.69	3910.18	170.636	1160.98	133.843	382.53	952.36	395.359
TGME49_025160_30_1434	GTTTCTGTCATCTCTTCTCG	TGME49_025160	TGME49_225160	225160	dense granules	10337.9	10790.7	13879.3	18594.8	10774.9	14515.4	18720.3	11848.7	14518.6
TGME49_025160_44_1434	GAGCACAGCCGTAGCAACAC	TGME49_025160	TGME49_225160	225160	dense granules	6042.12	8785.38	15903.9	19816.2	19824.5	25991	19673.8	21592.3	21254.3
TGME49_025200_33_10881	GTGCGAAACGCCTTCCGGTC	TGME49_025200	TGME49_225200	225200	rhoptries 1	7262.64	7952.82	9576.07	8666.51	16316.2	6045.55	11511.8	10112.5	9990.33
TGME49_025200_40_10881	GTGTTCGGCGAATGACTGTT	TGME49_025200	TGME49_225200	225200	rhoptries 1	5714.75	5668.06	6143.54	5107.85	3765.09	3896.53	4940.26	3187.79	4115.16
TGME49_025200_51_1674	GTCGCCAGCAGGCGGTGTCC	TGME49_025200	TGME49_225200	225200	rhoptries 1	4109.83	2876.12	396.612	1341.51	1468.57	609.834	196.566	1586.49	821.73
TGME49_025200_82_837	GACTTGAACTCTGAGTAACC	TGME49_025200	TGME49_225200	225200	rhoptries 1	3238.36	3850.15	3721.56	3288.11	2021.31	3905.95	3946.01	2376.61	3001.13
TGME49_025320_28_1246	GTAAATGCTTCGTGCCCTAT	TGME49_025320	TGME49_225320	225320	rhoptries 2	6537.17	5244.35	4017.04	4668.92	2719.75	2512.85	2964.81	5864.7	3538.59
TGME49_025320_30_1246	GCATCAGCGTAGCCAACACG	TGME49_025320	TGME49_225320	225320	rhoptries 2	8171.75	8579.54	19625.5	14840.8	8776.73	12307.9	19565.3	9887.85	12540.4
TGME49_025320_4_1869	GCACGCTTGACATCGAGCTT	TGME49_025320	TGME49_225320	225320	rhoptries 2	921.661	817.705	687.796	75.2146	906.582	564.591	109.294	2206.57	392.24
TGME49_025330_19_768	GTGTGACTGAGACTCTTCAC	TGME49_025330	TGME49_225330	225330	rhoptries 1	3174.48	3175.33	3831.29	1073.21	3626.33	2540.19	2424.05	9500.98	2961.18
TGME49_025330_66_768	GCCCCCCTCCGCTTCATCAG	TGME49_025330	TGME49_225330	225330	rhoptries 1	1185.16	1557.6	1344.03	1166.39	5083.33	1177.25	1676.12	2704.98	1995.57
TGME49_025330_71_768	GGCCTTCTTCTTTCCAACTC	TGME49_025330	TGME49_225330	225330	rhoptries 1	1854.73	1388.54	342.105	111.138	344.594	477.876	2778.85	840.822	532.366
TGME49_026380_19_1138	GGGCCTCAGACTCTTCTTGC	TGME49_026380	TGME49_226380	GRA35	dense granules	4539.86	6550.84	14639.5	26438.5	17923.5	16329.8	20657.4	10974.4	17734.5
TGME49_026380_49_569	GTTCGGCCTGGGGCGATTAA	TGME49_026380	TGME49_226380	GRA35	dense granules	6911.31	7374.91	10806.1	12130.9	7819.27	10680.1	10837.3	6902.86	9460.55
TGME49_026380_55_569	GCACGTTTCGCATCACCTGA	TGME49_026380	TGME49_226380	GRA35	dense granules	7123.48	6364.1	8288.69	4625.13	4771.12	6314.18	2385.71	2418.73	3811.13
TGME49_026380_62_569	GGGAGGCTTCCCCGTATCGG	TGME49_026380	TGME49_226380	GRA35	dense granules	14064.4	19395	42999.1	48534.7	32026.4	36514.6	38727.7	37184.9	38236.9
TGME49_026380_9_1138	GTTCGAATACCAGGTTTTGA	TGME49_026380	TGME49_226380	GRA35	dense granules	5850.49	6908.76	11888.3	9121.17	8933.99	6876.89	12151.2	7384.89	8715.46
TGME49_027010_11_872	GCGCCATAGTGGTAAACGGC	TGME49_027010	TGME49_227010	ROP30	null	8239.05	9559.94	13805.4	21023	15980.8	26175.7	19146.1	18574.5	19908.5
TGME49_027010_2_872	GCGCTCTCTGCGGAAACTCA	TGME49_027010	TGME49_227010	ROP30	null	9984.28	11933.8	11826.6	4768.83	9713.38	8228.51	6469.57	17105	8414.35
TGME49_027010_32_436	GCCGGTAGATTTTACGCACC	TGME49_027010	TGME49_227010	ROP30	null	7219.29	7376.32	8396.99	4641.97	2437.6	8229.45	6725.67	1883.66	4114.86
TGME49_027010_6_872	GGACGAATTCGCGTCCTGGA	TGME49_027010	TGME49_227010	ROP30	null	8566.42	6007.59	8254.27	3757.36	3809.03	5970.15	3479.47	2201.89	3657.62
TGME49_027280_19_2260	GTCCGCCGCAAGGCCTCCCA	TGME49_027280	TGME49_227280	GRA3	dense granules	2663.46	4744.25	10448.9	5391.87	2620.3	4403.62	4220.06	2122.34	3541.66
TGME49_027280_4_2260	GCTCACCAGCTTCGTTGACG	TGME49_027280	TGME49_227280	GRA3	dense granules	12337.5	20675.4	23949.5	22411.7	18420.7	22234.9	27950.8	21364.5	22273.1
TGME49_027280_45_1808	GTTGTCCACCTTATCCGACT	TGME49_027280	TGME49_227280	GRA3	dense granules	3345.58	4002.94	7050.08	7759.45	6010.73	8043.77	4189.88	6853.72	6404.26
TGME49_027280_50_1808	GCTTCCAGGAGCACTGCACC	TGME49_027280	TGME49_227280	GRA3	dense granules	4088.16	6514.76	9777.6	6274.24	5927.47	6801.48	9182.35	8959.67	7305.6
TGME49_027280_8_2260	GCTTCCCCCACACCCGTAAC	TGME49_027280	TGME49_227280	GRA3	dense granules	990.101	1461.4	3134.17	4005.46	1218.8	2266.85	6368.43	2598.13	2834.91
TGME49_027620_0_1612	GAGGCACGTCGACTGGTCCC	TGME49_027620	TGME49_227620	GRA2	dense granules	12756.1	15871.7	22928.2	16900.8	11225.9	8158.76	4737.17	4765.7	8103.63
TGME49_027620_4_1209	GTCCCAACGTGCATCCAGAG	TGME49_027620	TGME49_227620	GRA2	dense granules	6377.48	6899.57	4701.97	674.686	1237.3	539.142	1300.93	248.035	679.844
TGME49_027620_8_1209	GGCCTCTCGTCTGGGAGTGG	TGME49_027620	TGME49_227620	GRA2	dense granules	16807.8	29409.8	41896.7	21392.4	12976.6	16894.4	14366.5	18578.4	16576.9
TGME49_027810_19_968	GCAGTCCTGGCCACTTGCAC	TGME49_027810	TGME49_227810	ROP11	rhoptries 1	1391.62	1621.97	1607.96	639.885	1320.56	2324.34	1647.57	1036.6	1273.86
TGME49_027810_24_968	GCGGTGTAACTCTCGCGACT	TGME49_027810	TGME49_227810	ROP11	rhoptries 1	2621.26	1439.47	4579.33	3148.91	4465.84	8574.43	8185.65	12069.5	6534.34
TGME49_027810_32_968	GGCAAGGTTTCAATCACGAA	TGME49_027810	TGME49_227810	ROP11	rhoptries 1	8600.64	7099.04	5788.53	4784.54	3478.31	1174.42	2627.96	2222.17	2579.21
TGME49_028170_10_7128	GAGCCCTGGAGCAGCCAATT	TGME49_028170	TGME49_228170	GRA44	dense granules	3837.21	4435.84	1961.54	3490.18	1311.31	1139.55	625.587	4151.07	1684.02
TGME49_028170_12_6600	GATTTGCCTGGCGGCAGCAG	TGME49_028170	TGME49_228170	GRA44	dense granules	12151.5	9538.72	2428.44	380.563	293.714	270.513	1954.25	250.375	430.548
TGME49_028170_24_6072	GTTCGTCACGAGCTGAAAGA	TGME49_028170	TGME49_228170	GRA44	dense granules	5097.65	4865.91	228.787	157.165	127.199	71.6342	145.182	71.7585	108.33
TGME49_029010_20_2799	GAAGTCCGAGGAGCAGCAGT	TGME49_029010	TGME49_229010	RON4	rhoptries 1	6104.86	3805.58	661.259	161.655	157.264	75.4045	157.416	98.278	124.287
TGME49_029010_5_2799	GACTCACGAGATGCTGGAGT	TGME49_029010	TGME49_229010	RON4	rhoptries 1	6972.91	6949.79	4704.84	4672.28	8087.54	11830	1240.57	6777.28	5188.02
TGME49_029500_1_1086	GGTTGAAACCGAGAAAGACG	TGME49_029500	TGME49_229500	229500	rhoptries 2	5461.52	4631.78	4412.22	4622.89	5932.1	8213.43	5153.14	6476.21	5959.47
TGME49_029500_28_1086	GGTGGAGGATTGTCAACATA	TGME49_029500	TGME49_229500	229500	rhoptries 2	4104.13	2970.19	9403.22	4112.1	10370.2	9998.63	5373.36	8891.03	7274.41
TGME49_029500_35_1086	GGGTACATGCGAGGGAGAGG	TGME49_029500	TGME49_229500	229500	rhoptries 2	6652.38	7189.58	1675.38	3418.33	839.513	2109.44	3018.64	2533.39	2153.3
TGME49_029500_45_1086	GTGTAGATTTGCCACACAGC	TGME49_029500	TGME49_229500	229500	rhoptries 2	4314.01	3868.54	3558.75	1985.89	1625.83	1813.48	5189.03	4238.43	2642.21
TGME49_029680_15_696	GATGTCGATGAAAACGTCTG	TGME49_029680	TGME49_229680	229680	PM - integral	14784.2	14396.8	12845.1	14066.2	19595.6	18771.9	15757.9	15396.9	16586.5
TGME49_029680_23_696	GGATCGACGCATTCGTCGTC	TGME49_029680	TGME49_229680	229680	PM - integral	5012.1	4285.88	3750.24	9093.1	4907.57	3083.1	8931.95	3263.45	5255.79
TGME49_029680_6_696	GGACTCAAAGTGGCAGAGGA	TGME49_029680	TGME49_229680	229680	PM - integral	2668.02	2813.16	5643.65	7763.94	4440.4	10785.7	2937.89	2935.86	5026.02
TGME49_030180_105_5185	GCAGGAACGCCGGCCCCTGT	TGME49_030180	TGME49_230180	GRA24	dense granules	5701.06	10336.6	11602.9	20450.5	18948	28160.7	14615.2	23142.1	20579
TGME49_030180_4_6222	GTTCCTTCGGGTCATGGAGT	TGME49_030180	TGME49_230180	GRA24	dense granules	9055.77	9571.96	12909.6	11470.8	11299.9	6884.43	9364.23	9419.08	9532.42
TGME49_030180_51_5185	GTGGAGGCCTCCACGCGGCG	TGME49_030180	TGME49_230180	GRA24	dense granules	7158.84	8044.07	9535.9	7353.07	6954.32	3067.08	3989.24	3180.77	4568.5
TGME49_030180_89_5185	GGCGCCTTCCAGAGTGCCGT	TGME49_030180	TGME49_230180	GRA24	dense granules	4096.14	4377.84	7269.55	17110.8	10416.4	6790.17	7867.55	6838.9	9177.81
TGME49_030180_96_4148	GGGTCGTTTCCTGCTAGCCA	TGME49_030180	TGME49_230180	GRA24	dense granules	5448.98	6986.57	5507.39	3270.15	4417.27	4839.08	3794.3	7777.22	4601.38
TGME49_030470_0_1188	GCAGACGCAGGAAGCACACC	TGME49_030470	TGME49_230470	ROP46	null	37863.4	40455.2	60814.3	79828.5	68948.8	96720.4	79670.6	88743.4	82248.4
TGME49_030470_13_792	GTTTCATCAGGATCGTGAGC	TGME49_030470	TGME49_230470	ROP46	null	4053.94	3598.33	5826.54	11460.7	4241.51	9743.2	11600.7	9149.21	8714.85
TGME49_030470_18_792	GACAATCTTCGGCAACCCGA	TGME49_030470	TGME49_230470	ROP46	null	4202.22	4418.86	1919.95	3384.66	3661.02	5325.44	7278.67	3235.37	4348
TGME49_030470_5_1188	GTTTTGGTGCGAGTTCTTTA	TGME49_030470	TGME49_230470	ROP46	null	6750.48	7920.99	6591.08	7798.74	7049.14	13004.4	9335.68	8216.35	8867.79
TGME49_030520_27_688	GCTGGAGGAGAAAGCATCTA	TGME49_030520	TGME49_230520	230520	mitochondrion - soluble	6915.88	5344.09	2492.99	7432.77	7816.96	4295.23	8326.75	8280.31	7032.98
TGME49_030520_6_688	GCTGAAGTTCTCTACTGTCC	TGME49_030520	TGME49_230520	230520	mitochondrion - soluble	1353.97	1027.79	174.28	1042.9	2134.63	94.2556	168.019	1499.91	555.468
TGME49_031960_25_6846	GGTCAACCGTTGTTTTGGGC	TGME49_031960	TGME49_231960	GRA28	dense granules	3664.97	3657.75	4089.48	11483.1	3075.9	8715.81	3107.54	3731.44	5134.84
TGME49_031960_46_6846	GCCTGGACTGTTCGACGACC	TGME49_031960	TGME49_231960	GRA28	dense granules	2909.85	4184.02	8398.42	14195.3	10499.7	19915.3	11506.1	16002.9	14045.2
TGME49_031960_51_6846	GGTTCCTCCTTTGTGCTAGT	TGME49_031960	TGME49_231960	GRA28	dense granules	4102.99	4979.09	9766.12	24320.1	12474.8	15883	11648.8	23327.8	16727
TGME49_031960_63_6846	GAAACACGGAATCCAACAAG	TGME49_031960	TGME49_231960	GRA28	dense granules	21386.4	27167.5	40113	125989	78634.4	79789.2	81983.7	82851.4	88304.6
TGME49_032000_11_1442	GCTCAATCTTGTAATATCCG	TGME49_032000	TGME49_232000	GRA30	dense granules	13685.7	18106.2	27110.2	47390.8	35132.4	35713.4	47852.1	32339.7	39153.8
TGME49_032000_11_2163	GGCAACTCCTGATCCGATGA	TGME49_032000	TGME49_232000	GRA30	dense granules	4146.33	4943.01	7022.83	9443.36	5192.03	10111.7	6449.17	11365.9	8167.32
TGME49_032000_15_2163	GGACGCGAGTCCAGCGATAA	TGME49_032000	TGME49_232000	GRA30	dense granules	7090.4	9042.86	13317.7	20940	25109.1	21088.7	33988.9	26372	25088.1
TGME49_032000_69_1442	GGGGTCAGAGCCCTGGCGCC	TGME49_032000	TGME49_232000	GRA30	dense granules	5820.83	6117.93	6929.6	6891.67	6991.32	12297.5	7325.16	10624.9	8565.82
TGME49_032020_7_3520	GATGTGTTCGGATCGTTCGC	TGME49_032020	TGME49_232020	RON12	rhoptries 2	11999.8	9018.1	3498.51	739.797	270.587	257.318	517.108	1164.52	499.256
TGME49_032020_73_2112	GGCGGCCGACGTCACCCAAG	TGME49_032020	TGME49_232020	RON12	rhoptries 2	8476.31	8321.35	4446.65	1008.1	1144.79	526.889	1616.58	1429.71	1070.43
TGME49_032020_95_2816	GTGTAGCGGAAAGGCATTGT	TGME49_032020	TGME49_232020	RON12	rhoptries 2	7199.9	6886.13	7929.37	2629.14	3661.02	4210.4	3147.51	3776.68	3440.04
TGME49_033900_2_1184	GAGTATCGATGAGCTCGTAG	TGME49_033900	TGME49_233905	233905	nucleus - chromatin	38384.7	29068.9	2142.28	1002.49	811.761	422.265	918.398	520.249	696.734
TGME49_034950_2_1588	GGTCGCCGAACGCATGCCGT	TGME49_034950	TGME49_234950	ROP48 (Talevich 2013)	dense granules	5783.19	3717.87	5879.61	7763.94	12706	7779.85	6103.35	4500.51	7324.51
TGME49_034950_21_1191	GCGCTGCAGCAATCTCGATG	TGME49_034950	TGME49_234950	ROP48 (Talevich 2013)	dense granules	11586.9	9494.86	13763.8	26328.5	10208.3	18578.7	16432.5	20841.2	17644.3
TGME49_034950_24_1191	GCGCTTCTCTCGGCCAATGT	TGME49_034950	TGME49_234950	ROP48 (Talevich 2013)	dense granules	7098.38	7513.55	5558.31	3407.11	3607.83	4184	11435.9	4853.06	4910.23
TGME49_034950_7_1588	GTGCCGCAACCAGCATATTG	TGME49_034950	TGME49_234950	ROP48 (Talevich 2013)	dense granules	11589.2	11794.5	11609.3	16724.6	22227.4	23262.3	11416.4	21269.4	18383.8
TGME49_035130_39_1586	GAGTGAGAGTCTTGTCTGCT	TGME49_035130	TGME49_235130	RASP1	rhoptries 2	9019.27	7775.27	7291.06	498.437	425.538	1263.02	325.436	364.252	501.609
TGME49_035130_53_0	GCAATCAACGCGCATTCCGA	TGME49_035130	TGME49_235130	RASP1	rhoptries 2	7206.75	5858.33	5082.09	1825.36	536.548	147.981	230.823	128.697	336.358
TGME49_035130_56_0	GGAGCACGTCGAATTTGTCG	TGME49_035130	TGME49_235130	RASP1	rhoptries 2	19916.1	14170.5	4042.86	653.356	566.614	1273.39	522.818	793.243	721.492
TGME49_035130_66_0	GGCCGGTTCTCTCTTCGGAG	TGME49_035130	TGME49_235130	RASP1	rhoptries 2	17914.2	14865.1	13142.7	2299.1	3064.34	750.274	625.587	567.828	1134.29
TGME49_036870_8_822	GCGTGTCCTGGAGTGTCGTG	TGME49_036870	TGME49_236870	236870	null	215721	355632	877528	516819	400651	368225	431091	393684	419167
TGME49_036890_1_1712	GACGTATATTAGGGCGAGAA	TGME49_036890	TGME49_236890	GRA37	dense granules	3729.99	4723.73	7455.3	27930.4	15562.2	15737.9	23016.2	22522	20414.9
TGME49_036890_44_1284	GGAGAAGGAGAGGTTGACAC	TGME49_036890	TGME49_236890	GRA37	dense granules	3548.62	3344.39	5480.85	8559.87	3265.55	5822.17	6422.26	4020.82	5305.2
TGME49_037180_26_902	GCAGAATGGGCGAACTCAGC	TGME49_037180	TGME49_237180	ROP24	rhoptries 1	4164.58	5769.21	3342.16	1704.12	2580.98	916.164	353.167	4418.61	1444.46
TGME49_037180_34_902	GGTAAAACAACAGAGATACA	TGME49_037180	TGME49_237180	ROP24	rhoptries 1	1518.23	1290.22	1171.91	1353.86	797.885	2132.06	1789.49	1084.96	1349.25
TGME49_037230_36_3252	GATCCGACAACTATGGACCC	TGME49_037230	TGME49_237230	MYR3	dense granules	701.511	659.257	1711.96	831.851	2701.24	1296.01	2879.17	844.722	1479.24
TGME49_037230_75_2439	GTCTTCGTTATGCTACCCCG	TGME49_037230	TGME49_237230	MYR3	dense granules	4998.41	8074.49	13142	50405	22939.8	21907.8	28531.5	27536.5	28825.7
TGME49_037500_0_698	GGAAGAGTCCGTGGCCGGGA	TGME49_037500	TGME49_237500	PPM3A	dense granules	7410.93	9095.2	17356.3	28162.8	26852.9	26437.7	29273.7	23490.8	26770.3
TGME49_037500_10_698	GTATCTGAAGAAGAGGACGA	TGME49_037500	TGME49_237500	PPM3A	dense granules	9871.35	8781.14	4336.2	385.054	1008.34	2288.53	346.642	1255.77	826.981
TGME49_037800_18_402	GACCGTGCTGGCGACGGTGA	TGME49_037800	TGME49_237800	GRA11B	null	4051.66	6081.86	8602.82	10242.7	10317	13901.8	6670.21	19817	11419.4
TGME49_037800_2_804	GGGCTGCGGGAAGCAGAAGA	TGME49_037800	TGME49_237800	GRA11B	null	3426.57	4296.49	4824.61	5214.5	4047.24	7757.23	2885.69	5394.37	4800.14
TGME49_037800_26_402	GGACTCGACTTCCGAACTGC	TGME49_037800	TGME49_237800	GRA11B	null	1466.9	1557.6	2236.23	6267.51	1207.23	6347.17	2995.8	2782.2	3314.92
TGME49_037800_7_804	GACTCAAAGCCAAAGCAGAA	TGME49_037800	TGME49_237800	GRA11B	null	3059.27	2779.21	2445.66	3015.32	1406.13	2614.65	515.477	857.982	1374.33
TGME49_037880_32_1437	GATTGCCAACAACTTCTCCG	TGME49_037880	TGME49_237880	GRA13	dense granules	15035.2	17173.9	18541.1	21271.1	25553.1	26932.6	41669.6	43713.4	30562.5
TGME49_037880_38_1437	GTCTGCAGACACACGGGACT	TGME49_037880	TGME49_237880	GRA13	dense granules	1674.5	2899.46	1380.61	1358.35	2236.39	1807.82	2203.83	964.84	1634.82
TGME49_037880_47_1437	GACGAAGGCACTTTCCTGCC	TGME49_037880	TGME49_237880	GRA13	dense granules	1342.57	972.617	2141.56	2166.63	6933.5	3899.35	5206.16	3549.71	4044.71
TGME49_039010_62_2548	GTAGGTGTCAACGGCGACAG	TGME49_039010	TGME49_239010	HCE1	dense granules	9932.95	14314.8	24139.5	25717.8	45248.2	32479.5	61610.1	34137.5	38024.7
TGME49_039600_18_2292	GCATTTTCCCCATGCTGCAT	TGME49_039600	TGME49_239600	ROP23	null	1406.44	1496.77	1084.41	528.747	1380.69	3082.16	2004.81	357.233	1100.13
TGME49_039600_4_1719	GATGTCTCCTCGTCTGAACG	TGME49_039600	TGME49_239600	ROP23	null	8395.32	6246.67	7486.14	4903.54	7268.84	2857.83	8369.98	6136.13	5542.76
TGME49_039600_48_1719	GACCAGACTGTTGGGCGTGT	TGME49_039600	TGME49_239600	ROP23	null	4620.85	2926.34	634.006	727.448	194.268	725.768	884.141	439.911	525.022
TGME49_039600_64_1719	GTTCAGCATTACACGACGCC	TGME49_039600	TGME49_239600	ROP23	null	4835.3	4720.9	7153.36	8494.76	11373.9	11000.6	10546.9	9615.64	10151.2
TGME49_039740_10_2308	GTGAGGAGTTGGGGCAGTCT	TGME49_039740	TGME49_239740	GRA14	dense granules	5568.75	6406.54	8560.51	7156.61	7111.58	10422.8	16161.7	7122.81	9060.64
TGME49_039740_15_2308	GTTCCTGCTGCGGTTGATGT	TGME49_039740	TGME49_239740	GRA14	dense granules	9329.53	9419.17	12082.7	15783.8	5878.91	8269.98	11210	9705.34	9645.53
TGME49_039740_18_2308	GGAAATTGTCTGCTCCAAAC	TGME49_039740	TGME49_239740	GRA14	dense granules	2566.51	3249.6	4295.32	4228.85	4206.82	4236.79	6464.67	3993.52	4548.03
TGME49_039740_39_1731	GTGCAGACGCAACAGAACCA	TGME49_039740	TGME49_239740	GRA14	dense granules	6460.75	6260.82	8379.78	7515.84	6029.23	7962.71	6110.69	8426.94	7141.87
TGME49_039740_48_1731	GCTGAAGGGATCGAGATAGC	TGME49_039740	TGME49_239740	GRA14	dense granules	7868.33	10530.4	17690.5	18047	19160.8	24454.6	15140.5	21272.5	19365.5
TGME49_040090_62_1978	GACCGCGAGTCGCGAGTATC	TGME49_040090	TGME49_240090	ROP34/WNG2	dense granules	4684.73	6485.05	11285.9	26860.6	17747.7	10685.8	16054.8	18971.5	17304.3
TGME49_040090_64_1978	GGAAGGCGACAGTGAGAAAG	TGME49_040090	TGME49_240090	ROP34/WNG2	dense granules	12970.5	10440.6	7499.77	938.498	1114.73	1673.04	2307.41	675.466	1222.27
TGME49_040090_69_1978	GTGCTCTGCATGTGCAGCGA	TGME49_040090	TGME49_240090	ROP34/WNG2	dense granules	6335.28	6983.03	13643.3	17891	16815.7	17266.7	7672.62	17041.1	14669
TGME49_040090_73_1978	GGCGCAGCGCTGTCTTCCGG	TGME49_040090	TGME49_240090	ROP34/WNG2	dense granules	11993	14258.2	21858.8	19785.9	19954.1	14623.8	14677.2	28947.5	18964.5
TGME49_041610_21_910	GGTGTGACAGTGAAGGTGAC	TGME49_041610	TGME49_241610	GRA21	null	5474.07	9971.62	18956.3	34114.9	26142.9	23803.3	27958.9	20488.6	26121.2
TGME49_041610_38_1365	GGCCTCAATTTTCTCACGGG	TGME49_041610	TGME49_241610	GRA21	null	14361	16951.1	23788.1	26020.9	34001.4	35635.2	26308.1	22740.4	28517.9
TGME49_041610_40_910	GGATCGAGCAATTCACGGAC	TGME49_041610	TGME49_241610	GRA21	null	871.471	773.849	1029.18	194.211	1593.46	495.784	1111.7	562.368	625.724
TGME49_041610_6_910	GAATCTCAGAAAGCACACAA	TGME49_041610	TGME49_241610	GRA21	null	5496.88	8224.45	8010.42	6643.58	12194.9	9791.27	13090	4608.14	8629.33
TGME49_042100_0_854	GCGTGAGCTGGTCGCCGACG	TGME49_042100	TGME49_242090	242090	nucleolus	16121.1	15399.9	7679.79	14962.1	15541.4	13275	14721.3	18221.2	15261.9
TGME49_042100_11_427	GGTTCCTCATGAATTCATCT	TGME49_042100	TGME49_242090	242090	nucleolus	3840.63	3529.71	3715.1	4300.7	6205	4462.06	2487.67	5219.65	4343.6
TGME49_042100_15_854	GGCAAGACTCTTCTTCTGCA	TGME49_042100	TGME49_242090	242090	nucleolus	5469.51	5645.42	4088.05	20327	7372.92	7514.05	9497.99	5260.99	8913.69
TGME49_042100_22_854	GATGCAGGCGCAACACCGCC	TGME49_042100	TGME49_242090	242090	nucleolus	6538.31	5570.44	4919.28	3687.76	2132.32	4122.74	4718.41	1267.47	2867.52
TGME49_042100_7_854	GAAAAGATGGCAGAGATGAA	TGME49_042100	TGME49_242090	242090	nucleolus	8388.48	8823.58	5160.98	11982.7	12359.1	11329.5	19079.2	7851.32	12024.1
TGME49_042110_17_521	GCAGCGATCGACGGCGTTCG	TGME49_042110	TGME49_242110	ROP38	null	13670.9	8933.93	5560.46	8821.43	8318.81	6659.16	8254.16	4549.65	7124.17
TGME49_042110_20_521	GATGTCATCTCCAGGAAACG	TGME49_042110	TGME49_242110	ROP38	null	4398.42	4724.44	988.303	6654.81	397.786	1107.5	281.392	595.908	867.609
TGME49_042110_33_521	GGAAAACTTTCGGCGTTCTG	TGME49_042110	TGME49_242110	ROP38	null	12845.1	12890.9	14441.6	19627.6	17817.1	16559.8	14731.9	28127.8	18881.2
TGME49_042110_46_521	GGTCGAAGGCGGTGCATGCG	TGME49_042110	TGME49_242110	ROP38	null	8147.8	6993.64	7200.7	11821	9729.57	5161.43	8383.03	4638.56	7458.66
TGME49_042120_0_834	GTAGCAACACATTGATCTGA	TGME49_042120	TGME49_242118	242118	rhoptries 2	2266.51	2308.81	1375.59	130.222	1006.03	448.657	87.2723	1065.46	352.797
TGME49_042120_1_1251	GGCAGGCGTGGCAAGAGAAG	TGME49_042120	TGME49_242118	242118	rhoptries 2	9241.7	7519.21	15167.4	19356	17333.8	14359.8	34757.2	18925.5	19961.4
TGME49_042120_12_834	GGACCCCTGTGGTGCTGAGT	TGME49_042120	TGME49_242118	242118	rhoptries 2	1158.92	1129.65	2024.66	3546.31	1614.27	1166.88	3809.8	1973.36	2188.66
TGME49_042120_2_834	GCTTATGCTTGATTCATTTG	TGME49_042120	TGME49_242118	242118	rhoptries 2	10202.1	12496.9	12475	26986.3	18080.8	19672.1	19600.4	12622.5	18841.9
TGME49_042230_25_904	GTGCTCCGCCCACTTTCACG	TGME49_042230	TGME49_242230	ROP29	rhoptries 2	3388.93	2655.42	1190.55	5213.38	973.65	2909.67	160.679	3115.26	1491.98
TGME49_042230_27_904	GTCTTAGCTGCCAATTGTTG	TGME49_042230	TGME49_242230	ROP29	rhoptries 2	6407.14	4872.99	5036.18	2604.44	2264.14	4879.61	5978.56	3806.32	3657.81
TGME49_042230_30_904	GGCCGTTTTTTTCTGAGACG	TGME49_042230	TGME49_242230	ROP29	rhoptries 2	8259.58	6487.18	7598.74	1380.8	1889.48	2770.17	3317.16	3013.86	2353.83
TGME49_042230_47_452	GTGCTAGAAGCTGCAACAGG	TGME49_042230	TGME49_242230	ROP29	rhoptries 2	8591.52	7410.28	12234.7	12917.8	14137.6	10328.5	12747.5	16886.6	13234.7
TGME49_042230_52_452	GGGTGTCAACCGGAGCGTTC	TGME49_042230	TGME49_242230	ROP29	rhoptries 2	3832.65	3826.1	2307.95	2053.25	2463.04	1647.59	687.575	1765.1	1588.44
TGME49_042240_15_1386	GATAAATCTGAGTCGGCGGG	TGME49_042240	TGME49_242240	ROP19A	null	14163.7	13511.9	10569.4	10516.6	15735.7	12321.1	10761.4	16678.4	12962.4
TGME49_042240_17_924	GGACGCCCCGGGTACAAATT	TGME49_042240	TGME49_242240	ROP19A	null	522.426	1092.87	286.88	1053	205.831	49.0129	1394.72	1708.94	479.395
TGME49_042240_2_1386	GGTAGGCGTGGCGCGCGAAG	TGME49_042240	TGME49_242240	ROP19A	null	10520.4	8199.69	3215.93	4400.61	3191.54	3966.27	2980.31	2725.26	3397.14
TGME49_042240_38_924	GATAAATATTGCTTTGCAGC	TGME49_042240	TGME49_242240	ROP19A	null	5981.67	5842.07	5019.69	3823.59	1112.41	4684.5	3866.89	2662.08	2899.99
TGME49_042240_6_1386	GAGGTCAATCGGAGCGTTCA	TGME49_042240	TGME49_242240	ROP19A	null	4235.3	4956.45	4373.49	8750.71	2724.37	9433.1	6963.02	2786.1	5345.05
TGME49_042250_18_492	GGTGCGTGAGGACCTTGCGC	TGME49_042250	TGME49_242250	ROP19B	null	4509.06	4273.15	1374.16	205.437	1653.59	1011.36	150.076	2664.42	672.334
TGME49_042250_24_492	GGAGGAGTTCTGACAAAGAA	TGME49_042250	TGME49_242250	ROP19B	null	20175	16992.1	15845.1	21746	12569.6	16368.4	19918.5	16399.2	17098.5
TGME49_042250_27_492	GGACGTCGGAAGAACATTAC	TGME49_042250	TGME49_242250	ROP19B	null	1685.91	2031.53	940.25	1873.63	2948.7	75.4045	583.174	147.417	513.821
TGME49_042250_31_492	GAAGGGATTGCCGACCACAA	TGME49_042250	TGME49_242250	ROP19B	null	8894.94	10699.5	17324.7	26688.8	16681.6	20048.2	28587	31408.4	24030.9
TGME49_043730_28_1586	GCGACGGTGCCTTGCGGTTT	TGME49_043730	TGME49_243730	ROP9	rhoptries 1	8946.27	10463.2	14947.2	17630.5	14914.7	14296.7	12757.2	11581.2	14090.4
TGME49_043730_34_2379	GTTTCAGCGTAGCCTCGACG	TGME49_043730	TGME49_243730	ROP9	rhoptries 1	11483.1	13038	3545.84	1505.41	6843.31	9582.96	3343.26	3590.27	4118.54
TGME49_043730_37_1586	GCGACCAACTTCCGCTGCTG	TGME49_043730	TGME49_243730	ROP9	rhoptries 1	8358.82	11375.7	15823.6	8836.03	18053	16336.4	21255.3	12354.9	14691.1
TGME49_043730_7_1586	GTTTTCCCAGCTGAATTGCG	TGME49_043730	TGME49_243730	ROP9	rhoptries 1	11067.9	13088.2	15623.5	8390.35	16117.3	13935.7	23506.4	15934.3	14782.4
TGME49_044080_27_1809	GTTCTTCAGAGTCAGGCATG	TGME49_044080	TGME49_244080	244080	null	13334.4	10994.5	8923.41	4878.84	2493.1	4387.6	5821.14	4191.63	4196.96
TGME49_044080_41_1206	GCTTGATTTCTTGGAAGGCC	TGME49_044080	TGME49_244080	244080	null	4988.15	2218.98	1884.09	519.766	356.157	1055.66	1692.43	360.352	653.495
TGME49_044080_6_1809	GGTGGAGAGAAGGAAGCCGC	TGME49_044080	TGME49_244080	244080	null	6451.62	4295.78	62.3965	167.268	143.388	184.741	136.21	102.958	144.102
TGME49_044080_9_1809	GACACTTGTGGGGTGTGAGG	TGME49_044080	TGME49_244080	244080	null	18408.1	17418	10433.8	3384.66	10032.5	8930.72	12498.7	8596.98	7991.06
TGME49_045580_26_4906	GCTGGAGACTGTGGGGTCGG	TGME49_045580	TGME49_245580	245580	nucleolus	17031.3	19226	15110	4617.28	7930.28	21665.6	7210.97	6866.2	8295.28
TGME49_045580_3_5352	GTGCTGCCATACACATGCCG	TGME49_045580	TGME49_245580	245580	nucleolus	6108.28	3106.01	372.944	158.287	145.701	66.9215	145.182	124.017	122.68
TGME49_045580_7_5798	GCGAATTGTGCGCAGCTGCC	TGME49_045580	TGME49_245580	245580	nucleolus	7422.33	4399.76	2186.03	174.004	286.776	98.0258	195.751	187.196	178.11
TGME49_046180_22_2068	GCCTCTGCGCGTAGTTTTGT	TGME49_046180	TGME49_246178	246178	rhoptries 2	1304.93	835.389	580.216	77.4598	1135.54	1507.15	59.5409	1183.24	392.703
TGME49_046180_27_2068	GCAGCTGATGATCTGAATGT	TGME49_046180	TGME49_246178	246178	rhoptries 2	2403.39	2189.98	1405	227.889	2537.04	3328.16	2692.39	3077.04	1739.82
TGME49_046180_40_2068	GTTTTCGGCCCAAATTGAAG	TGME49_046180	TGME49_246178	246178	rhoptries 2	2630.38	2529.51	4539.16	4424.19	3665.64	5611.03	4649.9	3772	4371.28
TGME49_046180_47_2068	GAAAATCGTGACTTTCGACA	TGME49_046180	TGME49_246178	246178	rhoptries 2	1938	1005.16	975.393	129.1	1389.94	297.848	270.789	483.59	370.685
TGME49_046550_13_997	GGCTTCCTCTGAAGGCTGAG	TGME49_046550	TGME49_246550	ASP3	rhoptries 2	13984.6	10979.6	1033.49	400.77	1040.72	210.19	703.072	2943.66	710.797
TGME49_046550_28_2991	GAGATAGGCTGGACGAACTG	TGME49_046550	TGME49_246550	ASP3	rhoptries 2	11487.7	9658.26	207.271	355.866	284.463	147.039	265.079	158.337	228.634
TGME49_046550_48_997	GCTCGCCGTGGACACACAAG	TGME49_046550	TGME49_246550	ASP3	rhoptries 2	16123.4	11447.9	317.72	441.184	388.535	177.2	396.395	238.675	310.235
TGME49_047520_3_2305	GACCTCGTTGCCGACCTCTG	TGME49_047520	TGME49_247520	WIP	rhoptries 1	1682.49	2243.74	3521.46	4446.64	7204.09	3819.24	2958.28	4796.9	4445.47
TGME49_047520_49_1844	GGAGGGGAAGAACTCCGTAG	TGME49_047520	TGME49_247520	WIP	rhoptries 1	8297.23	6564.98	6170.08	5989.1	11128.8	8654.55	4321.2	12223.1	7884.38
TGME49_047520_77_1844	GTTGGTTCTTCCTCAGGAGA	TGME49_047520	TGME49_247520	WIP	rhoptries 1	4008.31	5519.51	3271.15	5935.22	6521.84	4209.45	6619.64	7013.61	5967.08
TGME49_049470_40_3095	GACCCTATGTCTTCCTCGAA	TGME49_049470	TGME49_249470	ROP50	null	2547.11	3128.64	3426.79	3740.52	5178.16	2198.98	2475.43	4872.56	3484.56
TGME49_049670_13_6288	GGCGCGGAATCGCGGTCCCG	TGME49_049670	TGME49_249670	Toxopain-1	endomembrane vesicles	6298.77	7597.02	7464.63	11209.2	15696.4	6726.08	10152.9	11887.7	10739
TGME49_049670_2_4978	GACCATCTCCACGCCATGCC	TGME49_049670	TGME49_249670	Toxopain-1	endomembrane vesicles	1458.92	1438.06	2053.35	972.176	2197.07	1289.42	479.59	1627.83	1165.45
TGME49_049670_24_6288	GTGGAGAAACAAACGCGTTC	TGME49_049670	TGME49_249670	Toxopain-1	endomembrane vesicles	6804.09	7896.23	6398.87	4835.06	2231.76	7355.7	2495.82	5829.6	4097.37
TGME49_049730_1_12064	GTGATGGTCGTGACTGTGAT	TGME49_049730	TGME49_249730	ND9	cytosol	1316.33	1294.46	886.46	400.77	1133.23	2224.43	1472.21	1012.42	1085.31
TGME49_049730_3_9568	GGTAGCTGATTCTGAAAAGG	TGME49_049730	TGME49_249730	ND9	cytosol	16130.2	12700.6	1081.54	427.713	323.779	208.305	428.205	246.475	313.838
TGME49_049730_6_12064	GGCGAGTTCCTCGGCGTCGA	TGME49_049730	TGME49_249730	ND9	cytosol	10777	8617.03	1695.46	1128.22	485.669	436.403	279.761	1236.27	607.442
TGME49_049730_9_12064	GGCTCTTGATCATGCCGTAA	TGME49_049730	TGME49_249730	ND9	cytosol	1137.25	657.842	1295.26	3152.28	730.816	565.533	170.466	737.865	696.468
TGME49_050770_10_2965	GGTTGTAGTCGATGAGCTGG	TGME49_050770	TGME49_250770	EIF4A	cytosol	21197.1	14990.3	593.125	513.031	430.164	252.605	460.014	322.913	383.368
TGME49_050770_21_2965	GGATCGTGTCGTGCCGGTCG	TGME49_050770	TGME49_250770	EIF4A	cytosol	7780.5	5849.14	233.09	207.682	164.202	86.7151	184.332	108.418	142.664
TGME49_051540_34_580	GGCTTCTCGGGTTCACGGCG	TGME49_051540	TGME49_251540	GRA9	dense granules	5515.13	6398.05	10953.8	20365.2	16975.3	24315.1	18106.1	17361.7	19248.6
TGME49_051540_40_580	GTTTCCAGTCTTCGCCGAAG	TGME49_051540	TGME49_251540	GRA9	dense granules	12384.2	20137.1	36121.1	56872.3	47142.3	54654.1	73710.8	61330.1	58106.9
TGME49_051540_45_580	GTTCGAGAAATCTCCGAATC	TGME49_051540	TGME49_251540	GRA9	dense granules	3459.65	3359.95	3599.63	5719.67	2326.59	1578.78	3006.41	3035.7	2861.17
TGME49_051540_52_580	GATCCACACCTCGTCCCATA	TGME49_051540	TGME49_251540	GRA9	dense granules	3693.49	4565.99	4894.9	10165.2	3864.54	3265.01	10759	2609.05	5143.63
TGME49_051540_59_580	GGGCGGGGGAAGTGGAAACC	TGME49_051540	TGME49_251540	GRA9	dense granules	3683.22	4323.37	5221.94	932.885	1290.49	1593.86	1872.68	1349.37	1371.28
TGME49_052200_15_695	GTGAGGGGTTCTTCGGAAAC	TGME49_052200	TGME49_252200	DHHC7	null	4994.99	3564.37	129.813	1430.2	314.528	71.6342	135.394	79.5583	203.279
TGME49_052200_34_2085	GACGACAAACCCGACAGTGG	TGME49_052200	TGME49_252200	DHHC7	null	6374.06	7070.04	116.904	191.966	129.512	86.7151	139.472	87.3582	121.306
TGME49_052200_4_1390	GAAGCAAATTTCATCGACTG	TGME49_052200	TGME49_252200	DHHC7	null	12058	10251	3101.18	1014.84	834.888	193.224	341.748	233.995	420.145
TGME49_052200_42_1390	GCCAGTACGAGACGAGGAAG	TGME49_052200	TGME49_252200	DHHC7	null	3886.26	3754.65	40.1633	103.28	120.261	54.6682	96.2442	60.8387	83.1545
TGME49_052200_79_0	GTGGGCATTCTCCCTGCGGT	TGME49_052200	TGME49_252200	DHHC7	null	5263.05	5943.93	1459.5	698.261	400.099	422.265	446.149	290.934	433.52
TGME49_052360_15_954	GGTCACTATCGATGCCACTT	TGME49_052360	TGME49_252360	ROP24	rhoptries 1	2120.5	1921.18	1002.65	772.353	4128.19	4936.16	4075.7	6151.73	3305.47
TGME49_052360_40_954	GATCCATCACGCGCAAGACA	TGME49_052360	TGME49_252360	ROP24	rhoptries 1	5518.56	3545.28	2657.95	7128.54	7137.02	3057.65	2565.15	3939.7	4358.09
TGME49_052360_51_954	GTGTGAACCTGTGGTGGAGT	TGME49_052360	TGME49_252360	ROP24	rhoptries 1	9602.15	9058.42	9758.24	16121.7	15254.6	14092.1	12248.3	25626.4	16118
TGME49_052500_1_1852	GGGTTTCGATAAACTACAGC	TGME49_052500	TGME49_252500	ROP47 (Talevich 2013)	rhoptries 1	3793.87	4042.55	2018.2	5186.44	5055.58	4539.35	4640.11	3940.48	4650.96
TGME49_052500_5_1852	GCCTCGCTGATTGCGTCCCA	TGME49_052500	TGME49_252500	ROP47 (Talevich 2013)	rhoptries 1	3583.98	4025.57	2701.7	14545.6	7328.97	2186.73	5666.99	6604.9	6139.85
TGME49_052500_51_1389	GCAGAGAACCTTGAGCTATT	TGME49_052500	TGME49_252500	ROP47 (Talevich 2013)	rhoptries 1	5620.08	7305.59	8692.47	12341.9	11704.6	21167.9	18317.4	12331.5	14718.4
TGME49_053130_6_546	GTCAGGAAAGTGCTCAGCGG	TGME49_053130	TGME49_253130	253130	rhoptries 2	7843.24	7426.55	3876.47	6524.58	4745.68	11314.4	4768.16	12574.1	7319.18
TGME49_053330_16_2370	GTTTGACCCGTCAATGGGAT	TGME49_053330	TGME49_253330	BPK1	PM - peripheral 2	5220.84	6131.37	8493.81	10654.6	14047.4	8035.29	12232.8	9366.82	10662.3
TGME49_053330_17_2370	GTTGACCCGTCAATGGGATT	TGME49_053330	TGME49_253330	BPK1	PM - peripheral 2	3083.23	2215.44	2148.02	1815.25	2731.31	3870.13	5068.32	1698.02	2776.95
TGME49_053330_2_1896	GTCAGCAGGCGCTTCAAAAT	TGME49_053330	TGME49_253330	BPK1	PM - peripheral 2	11680.5	9665.33	10859.9	16000.5	10347.1	15818.9	12466.1	10753.6	12855.3
TGME49_053330_3_1896	GTCCTGCTCTCGTCAATGTC	TGME49_053330	TGME49_253330	BPK1	PM - peripheral 2	4507.92	5390.77	7118.94	6287.71	4310.89	11520.9	5793.41	6888.82	6593.63
TGME49_053330_44_1422	GACCTCACTAACTCTCTGGC	TGME49_053330	TGME49_253330	BPK1	PM - peripheral 2	5633.76	7019.82	9331.5	19420	10379.4	21868.2	21426.6	12226.2	16311.6
TGME49_053330_47_1422	GGACAGTTGTAGACCCATCC	TGME49_053330	TGME49_253330	BPK1	PM - peripheral 2	12734.4	15731.6	29728.7	47336.9	34917.3	30453	39536.8	47236.6	39321.5
TGME49_053330_8_2370	GGCGGTACACACTCCCTCTG	TGME49_053330	TGME49_253330	BPK1	PM - peripheral 2	18976.2	28598.5	59580	105409	93137.4	89735.1	72412.3	95016.1	90472.2
TGME49_053370_29_10318	GTCGTCGTTCCATTTCATCC	TGME49_053370	TGME49_253370	RON4L1	rhoptries 1	3424.29	3050.13	1924.25	1995.99	2120.75	2891.76	3361.21	3972.46	2771.23
TGME49_053370_31_5896	GCGTTTGAAAAGCTGGTAAA	TGME49_053370	TGME49_253370	RON4L1	rhoptries 1	12679.7	11116.1	9454.14	4090.77	9840.58	12391.8	11243.4	7052.61	8306.95
TGME49_053370_57_3685	GTGCGGCGTGAATGAGGTCC	TGME49_053370	TGME49_253370	RON4L1	rhoptries 1	4702.98	4130.26	1849.66	4398.37	2927.89	1997.28	1685.9	1677.75	2357.05
TGME49_053440_16_843	GGTAGTCTTCCTCTTCGTCC	TGME49_053440	TGME49_053440	53440	nucleus - chromatin	3635.31	3009.81	410.239	996.874	1045.34	54.6682	98.6911	92.0381	220.179
TGME49_053440_17_562	GGCGAAACGCCTTCTGCGCG	TGME49_053440	TGME49_053440	53440	nucleus - chromatin	7302.56	4296.49	732.979	236.87	1241.92	104.624	326.251	770.624	378.204
TGME49_053450_51_563	GGCTGCTGCAGGTCCTGCGG	TGME49_053450	TGME49_053450	53450	nucleus - chromatin	7347.05	6671.09	6993.43	11366.4	9431.23	10002.4	5104.2	13739.4	9445.79
TGME49_053450_52_1126	GGCAGACGCATGTTCAGTCA	TGME49_053450	TGME49_053450	53450	nucleus - chromatin	7769.1	5611.47	1324.67	2183.47	400.099	130.073	512.215	1948.4	647.032
TGME49_053780_53_3885	GAGGTCGTGCCCGTCGTTGA	TGME49_053780	TGME49_253780	253780	null	3118.59	2986.46	1980.91	1470.61	9146.76	2795.62	4948.42	1688.66	3158.28
TGME49_053780_62_3885	GACGATCTAGAATGGCTCGG	TGME49_053780	TGME49_253780	253780	null	4967.61	5188.47	3077.51	6776.05	2698.93	1253.6	8582.04	3454.55	3685.21
TGME49_053780_68_3108	GTTGACTGGCGTGGGATGCG	TGME49_053780	TGME49_253780	253780	null	3922.76	3572.16	2903.23	199.824	633.682	137.613	170.466	3330.53	397.252
TGME49_054000_7_2455	GGCCGACCGGTCGACTGGCC	TGME49_054000	TGME49_254000	GRA48	dense granules	1953.97	2969.49	990.454	75.2146	726.191	56.5533	959.995	47.579	169.785
TGME49_054070_10_996	GATGCTCACTGCCTCGTGAG	TGME49_054070	TGME49_254070	254070	rhoptries 2	2778.67	2520.31	2941.96	3840.43	3855.29	563.648	1490.97	498.41	1440.46
TGME49_054070_3_996	GTTTCACCACCGGGTGCGCT	TGME49_054070	TGME49_254070	254070	rhoptries 2	1868.42	679.771	836.973	144.816	788.634	3228.25	1814.77	698.865	858.964
TGME49_054070_6_996	GTAAGACAGGCGATGTATGT	TGME49_054070	TGME49_254070	254070	rhoptries 2	3929.6	4519.31	4346.24	9684.72	12070	11338	11935.1	5931	9873.18
TGME49_054470_4_899	GAATCACGGTCTGAGAAGGT	TGME49_054470	TGME49_254470	MYR1	dense granules	4885.49	7516.38	6720.89	18581.4	4831.25	5631.77	4597.7	9441.7	7383.71
TGME49_054470_56_1798	GCTGTCGGGACTGCGAAGTA	TGME49_054470	TGME49_254470	MYR1	dense granules	7517.01	7991.02	8453.65	31532.9	12634.3	16244.9	15552.4	12152.9	16500.7
TGME49_054470_91_1798	GGGAGCATCCGTACGGCTTG	TGME49_054470	TGME49_254470	MYR1	dense granules	7527.27	6541.64	7230.82	29337	9637.06	13168.4	12011.8	11667	13915.3
TGME49_054720_25_842	GATTGGGAATAACGCTTGGA	TGME49_054720	TGME49_254720	GRA8	dense granules	12442.4	15589.5	27876.9	34214.8	22597.5	26511.3	22725.9	18218.9	24308
TGME49_054720_38_842	GCTGGCTGTGGCATGCCCGC	TGME49_054720	TGME49_254720	GRA8	dense granules	6019.31	7541.14	10063.8	15790.6	4158.25	8908.09	9321	4912.34	7683.67
TGME49_054720_72_842	GCGGGACGGAAACCCGGAGG	TGME49_054720	TGME49_254720	GRA8	dense granules	21571.2	27076.2	34127.3	15468.4	17673.7	22813.6	19266	27177.8	20081.4
TGME49_054880_1_1360	GTTTCCTGTTTGGTGTTGGA	TGME49_054880	TGME49_254880	254880	rhoptries 2	8210.54	7245.46	9713.77	7877.32	11695.4	13950.8	7969.51	9800.5	10007.7
TGME49_054880_21_3060	GACCAGCTACAGACCAGTTG	TGME49_054880	TGME49_254880	254880	rhoptries 2	11064.5	11794.5	6368.03	4109.86	12095.5	7258.62	7715.03	5782.02	6939.76
TGME49_054880_25_4080	GTTCTTCATGCTGTCCCACG	TGME49_054880	TGME49_254880	254880	rhoptries 2	11766	10257.4	5425.62	4061.59	5791.02	3134	5239.6	4546.53	4455.59
TGME49_055260_31_2136	GATCTTCCAAGAAGTTGTTA	TGME49_055260	TGME49_255260	AMA1	micronemes	3508.7	2238.08	50.9213	98.7893	1496.32	378.907	97.8754	46.799	191.353
TGME49_058230_2_1960	GCCGAAACCGTAGAGTTCTA	TGME49_058230	TGME49_258230	ROP20	rhoptries 1	7994.95	10494.4	17685.5	14821.8	24073	19748.4	19350	18283.6	19025.7
TGME49_058230_35_980	GACCTCACAGCTGGAACGGG	TGME49_058230	TGME49_258230	ROP20	rhoptries 1	6358.09	8347.53	5645.81	2794.16	2597.17	2857.83	4578.94	1183.24	2571.14
TGME49_058230_38_1470	GCTGGAGAAGAAATTGGAGA	TGME49_058230	TGME49_258230	ROP20	rhoptries 1	6693.45	6205.65	4060.07	3377.92	5848.84	6362.25	5244.49	10266.1	5835.64
TGME49_058230_47_1470	GTACATGGTGCGTGCTCGCG	TGME49_058230	TGME49_258230	ROP20	rhoptries 1	6296.49	8673.62	10788.9	3362.2	10067.2	6662.93	8638.32	9038.45	7065.52
TGME49_058370_1_2200	GCACGAAATTGTAGGGTGAC	TGME49_058370	TGME49_258370	ROP28	null	8365.67	7986.07	8490.94	14932.9	17757	22033.2	16275.9	8943.29	15343.6
TGME49_058580_21_2284	GAAACCGTAGCCTCCGCAGC	TGME49_058580	TGME49_258580	ROP17	rhoptries 1	6176.72	4478.28	3762.44	15164.2	5675.39	3562.86	6862.7	19427.1	8361.86
TGME49_058580_39_1713	GCGAATGGTTGCCCTGTGGT	TGME49_058580	TGME49_258580	ROP17	rhoptries 1	9793.78	9648.36	5615.68	5012.43	4516.72	5539.4	10552.6	4278.99	5631.28
TGME49_058580_52_1713	GGTATGTCCCGACCGCTTGT	TGME49_058580	TGME49_258580	ROP17	rhoptries 1	5761.52	4621.17	1791.57	9776.77	2391.34	1706.03	1850.66	1122.4	2419.13
TGME49_058580_66_2284	GATGACTGGCAGGTCTTCGT	TGME49_058580	TGME49_258580	ROP17	rhoptries 1	7264.92	7278.71	7303.26	34854.7	14616.3	20267.8	6848.02	18674.4	16755
TGME49_058660_3_2895	GTCACTCGCATTTTCGATGA	TGME49_058660	TGME49_258660	ROP6	rhoptries 2	4125.8	2848.53	3559.47	1087.8	2333.52	548.567	1565.19	2438.23	1396.65
TGME49_058660_31_2316	GTCGAGAAGTTCGTCCTCGA	TGME49_058660	TGME49_258660	ROP6	rhoptries 2	3349	4525.67	3517.15	8592.42	3045.84	4629.83	5062.61	3941.26	4749.84
TGME49_058660_39_2316	GCGCATGCGCGAATCTTTCG	TGME49_058660	TGME49_258660	ROP6	rhoptries 2	10215.8	9276.29	7715.65	3629.38	3998.67	4938.05	8011.92	2318.11	4215.36
TGME49_058660_48_2316	GATCTGGACAAACGAAGCAG	TGME49_058660	TGME49_258660	ROP6	rhoptries 2	21799.3	22777.6	14898.4	23387.2	18610.4	17544.7	20955.1	25916.5	21064.4
TGME49_058800_13_704	GTCTTGATTGCCTAGAAGCT	TGME49_058800	TGME49_258800	ROP31	rhoptries 1	12882.7	9572.67	11349	12038.8	11949.8	15104.5	12517.5	24145.2	14570.7
TGME49_058800_15_704	GGTCGCTGGGGACTAGTAGC	TGME49_058800	TGME49_258800	ROP31	rhoptries 1	6048.97	8186.96	6768.94	13442.1	8813.73	8800.64	10942.5	13743.3	10941.3
TGME49_058800_24_704	GATATCACCGTTGACTGTTC	TGME49_058800	TGME49_258800	ROP31	rhoptries 1	3623.91	2524.56	2221.17	1027.18	2881.64	4697.7	3574.08	3336.77	2779.28
TGME49_058800_8_704	GTCTCGGCGCATAATTTTCA	TGME49_058800	TGME49_258800	ROP31	rhoptries 1	4487.39	3512.03	3549.43	8321.87	2601.8	2442.16	4606.67	8650.02	4620.99
TGME49_059830_33_818	GCACAAAGAGGAAGACGAAT	TGME49_059830	TGME49_259830	259830	dense granules	7444.01	6575.6	4521.23	3337.51	6864.12	3771.17	5773.02	3404.63	4425.79
TGME49_059830_54_818	GTACAGTTTCTCTGAGGAAC	TGME49_059830	TGME49_259830	259830	dense granules	7753.13	5186.35	3845.63	8483.53	2539.35	3633.55	5192.29	5444.29	4666.45
TGME49_059830_83_0	GGCGTCAACAGGGGATCCGT	TGME49_059830	TGME49_259830	259830	dense granules	2689.7	1152.29	991.889	370.46	321.467	1469.44	66.0659	1715.96	456.566
TGME49_059830_96_0	GCGTCGTGTCCACCTCGCCG	TGME49_059830	TGME49_259830	259830	dense granules	11134.1	11452.1	4819.59	6263.02	4852.06	8105.98	5061.79	8045.53	6313.57
TGME49_060030_46_3045	GGGGCGGACATCGGGGGCCG	TGME49_060030	TGME49_260030	260030	null	258156	257913	221655	103514	119183	104194	127594	132679	116826
TGME49_060030_57_3045	GTAATGTTGGACGACTTAGA	TGME49_060030	TGME49_260030	260030	null	4647.09	4531.33	4849.71	1439.18	2000.49	864.324	1604.34	3443.63	1689.07
TGME49_061740_22_1308	GCGGTACACTCCGGGCTTAC	TGME49_061740	TGME49_261740	ROP47	rhoptries 1	2259.67	4081.45	5194.69	5792.64	7625	7423.57	10750.8	13616.2	8634.66
TGME49_061750_14_4200	GCCGACTCCTTTGCTTCTTG	TGME49_061750	TGME49_261750	RON10	rhoptries 2	3619.34	3690.99	2768.4	198.701	3001.9	1117.87	1437.14	889.961	968.66
TGME49_061750_30_4200	GGCCCAGATGCCTCCGCTGG	TGME49_061750	TGME49_261750	RON10	rhoptries 2	8331.45	7336	1985.93	730.816	980.589	881.29	2631.22	1409.43	1185.56
TGME49_061750_31_5040	GAGAAGAGTCAAGACAAAGA	TGME49_061750	TGME49_261750	RON10	rhoptries 2	3633.03	3656.33	1394.24	239.115	2941.77	772.896	2660.58	2540.41	1297.31
TGME49_061780_35_3448	GCGGGGAATGACGGCAAACC	TGME49_061780	TGME49_261780	MIC7	micronemes	631915	520218	128826	53599.9	79302.8	75011.4	79692.6	70734.4	70945.6
TGME49_061780_58_4310	GGGACAGTCGCAAATTCTGC	TGME49_061780	TGME49_261780	MIC7	micronemes	6781.28	5736.67	1819.54	223.398	124.886	92.3705	182.701	133.377	144.408
TGME49_062050_11_1575	GTCGTTCGCCACTTGACAAT	TGME49_062050	TGME49_262050	ROP39	rhoptries 2	516.723	608.327	639.743	578.142	1718.34	771.011	760.981	1350.93	953.328
TGME49_062050_14_1050	GCTAACCGACTGGCAAGAAG	TGME49_062050	TGME49_262050	ROP39	rhoptries 2	8795.7	10952.7	22065.4	29672.7	27932.9	29251.3	40372	36848.8	32465.7
TGME49_062050_24_1050	GCGTGTAACTCTCGATAGAG	TGME49_062050	TGME49_262050	ROP39	rhoptries 2	2647.49	1371.57	537.183	496.192	1605.02	2892.7	5856.21	3351.59	2143.19
TGME49_062050_29_1050	GCAGCGTGATACGAGGGCTG	TGME49_062050	TGME49_262050	ROP39	rhoptries 2	6077.48	5170.78	7836.14	10965.6	11565.9	12247.6	18637.1	11330.8	12681.8
TGME49_062050_46_525	GGGCCACAACAGACGCCACC	TGME49_062050	TGME49_262050	ROP39	rhoptries 2	918.239	1525.06	2897.49	2443.91	4556.04	5069.06	3835.09	4308.63	3925.93
TGME49_062400_10_7406	GGGGCTTCCAGCAACCACCC	TGME49_062400	TGME49_262400	262400	dense granules	2410.23	2075.39	3346.46	1156.28	2634.18	1908.68	1734.84	1323.63	1679.17
TGME49_062400_10_8694	GCGCTTCCGGAGGATAGAAA	TGME49_062400	TGME49_262400	262400	dense granules	2942.93	2881.07	2404.77	2962.56	3459.81	4094.46	4762.46	7768.64	4347.29
TGME49_062400_28_7406	GTGGTTTGGGCTCGAAGGAC	TGME49_062400	TGME49_262400	262400	dense granules	2640.65	2507.58	1884.09	885.736	1350.62	1690.94	609.275	3534.89	1342.24
TGME49_062400_8_8050	GTCCGACGCCACCACAGACT	TGME49_062400	TGME49_262400	262400	dense granules	2147.88	1166.43	1394.96	1910.67	1070.78	1750.33	418.417	5989.5	1550.96
TGME49_062730_15_2865	GTTCGTTGTGTCAATGGTTG	TGME49_062730	TGME49_262730	ROP16	rhoptries 1	7082.41	7210.8	3152.82	5188.68	7056.07	5718.49	6367.61	5985.6	6031.11
TGME49_062730_27_2865	GAGATGCGAGGGTGAAAGCT	TGME49_062730	TGME49_262730	ROP16	rhoptries 1	5054.3	5128.34	6659.93	5790.4	6038.48	4368.75	6744.43	6691.48	5857.23
TGME49_062730_35_2292	GACCGCTACGAGAAGCTGTG	TGME49_062730	TGME49_262730	ROP16	rhoptries 1	4073.33	5955.24	10862	10469.4	11561.2	17141.3	11843.7	12929.8	12601.2
TGME49_062730_52_2292	GATCGCAATCTGTCTTTGAG	TGME49_062730	TGME49_262730	ROP16	rhoptries 1	23834.3	25220.1	35662.8	44376.6	42593.2	37659.8	40103.6	34026	39579.8
TGME49_062730_75_2865	GGAAAGAGTAGAATCTGGAG	TGME49_062730	TGME49_262730	ROP16	rhoptries 1	10805.6	9200.6	14067.9	20338.2	11293	14790.6	15647	21397.3	16262.2
TGME49_062920_1_676	GCTGATGTAGCAACAGCGGC	TGME49_062920	TGME49_262920	262920	rhoptries 1	2115.94	1612.07	2056.21	5128.06	4350.21	2852.17	2896.3	3237.71	3590.41
TGME49_062920_15_676	GTTGGCCTGCCGCGCTGACT	TGME49_062920	TGME49_262920	262920	rhoptries 1	3394.63	3536.08	7357.76	7102.72	14098.3	16191.2	2827.78	7274.91	8028.4
TGME49_062920_33_338	GGAAGGTCTCGAGAAGGTTC	TGME49_062920	TGME49_262920	262920	rhoptries 1	19180.3	28959.2	52648.3	86669.6	80350.4	87291	117518	83074.5	90090.6
TGME49_062920_37_676	GATTTTCACAACGCTGCTCA	TGME49_062920	TGME49_262920	262920	rhoptries 1	5005.26	4691.19	8465.84	5138.17	5934.41	5385.76	6101.72	2873.46	4918.79
TGME49_063220_2_932	GCACGCGCAGTGCGGTTCGT	TGME49_063220	TGME49_263220	ROP21	#N/A	10335.6	9414.22	7456.74	7065.68	5409.43	15962.2	5175.98	7806.08	7557.26
TGME49_063220_42_1864	GGTGTGGAGCGAACTTGAAT	TGME49_063220	TGME49_263220	ROP21	#N/A	2613.27	2948.27	3203.74	1601.96	888.08	1427.03	2719.31	2483.47	1688.15
TGME49_063220_50_1864	GTCCGTAGCCACCTGCGCCG	TGME49_063220	TGME49_263220	ROP21	#N/A	6671.77	6401.59	4398.59	4542.06	6954.32	3534.58	4376.66	2162.11	4025.07
TGME49_063220_70_932	GGTGACTAGACTCTTCAAGG	TGME49_063220	TGME49_263220	ROP21	#N/A	10167.9	9509.01	13005.7	10823	14012.7	13999.8	20610.1	14294.8	14429.5
TGME49_065120_14_442	GTCGGTCACGGAACAATGAG	TGME49_065120	TGME49_265120	RON2L2	null	18947.7	22650.3	24425	27209.7	20724.2	30071.3	36413.7	37681.8	29740.6
TGME49_065120_3_1326	GGTCTGCACACATTGACAGC	TGME49_065120	TGME49_265120	RON2L2	null	2280.2	3053.66	2994.31	217.785	1743.78	1703.2	3547.98	302.634	929.688
TGME49_065120_48_884	GTGTTTCTGAGGGTTGTAGG	TGME49_065120	TGME49_265120	RON2L2	null	19557.9	15929.7	17171.9	13626.2	19447.6	13858.4	17174.7	13705.1	15393.8
TGME49_066050_1_842	GACTGTGTTTCCTGAAAGTA	TGME49_066050	TGME49_266050	266050	dense granules	4202.22	5407.04	6269.77	7486.66	4787.31	2533.59	4117.29	10979.1	5280.3
TGME49_066050_23_842	GCGGAGTCCAACAGAGCAGG	TGME49_066050	TGME49_266050	266050	dense granules	29740.7	32418.2	39168.5	70893.7	53141.4	69178.9	64175.3	52219.9	61410.6
TGME49_066050_33_842	GGTGGTCCCTTTGATGACGA	TGME49_066050	TGME49_266050	266050	dense granules	6905.61	7715.86	7362.78	7582.08	15219.9	24668.6	13001.1	20092.4	14937.3
TGME49_066100_18_1590	GACGAGGCTGTCAACTGCAA	TGME49_066100	TGME49_266100	ROP41	null	3192.73	4036.89	5556.16	9113.31	6304.44	7330.26	20315.7	15832.9	10625.9
TGME49_066100_33_1590	GTGCAGTGTAGAAAAAACCC	TGME49_066100	TGME49_266100	ROP41	null	6857.7	7984.65	13066	23083	8691.16	13124.1	15074.4	6532.36	12099
TGME49_066100_42_1590	GTCCGTGAGGTGTTCGACAC	TGME49_066100	TGME49_266100	ROP41	null	5787.75	4048.91	4510.48	9004.42	2141.57	5169.92	1259.33	5452.09	3690.41
TGME49_066100_49_1060	GGTCGAGGAACAGTAGTTTG	TGME49_066100	TGME49_266100	ROP41	null	13749.6	16436.2	22238.2	25707.7	20566.9	23781.6	27013.6	21366.1	23559
TGME49_067740_2_1100	GGCTTAGCAGGTCTTTTATA	TGME49_067740	TGME49_267740	GRA49	dense granules	245665	262353	262168	238339	196943	241021	236694	227251	227435
TGME49_067740_3_1100	GTCTGTAATAATCGCGTCCG	TGME49_067740	TGME49_267740	GRA49	dense granules	20131.7	23314.5	31544.6	37099.9	26769.6	36121.6	31634.2	35915.9	33269.4
TGME49_067740_39_550	GGGTCCCAGCCTGAGACACT	TGME49_067740	TGME49_267740	GRA49	dense granules	1184.01	1198.97	385.854	411.996	1810.85	57.4959	1168.8	491.39	476.777
TGME49_067740_55_550	GGCGCACTGACCGCGTACGC	TGME49_067740	TGME49_267740	GRA49	dense granules	122049	185141	367418	556735	474575	516959	565418	550523	531754
TGME49_068790_29_942	GCATCGTTGAGGAGGCTCTA	TGME49_068790	TGME49_268790	268790	dense granules	1409.87	2116.41	3842.05	7463.08	9526.05	6546.05	9245.97	3528.65	6859.21
TGME49_068900_18_3096	GTTGGCCAATCCCGCCGACG	TGME49_068900	TGME49_268900	GRA10	null	6223.49	6928.57	6982.67	6842.28	4338.64	1803.11	1612.5	4460.73	3289.25
TGME49_068900_2_3096	GATTCCCCCACACTGCCCGG	TGME49_068900	TGME49_268900	GRA10	null	4414.39	3267.99	485.545	143.693	333.03	59.381	116.635	859.542	195.404
TGME49_068970_13_1269	GTTTCGGGAGTTCCAAACGA	TGME49_068970	TGME49_268970	268970	dense granules	10142.8	15368.8	21376.9	39794.1	27509.7	34055.5	26145	33040.9	31738.5
TGME49_068970_17_1269	GCGGTGTCCGCACAAACTGG	TGME49_068970	TGME49_268970	268970	dense granules	37374	44557.2	90228.9	124132	137500	125427	156522	144583	137105
TGME49_068970_20_1269	GTGAAGGTAAGAGACAATAT	TGME49_068970	TGME49_268970	268970	dense granules	6573.68	9318.73	12883.8	24029.4	23999	16223.3	27941.8	27118.5	23448.7
TGME49_068970_44_846	GTTGCATCACTGCTTCGTCC	TGME49_068970	TGME49_268970	268970	dense granules	806.453	1416.84	3119.11	20515.6	4535.22	5563.91	2549.65	6261.71	6073.62
TGME49_068970_9_1269	GCCTATAGCCATCGCCTTTG	TGME49_068970	TGME49_268970	268970	dense granules	4859.25	4322.66	4796.64	4271.51	5985.29	4767.45	7425.48	6746.86	5716.84
TGME49_069070_27_2305	GCCAAGGTCACCCAGAGGTT	TGME49_069070	TGME49_269075	269075	#N/A	1981.34	1996.16	3508.55	477.107	585.115	1179.14	1406.14	3064.56	1072.42
TGME49_069070_52_2305	GTGGCCGCGCTCCACAGCCC	TGME49_069070	TGME49_269075	269075	#N/A	9183.53	9854.9	9415.41	20034	19813	16663.4	22331.9	17075.4	19070.2
TGME49_069070_7_4610	GGGCTCGACGCAGCAGCCTA	TGME49_069070	TGME49_269075	269075	#N/A	2253.96	1991.21	1531.94	1975.79	1373.75	2113.21	1548.88	2714.34	1889.97
TGME49_069080_13_698	GGCCTCACCGCCCTCGAGGC	TGME49_069080	TGME49_269075	269075	#N/A	1277.55	1279.61	1245.78	1884.85	760.881	1575.01	2426.49	1171.54	1450.52
TGME49_069080_23_349	GGACGAGGAGAATGCCAATC	TGME49_069080	TGME49_269075	269075	#N/A	1904.92	1443.72	1014.84	2077.94	462.542	226.213	202.276	102.178	339.251
TGME49_069690_1_1502	GGAGGATCGCGCAAATGCTG	TGME49_069690	TGME49_269690	GRA29	dense granules	21849.5	29225.9	44449.2	65435.5	68650.5	61892	65105.1	64223.9	65025
TGME49_069690_40_2253	GCGTGCGGACCTCGTCTCCG	TGME49_069690	TGME49_269690	GRA29	dense granules	9783.52	10570.8	19353.7	27237.8	17724.6	20799.4	22426.5	15268.2	20289.4
TGME49_069880_13_771	GCCCTGATGATCTTCCAACA	TGME49_069880	TGME49_269885	TLN1	rhoptries 2	2300.73	2189.98	2349.55	5186.44	4331.7	4223.59	6814.58	696.525	3394.04
TGME49_069880_21_771	GTTGGGAGATCATCAGGGTA	TGME49_069880	TGME49_269885	TLN1	rhoptries 2	2792.36	3555.18	2461.43	1982.52	1722.97	1052.83	1827.01	1446.09	1568.77
TGME49_069880_3_771	GGGTATGGTGTACCGCTTGT	TGME49_069880	TGME49_269885	TLN1	rhoptries 2	1715.57	1812.96	2487.25	6580.71	6017.67	908.624	2110.03	4701.74	3239.86
TGME49_069890_23_810	GGGCGTTGACTTCTTTGAGC	TGME49_069890	TGME49_269885	TLN1	rhoptries 2	1225.08	2641.27	534.315	717.345	344.594	156.464	1979.53	56.1588	336.268
TGME49_069890_28_810	GCCTACGGCCGTCATCGGTG	TGME49_069890	TGME49_269885	TLN1	rhoptries 2	8394.18	7477.48	4998.17	8312.89	3543.07	7288.78	5289.35	6301.49	5901.01
TGME49_069890_59_0	GTTCCGGATCTGAAACGAGG	TGME49_069890	TGME49_269885	TLN1	rhoptries 2	4958.49	3333.07	5417.02	932.885	4791.93	2392.21	3712.74	1343.91	2215.34
TGME49_069890_73_0	GCTGTAAAATGGGCCAGGCC	TGME49_069890	TGME49_269885	TLN1	rhoptries 2	944.474	853.78	750.192	169.513	423.226	2391.26	42.4127	429.771	315.52
TGME49_069950_24_4930	GATCCGCCGCGCTCCTAACT	TGME49_069950	TGME49_269950	269950	dense granules	1421.27	1984.14	451.837	61.7433	115.635	98.9683	55.4627	183.296	93.598
TGME49_069950_9_4930	GTCATGGTGGCTGACTTGAA	TGME49_069950	TGME49_269950	269950	dense granules	1186.3	1682.8	1298.13	83.0728	231.271	500.497	42.4127	99.0579	132.213
TGME49_070240_1_1659	GCGGCTTCCACACTAGCACT	TGME49_070240	TGME49_270240	MAG1	dense granules	5385.1	7410.98	16438.2	15700.8	21394.9	17319.5	19216.2	23897.9	19291.2
TGME49_070240_45_1659	GATACACAACCTGATCCGGG	TGME49_070240	TGME49_270240	MAG1	dense granules	6594.21	6977.37	6995.58	7995.2	7111.58	13888.6	5292.61	6136.91	7617.54
TGME49_070240_57_1106	GGATGCTGAATCACTCGGAA	TGME49_070240	TGME49_270240	MAG1	dense granules	4242.15	4841.86	5592.73	10405.4	6794.74	10443.5	11201	6928.6	8946.16
TGME49_070250_21_1868	GCAGATCGGGCGTCTCTCCT	TGME49_070250	TGME49_270250	GRA1	dense granules	6071.78	5382.99	973.959	172.881	136.45	65.0363	184.332	111.538	125.829
TGME49_070250_22_1401	GGGCAATGTTAACATGGAGG	TGME49_070250	TGME49_270250	GRA1	dense granules	7336.78	6577.72	1118.12	200.946	203.518	101.796	211.248	131.037	163.05
TGME49_070250_6_1868	GATGGGGAACACGTATCGTG	TGME49_070250	TGME49_270250	GRA1	dense granules	24601.9	18725.9	4794.49	717.345	619.806	333.665	603.565	361.132	503.428
TGME49_070320_105_1065	GCGCCTGCCGAGCATCGTGG	TGME49_070320	TGME49_270320	PPM3C	rhoptries 1	18444.6	19217.5	19464.1	35276.8	28076.3	21966.3	22592.9	29206.5	27002.7
TGME49_070320_34_2130	GAGCTTTTATGCGAACGTTT	TGME49_070320	TGME49_270320	PPM3C	rhoptries 1	5276.73	6695.85	6123.46	16341.8	12477.1	7905.21	9812.83	19416.1	12515.7
TGME49_070320_62_1065	GATCGAGAGCCTCTTGGGTC	TGME49_070320	TGME49_270320	PPM3C	rhoptries 1	9231.43	9418.47	8464.4	5061.83	4632.36	12146.7	5176.79	8192.95	6552.6
TGME49_070320_68_3195	GCTGCACGTCGGGGACGCGG	TGME49_070320	TGME49_270320	PPM3C	rhoptries 1	10397.2	11667.9	5267.84	5499.64	4613.85	5269.83	5976.11	5334.31	5320.33
TGME49_070920_28_520	GCGCTGCCCCCCGCCGACTC	TGME49_070920	TGME49_270920	ROP32	dense granules	1025.46	1899.25	1562.06	4221	3464.44	1125.41	1365.36	3005.28	2322.19
TGME49_070920_38_520	GCCACGAAGGTCGTGGTGAT	TGME49_070920	TGME49_270920	ROP32	dense granules	6751.62	7650.07	10040.8	8848.38	9495.98	12263.6	9868.29	10857.4	10199.9
TGME49_070920_9_520	GGACTGTGAATAGACCCGAC	TGME49_070920	TGME49_270920	ROP32	dense granules	2518.6	2529.51	3469.1	7677.5	4542.16	7818.5	2730.72	6307.73	5424.39
TGME49_072540_12_5824	GACGTCGCTGTTCGAGAGGC	TGME49_072540	TGME49_272540	272540	null	5660	6429.88	6975.5	6677.26	11998.3	7654.49	5675.14	7458.98	7635.87
TGME49_072540_17_5824	GTCAGCGCATGTGCTCCTCG	TGME49_072540	TGME49_272540	272540	null	1722.41	1560.43	1029.18	751.023	772.445	487.301	2589.62	1018.66	943.011
TGME49_072540_19_6552	GAACATGGCCGATGTGGTCA	TGME49_072540	TGME49_272540	272540	null	1885.53	2407.84	296.921	95.4215	663.747	564.591	73.4066	1299.45	321.052
TGME49_072540_26_5460	GGTTGACACAGAGAGACAGC	TGME49_072540	TGME49_272540	272540	null	1464.62	2117.83	1227.13	644.376	2449.16	3257.47	2054.57	907.121	1571.39
TGME49_074170_28_1278	GGTTGCTGTGACCGAAGGCG	TGME49_074170	TGME49_274170	ROP49	null	6207.52	8293.77	11946.4	9628.59	25749.7	16447.6	17298.7	10439.3	14908.2
TGME49_074170_30_1278	GGGGGCAAGCGTCTGGTTCG	TGME49_074170	TGME49_274170	ROP49	null	7778.22	11875.1	23162	43084.5	27928.3	24463.1	33927.7	20285.8	28928.4
TGME49_074170_39_1278	GCCTTTGGGCAGCGTTCTTG	TGME49_074170	TGME49_274170	ROP49	null	10236.4	10099.7	12154.4	12896.5	16260.7	14797.2	19986.2	15025.6	15626.8
TGME49_075440_27_2500	GTACTCGTCAATTCGTTGGG	TGME49_075440	TGME49_275440	GRA6	dense granules	3100.34	3560.13	5138.03	11652.6	4299.33	3691.05	1917.54	2332.15	3832.62
TGME49_075440_7_2500	GCGGCGATGGGCGGTGGCCA	TGME49_075440	TGME49_275440	GRA6	dense granules	1323.18	673.404	656.956	58.3755	1063.85	632.455	315.648	491.39	360.54
TGME49_075470_21_1480	GCTGAGCATCCGGAGTGTGC	TGME49_075470	TGME49_275470	GRA15	dense granules	1559.29	2760.82	3458.34	16887.4	5791.02	13225.9	12108.8	7742.12	10393
TGME49_075470_4_1480	GGTCGACGACGTGGGGAGTT	TGME49_075470	TGME49_275470	GRA15	dense granules	3798.43	4319.83	10381.5	18864.3	18307.4	21524.2	18355.7	15634.8	18442.1
TGME49_075470_40_740	GTACGCTCCTAGCAAAATGA	TGME49_075470	TGME49_275470	GRA15	dense granules	1592.37	2430.48	3823.4	17219.6	7705.95	8921.29	9738.6	4297.71	8689.65
TGME49_075850_34_1437	GCCCGTTCCGCCGATGAAGC	TGME49_075850	TGME49_275850	275850	null	2439.89	1968.58	2590.53	4365.81	3924.67	2583.55	2502.35	2372.71	3047.44
TGME49_075850_39_1437	GCGGCGCATGTGCGACACCG	TGME49_075850	TGME49_275850	275850	null	3862.31	4393.4	6692.2	13264.7	8811.42	18168.7	9865.03	10376.9	11680.1
TGME49_075850_46_958	GGTTCGACTCGATCTCCACT	TGME49_075850	TGME49_275850	275850	null	2776.39	3094.69	1892.69	395.157	272.9	617.374	282.207	272.994	348.344
TGME49_075860_39_1348	GCTTCCCCACCATTCCCAGA	TGME49_075860	TGME49_275860	275860	dense granules	1091.62	1288.81	2148.73	1727.69	1207.23	1572.18	598.671	2918.7	1417.84
TGME49_075860_46_674	GGCAGAGCTCCGGGCCCGTC	TGME49_075860	TGME49_275860	275860	dense granules	2558.52	3503.54	6065.37	9360.28	6050.05	7097.44	11819.3	4966.16	7491.21
TGME49_076130_1_5616	GATCCCAGCGAGCAAATGAA	TGME49_076130	TGME49_276130	CPC2	rhoptries 2	2113.66	1154.41	2232.65	1621.04	943.585	436.403	1265.86	472.67	832.302
TGME49_076130_22_6864	GAGGGACTTCCAGAGGGGTG	TGME49_076130	TGME49_276130	CPC2	rhoptries 2	11884.6	11230.7	3344.31	2493.31	1436.19	2039.69	4125.45	1793.18	2220.9
TGME49_076130_43_6864	GCAGCAGTATCGGGGGCAAT	TGME49_076130	TGME49_276130	CPC2	rhoptries 2	5547.07	6424.93	5939.86	5340.23	3434.37	1648.53	3656.46	3020.88	3196.98
TGME49_076210_37_866	GGCTGCAAGATTTTACGCGC	TGME49_076210	TGME49_276210	276210	rhoptries 1	1525.07	1534.26	1952.94	1694.01	3221.6	941.613	124.791	4289.91	1224.33
TGME49_077240_18_3250	GTCGCCCCCTCGTGCATCTG	TGME49_077240	TGME49_277240	NTPase I	dense granules	749.42	884.197	1078.67	2491.06	2423.72	2315.86	2293.55	2532.61	2409.52
TGME49_077240_7_3250	GCTGTGCTGCAAAGCATTAC	TGME49_077240	TGME49_277240	NTPase I	dense granules	1091.62	1460.69	1967.28	2846.93	2104.57	2003.87	4487.59	5418.55	3112.15
TGME49_077270_12_930	GGCACCGAGTTTCCAGATTT	TGME49_077270	TGME49_277270	NTPase II	dense granules	3739.11	5984.95	9371.66	7579.83	15210.7	17705	10037.1	12525	12074.2
TGME49_077270_29_930	GTGTGAACCGTTTACCCTCG	TGME49_077270	TGME49_277270	NTPase II	dense granules	1114.43	2204.83	699.271	1125.97	1639.71	1141.43	1686.72	510.109	1126.39
TGME49_077270_51_930	GTTGAGCTGTGAGTCCAAAA	TGME49_077270	TGME49_277270	NTPase II	dense granules	2681.71	2075.39	3666.33	8747.34	6875.68	5937.16	5472.87	9483.82	7138.28
TGME49_077720_11_1432	GGGCGCCTGTTCCATCAGCG	TGME49_077720	TGME49_277720	277720	rhoptries 1	2128.49	2653.3	4500.44	1814.13	5423.3	5737.34	4812.21	4349.97	4116.18
TGME49_077720_67_716	GTGAGCATGGGGGTGAGATG	TGME49_077720	TGME49_277720	277720	rhoptries 1	2881.33	2257.18	2710.3	7329.49	2465.35	4502.59	5973.66	7076.01	5096.7
TGME49_077720_73_1432	GCGTCGTATGGAAGAAGACG	TGME49_077720	TGME49_277720	277720	rhoptries 1	51551.4	48976	57284.3	70609.6	87485.2	64797.9	76494.5	66082.6	72646.6
TGME49_078510_3_2826	GATCGAACAGCGCTTGAATA	TGME49_078510	TGME49_278510	PPM3F	rhoptries 1	7657.31	7966.97	9006.61	11530.3	8154.61	8876.99	9919.67	6040.19	8705.86
TGME49_078510_44_2826	GGAGTTCCTCATCCAAGGCG	TGME49_078510	TGME49_278510	PPM3F	rhoptries 1	2245.98	3014.76	5349.6	1304.47	3018.09	1472.27	3283.72	3273.59	2285.12
TGME49_078510_57_1884	GCTGGGGCCGAGGTCGGAGA	TGME49_078510	TGME49_278510	PPM3F	rhoptries 1	8800.26	10814.1	6238.21	2690.89	2213.26	3839.03	1810.7	1921.88	2399.63
TGME49_078510_67_1884	GCTGTTCCAAATAAACGCCA	TGME49_078510	TGME49_278510	PPM3F	rhoptries 1	6194.97	6115.81	5133.01	2411.36	2701.24	2133.95	2747.04	4109.73	2748.76
TGME49_078510_7_2826	GAGCGAATTGGGCGACGTTC	TGME49_078510	TGME49_278510	PPM3F	rhoptries 1	13441.6	15980.6	12833.6	13557.7	16498.9	17606.9	9533.88	18008.3	14655.9
TGME49_078870_1_6061	GGAGCTTCAGCTTCTCGTCC	TGME49_078870	TGME49_278870	MyoF	PM - peripheral 2	2974.86	2567	1865.44	171.759	196.58	362.884	747.116	101.398	247.473
TGME49_078870_16_7163	GATCTTGCGCCTTCTTCAGA	TGME49_078870	TGME49_278870	MyoF	PM - peripheral 2	5981.67	6659.06	5217.64	855.425	610.555	1346.91	3326.13	297.174	929.907
TGME49_078870_36_5510	GCACTGTCGCGCGGTCGAAG	TGME49_078870	TGME49_278870	MyoF	PM - peripheral 2	9985.42	10290.6	463.312	303.103	224.333	155.522	279.761	174.716	220.13
TGME49_078870_37_1102	GTCAGCATCGTCAAATCTGT	TGME49_078870	TGME49_278870	MyoF	PM - peripheral 2	5751.25	4665.02	260.344	166.146	134.137	67.864	137.841	82.6783	111.504
TGME49_080380_14_1140	GTCACCAGCGTCGCCATGAA	TGME49_080380	TGME49_280380	280380	dense granules	8290.38	9625.01	15699.5	15969.1	19442.9	14938.6	31033.9	12362.7	17785.3
TGME49_080380_31_570	GAAAACAGGGGCCAGTATGA	TGME49_080380	TGME49_280380	280380	dense granules	13271.7	18776.8	38846.5	82614.8	48997.1	72485.4	51934.3	66884.4	63336.1
TGME49_080380_41_1140	GATTAACACCGACTGAAATT	TGME49_080380	TGME49_280380	280380	dense granules	7897.99	9438.27	9220.33	14524.3	26015.7	16480.6	18352.5	15404.7	17747.2
TGME49_080670_1_1872	GATTCCGACTCTGGAAATGG	TGME49_080670	TGME49_280670	280670	rhoptries 2	15400.2	18204.6	26500.6	31594.6	33013.9	33078	28155.5	31922.4	31499.4
TGME49_080670_1_2496	GAAGGAGAAGGCCACAGGCG	TGME49_080670	TGME49_280670	280670	rhoptries 2	11559.5	8027.8	3029.46	3040.02	4500.53	6715.71	2373.48	3874.96	3849.26
TGME49_080670_33_1248	GATACCGCATCTTCGAGAGG	TGME49_080670	TGME49_280670	280670	rhoptries 2	24907.6	22718.2	32981.9	22339.8	37047.3	45325.6	48082.1	40550.6	37396.6
TGME49_080670_42_1248	GGGGTAGCAATCCACAAGCT	TGME49_080670	TGME49_280670	280670	rhoptries 2	4137.21	4414.62	5325.93	4876.6	6223.5	8659.26	9261.46	6363.11	6886.46
TGME49_080670_9_2496	GTCTGGAGGGACGAAGGACA	TGME49_080670	TGME49_280670	280670	rhoptries 2	3601.09	2640.57	1392.09	2518	1870.98	554.223	623.14	2109.86	1279.76
TGME49_081450_14_1958	GTTGGCTTGAGAGTCAAGTC	TGME49_081450	TGME49_281450	281450	nucleolus	4284.35	3797.8	3402.4	13652	18598.8	7032.41	10533.8	16443.6	12533.5
TGME49_081450_17_1958	GATTGCTTCCTGAGTACGGC	TGME49_081450	TGME49_281450	281450	nucleolus	4926.55	4095.6	2067.69	5104.49	10976.1	6201.07	1835.98	4522.35	4920.62
TGME49_081450_33_979	GACTGCTTTGCTGTTGCGCC	TGME49_081450	TGME49_281450	281450	nucleolus	5926.92	6719.19	7899.25	19441.3	15613.1	22583.6	22504	32176.7	21835.4
TGME49_081450_54_0	GACCTGACGAAGCGCAGAAG	TGME49_081450	TGME49_281450	281450	nucleolus	20503.5	24754.7	23567.2	78891.1	70866	85361.6	72387.8	77507	76832.9
TGME49_081670_36_642	GATCGGGAGGCGGGTGCGAA	TGME49_081670	TGME49_281675	ROP45	dense granules	3587.4	4425.23	5220.51	8266.87	1010.65	2761.69	4517.77	5104.99	3509.19
TGME49_081790_105_1832	GGTCGGGACTGGCTTCGACT	TGME49_081790	TGME49_281675	ROP45	dense granules	4989.29	5263.45	1082.26	1423.46	2543.98	5862.7	6445.1	7518.26	4003.69
TGME49_081790_14_1832	GCGGCCCTGTTCGGCCGATT	TGME49_081790	TGME49_281675	ROP45	dense granules	2654.34	2488.48	3147.79	7060.07	3869.16	3633.55	3196.45	3024	3948.22
TGME49_083590_57_1832	GCCGCAAGGTCCGGCAAGAG	TGME49_083590	TGME49_283590	283590	mitochondrion - membranes	12851.9	10562.3	597.428	349.13	275.212	164.947	289.548	199.676	246.836
TGME49_083590_74_0	GAGTCCGCCCAAGAGAAGAC	TGME49_083590	TGME49_283590	283590	mitochondrion - membranes	6177.86	4561.75	246.717	161.655	127.199	79.1747	130.501	96.718	115.493
TGME49_085290_27_930	GCGGTAGAGAAGAGAGCGGC	TGME49_085290	TGME49_285290	285290	rhoptries 2	9994.54	11607.7	16310.6	21203.8	20294	19064.1	24495.8	12010.2	18902.9
TGME49_085290_30_930	GACCAGTGTGCCGCGAAGCG	TGME49_085290	TGME49_285290	285290	rhoptries 2	10426.9	9009.61	7279.59	4060.46	8321.13	5331.09	8788.4	6864.64	6415.35
TGME49_085290_48_930	GGACGATTGACAAAGGGCGA	TGME49_085290	TGME49_285290	285290	rhoptries 2	4358.5	4594.29	2870.96	4767.71	2476.91	1932.24	2774.77	2410.15	2733.44
TGME49_086450_14_872	GCGCGTGACACAGGGTCAGG	TGME49_086450	TGME49_286450	GRA5	dense granules	3661.55	6705.04	12561.8	10931.9	8691.16	5693.04	7259.09	7171.95	7761.18
TGME49_086450_27_872	GAGACCGATCGTTATTCGAA	TGME49_086450	TGME49_286450	GRA5	dense granules	1619.75	1153.7	2572.6	263.812	524.985	2081.16	2168.76	3145.67	1144.81
TGME49_086450_34_872	GCATCCAGTGAGGACTGCAG	TGME49_086450	TGME49_286450	GRA5	dense granules	6824.62	9712.73	12357.4	2136.32	5557.44	5281.14	5462.26	4884.26	4412.53
TGME49_087740_29_1010	GTAGGTGGAGACGATTTTGA	TGME49_087740	TGME49_245432	245432	dense granules	15295.2	15103.5	14533.4	12112.9	8212.43	5363.14	4421.52	10905	7621.97
TGME49_087740_32_1010	GAATTCACGAAGAAACGGCT	TGME49_087740	TGME49_245432	245432	dense granules	3021.63	3519.1	3978.31	5052.85	2393.65	3852.23	1106.81	4200.21	2931.77
TGME49_087740_34_1010	GGATCTCAGCCTGTGCGTAT	TGME49_087740	TGME49_245432	245432	dense granules	1098.46	999.496	2236.95	4878.84	1408.44	4456.4	3792.67	2449.15	3095.99
TGME49_087740_36_1010	GAAGTAGTTTCCTTTATTCA	TGME49_087740	TGME49_245432	245432	dense granules	4389.29	5469.29	6613.31	6013.8	9308.65	12244.7	5286.09	11699.8	8422.85
TGME49_087740_39_1010	GCTCGGACATGGTTCTGTAA	TGME49_087740	TGME49_245432	245432	dense granules	2584.76	3364.19	4260.89	11259.7	5011.64	10820.5	3698.06	10486.9	7496.79
TGME49_087840_11_573	GCCCAAGGCGGTGGAGGCGG	TGME49_087840	TGME49_262420	262420	apical 2	3403.76	2392.99	4908.52	6746.86	2643.43	3614.7	1824.56	3866.38	3400.64
TGME49_087840_26_1146	GCCCAAGGTAGGGCCTGAGG	TGME49_087840	TGME49_262420	262420	apical 2	6726.53	8261.23	11390.6	2513.51	7215.65	5914.54	7457.29	7380.99	5678.51
TGME49_087840_84_1146	GGCGGCTGTGGTGCCGAGTG	TGME49_087840	TGME49_262420	262420	apical 2	3393.49	3775.17	5427.06	4851.9	3901.54	6698.74	3946.83	3182.33	4369.45
TGME49_088000_23_1528	GATGTGAGACAGCGAGTAAC	TGME49_088000	TGME49_288000	288000	dense granules	1701.88	2116.41	3646.97	1378.56	2863.13	8647.01	7082.1	16036.5	5220.12
TGME49_088000_29_1528	GCTGCGTTCCTCCACCCGAA	TGME49_088000	TGME49_288000	288000	dense granules	848.658	1566.09	2939.09	666.828	1514.82	2628.79	2000.74	3249.41	1767.77
TGME49_088650_13_1860	GCGAGCGGCTGAGGCCCCTG	TGME49_088650	TGME49_288650	GRA12	dense granules	4942.52	7018.4	10503.4	477.107	178.079	328.009	276.498	171.596	265.621
TGME49_088650_18_1395	GGTCGTCGTTCCACAGATCG	TGME49_088650	TGME49_288650	GRA12	dense granules	6848.58	5832.16	7828.96	326.678	178.079	129.13	701.441	310.434	277.168
TGME49_088650_31_1860	GTTCGCAGAGTCATGGGAAA	TGME49_088650	TGME49_288650	GRA12	dense granules	4534.16	4394.81	4787.32	200.946	249.773	90.4853	154.969	127.917	155.194
TGME49_088650_6_1395	GAGACTGCAGTTTGTCGAAG	TGME49_088650	TGME49_288650	GRA12	dense granules	8975.92	7253.24	6053.89	527.625	1038.41	137.613	251.214	1045.96	456.438
TGME49_088840_33_1344	GCAGCACATGTCCATCCTAT	TGME49_088840	TGME49_288840	GRA18	dense granules	672.995	1131.06	3215.21	1636.76	2985.71	1267.74	2570.86	2331.37	2060.39
TGME49_088840_5_1344	GGACTCGGCGCCCCCACTGG	TGME49_088840	TGME49_288840	GRA18	dense granules	6287.37	10062.2	17583.6	37166.1	45928.1	33194	33067.2	37954	37186.7
TGME49_088840_72_672	GGTATCGCTTTTCGAAGACA	TGME49_088840	TGME49_288840	GRA18	dense granules	4444.05	4188.26	6960.43	8738.36	9671.75	6009.73	8633.43	10659.3	8588.95
TGME49_089080_24_1974	GACGAAAGTTTGCATGCTCG	TGME49_089080	TGME49_289080	AP3B	nucleus - chromatin	15769.7	12046.3	7934.39	1750.14	4033.36	5456.45	2263.37	2418.73	2916.08
TGME49_089080_45_658	GGTGAAGAAGCAGGTGGGAA	TGME49_089080	TGME49_289080	AP3B	nucleus - chromatin	6229.19	4697.56	951.008	240.238	161.89	257.318	215.326	524.929	257.457
TGME49_089150_1_3975	GAGGAAAGCACCGTCGTGGT	TGME49_089150	TGME49_289150	289150	ER	6401.43	6048.61	5136.59	2229.49	6248.94	5119.02	2524.37	2921.04	3500.89
TGME49_089150_1_3975	GAGGAAAGCACCGTCGTGGT	TGME49_089150	TGME49_289150	289150	ER	6401.43	6048.61	5136.59	2229.49	6248.94	5119.02	2524.37	2921.04	3500.89
TGME49_089150_71_3975	GGGAAGCGAGGCTTCTCTGG	TGME49_089150	TGME49_289150	289150	ER	8783.15	8232.23	4805.25	2617.92	1288.18	1271.51	2739.7	1100.56	1668.45
TGME49_089150_71_3975	GGGAAGCGAGGCTTCTCTGG	TGME49_089150	TGME49_289150	289150	ER	8783.15	8232.23	4805.25	2617.92	1288.18	1271.51	2739.7	1100.56	1668.45
TGME49_089150_74_3975	GAGGCGTGGAAAACGAATGA	TGME49_089150	TGME49_289150	289150	ER	7471.38	5107.83	1844.64	1912.92	400.099	368.539	203.907	2012.36	649.676
TGME49_089150_74_3975	GAGGCGTGGAAAACGAATGA	TGME49_089150	TGME49_289150	289150	ER	7471.38	5107.83	1844.64	1912.92	400.099	368.539	203.907	2012.36	649.676
TGME49_089380_0_896	GATGCGGTCCGAGAGCGAGG	TGME49_089380	TGME49_289380	GRA39	dense granules	20834.3	17011.9	3988.35	556.812	455.604	315.756	565.231	876.702	524.499
TGME49_089380_14_896	GGATGTCGCATGAGGTTTGG	TGME49_089380	TGME49_289380	GRA39	dense granules	18802.8	15017.9	1666.06	506.295	407.037	338.377	426.574	266.754	380.11
TGME49_089380_15_2688	GAACTGATTTTCTTGTTTGT	TGME49_089380	TGME49_289380	GRA39	dense granules	11867.5	9430.49	6117.01	586	328.405	347.803	632.112	663.766	489.429
TGME49_089380_80_1792	GGTCTGGAACCATCGCCGAG	TGME49_089380	TGME49_289380	GRA39	dense granules	7933.35	6824.59	3016.55	10337	959.774	2612.76	1950.98	1570.11	2398.66
TGME49_089540_48_1718	GAGCTGCCTCGACGAGCTGG	TGME49_089540	TGME49_289540	SFP1	dense granules	27185.6	34785	52618.9	54357.7	75584	67558.6	85327	67410.9	69284.7
TGME49_089540_5_2577	GCTGCAACTCACGCAGCGCC	TGME49_089540	TGME49_289540	SFP1	dense granules	1971.08	2340.65	2769.83	2864.89	4817.37	6919.3	3170.35	4772.72	4285.2
TGME49_089540_93_1718	GTTTCGACGCCTCCTTCGCC	TGME49_089540	TGME49_289540	SFP1	dense granules	7072.15	7108.24	4032.1	4216.51	3732.71	3885.21	2290.28	4982.54	3704.64
TGME49_090700_32_1270	GCTTCTGCGACCTGGAAAGA	TGME49_090700	TGME49_290700	GRA25	dense granules	6037.56	9102.28	13923.7	5080.91	8961.75	7098.39	3693.17	4898.3	5667.45
TGME49_090700_44_1270	GCAGCGTCATCGTCCGCTAC	TGME49_090700	TGME49_290700	GRA25	dense granules	5961.14	9632.79	16459	6716.55	5383.99	7152.11	10224.7	5690.76	6847.01
TGME49_090700_56_1270	GCAGACGCCCTCAGGCTTCG	TGME49_090700	TGME49_290700	GRA25	dense granules	6863.41	7572.26	10141.9	2961.43	4741.05	5042.67	4477.8	4980.98	4361.98
TGME49_091960_12_1010	GGCGAGCCCCAGTGCCTGGA	TGME49_091960	TGME49_291960	ROP40	rhoptries 1	5528.82	9358.34	19484.9	31833.7	27868.1	30897	35316.7	27891.4	30638.9
TGME49_091960_23_1515	GTATCCTCATATTGAAAGGC	TGME49_091960	TGME49_291960	ROP40	rhoptries 1	2253.96	1600.04	1344.03	684.789	2446.85	3360.21	1395.54	1878.98	1713.32
TGME49_091960_3_1515	GCCTGCCGGGAGGCATAACT	TGME49_091960	TGME49_291960	ROP40	rhoptries 1	4575.22	3833.17	4023.5	3209.53	6380.76	3723.09	4702.1	4012.24	4281.34
TGME49_091960_32_1010	GATCCCCTTTGCCTCTGCCT	TGME49_091960	TGME49_291960	ROP40	rhoptries 1	418.626	462.612	1557.04	812.766	215.082	60.3236	377.636	309.654	261.94
TGME49_091960_9_1515	GGGGTGGTTCGTTTCGAGGA	TGME49_091960	TGME49_291960	ROP40	rhoptries 1	6019.31	6769.41	8675.98	10124.8	12618.1	7877.88	6342.33	13814.3	9751.55
TGME49_097880_23_1392	GGGCGACACCGTCGGCCAGG	TGME49_097880	TGME49_297880	GRA23	dense granules	6325.01	8254.86	12170.2	13883.3	34029.2	26892.1	18598.8	18132.3	21202.2
TGME49_097880_24_1856	GGAGGCCTTGCTTGACAATG	TGME49_097880	TGME49_297880	GRA23	dense granules	1841.04	3448.37	3847.78	3040.02	5198.97	4978.58	3971.3	8286.55	4815.49
TGME49_097880_32_1856	GCATTCAGGACAAGGTCAAC	TGME49_097880	TGME49_297880	GRA23	dense granules	2599.58	4094.19	4817.44	5235.83	6491.77	10740.4	4653.16	10476	7080.48
TGME49_097880_35_1856	GGTGTCGGTGAACATATCGG	TGME49_097880	TGME49_297880	GRA23	dense granules	12266.8	13275	18834.4	7439.51	28180.4	13250.4	17359	20512	15814.3
TGME49_097880_38_1856	GTCATAGACAATGTGAAGAA	TGME49_097880	TGME49_297880	GRA23	dense granules	1235.34	1135.31	4227.9	2338.39	2944.08	5061.52	2612.46	3103.56	3091.8
TGME49_097960_10_9548	GAAATTCCCTCGCATCCTGC	TGME49_097960	TGME49_297960	RON6	rhoptries 1	2603.01	1858.23	1659.6	461.391	1581.89	4141.59	5458.19	1898.48	1991.47
TGME49_097960_21_7843	GCTCCTGTGCATTGTTTTCG	TGME49_097960	TGME49_297960	RON6	rhoptries 1	39512.8	52964.1	47046.2	56434.5	50354.6	48517.1	51980	59841.1	53267.6
TGME49_097960_8_7161	GGGTCCCTGTGTGTTGGAGG	TGME49_097960	TGME49_297960	RON6	rhoptries 1	10669.8	9369.66	9092.67	5608.54	12564.9	10297.4	6506.27	5406.07	7610.1
TGME49_099780_40_3464	GGGCGCAATGCCGTGCCACG	TGME49_099780	TGME49_299780	299780	dense granules	11353.1	12317.9	4616.62	937.376	1315.93	681.468	5056.9	2187.85	1562.06
TGME49_099780_42_2598	GGATGGCCAAAGACGTTGGA	TGME49_099780	TGME49_299780	299780	dense granules	8955.39	9607.33	2536.02	1363.97	871.891	1201.76	367.848	1236.27	917.431
TGME49_099780_47_2598	GTGGGCTGAAATTTCCAGCT	TGME49_099780	TGME49_299780	299780	dense granules	8841.33	10073.5	4624.51	969.931	598.992	3037.86	280.576	1891.46	986.996
TGME49_099780_52_2598	GGTGCGAAATGGTACGCAGT	TGME49_099780	TGME49_299780	299780	dense granules	10839.8	9966.67	4427.28	3152.28	2389.03	407.184	1322.13	1009.3	1325.52
TGME49_100100_27_11178	GGTTTCCAGAAAGGACGGGA	TGME49_100100	TGME49_300100	RON2	rhoptries 1	8276.69	6200.7	1416.47	314.33	561.988	1082.05	1070.92	421.971	612.746
TGME49_100100_27_11592	GGCGAAGCATTCTCTTCAAC	TGME49_100100	TGME49_300100	RON2	rhoptries 1	4901.45	3152.69	201.533	134.713	136.45	53.7257	123.976	75.6584	98.4807
TGME49_101270_26_3892	GCTTCTTCGTCTCTTCTTCG	TGME49_101270	TGME49_301270	301270	nucleus - chromatin	35121.2	36751.5	17424.4	5361.56	6797.05	7585.69	6602.51	3187.79	5661.89
TGME49_101270_42_7228	GGGATGCCCGGCGATTCAAA	TGME49_101270	TGME49_301270	301270	nucleus - chromatin	8371.37	10132.2	1843.92	291.877	282.15	632.455	1131.28	176.276	401.139
TGME49_101270_55_6672	GAGGCTCTTTTCAGGTCCTG	TGME49_101270	TGME49_301270	301270	nucleus - chromatin	7736.02	6424.22	2090.64	1807.39	247.46	153.637	238.979	2152.76	512.485
TGME49_101270_62_6116	GAACCGGCGCGTCGTCGGCG	TGME49_101270	TGME49_301270	301270	nucleus - chromatin	13335.6	10256.7	1531.94	413.119	656.809	172.488	473.88	1114.6	477.103
TGME49_101440_12_3913	GCTCGTCGTAAGTGCCGTGG	TGME49_101440	TGME49_301440	CDPK1	nucleus - chromatin	53722.1	33973.7	4223.6	1561.54	1540.26	2146.2	5304.03	2637.91	2353.62
TGME49_101440_21_3913	GAGACCGGGAAAGCACTGCG	TGME49_101440	TGME49_301440	CDPK1	nucleus - chromatin	32659.6	32522.2	13357.1	6424.67	15735.7	10592.4	7971.14	8863.74	9457.45
TGME49_101440_27_3913	GTCTTTTCTGCAGGTACACC	TGME49_101440	TGME49_301440	CDPK1	nucleus - chromatin	13798.7	9529.52	5410.56	2547.19	4227.63	2582.6	1331.92	2145.74	2399.13
TGME49_104490_23_3288	GTATGTTGGATGTTCGGGTC	TGME49_104490	TGME49_304490	304490	micronemes	10850	9951.11	8388.38	5004.58	2976.46	3987.95	8899.32	2882.04	4330.87
TGME49_104490_24_2466	GAAGACGCCACAATGACGTT	TGME49_104490	TGME49_304490	304490	micronemes	25197.4	27063.5	46263	79278.4	61978.3	49308.9	69000.5	57974.6	62702.1
TGME49_104490_30_2466	GAACTGCTTGCTTGACCATG	TGME49_104490	TGME49_304490	304490	micronemes	70678.1	75342.8	110927	188772	149012	159079	163571	175937	166712
TGME49_104490_33_2466	GTGTAACTGCCCGTCCGGCC	TGME49_104490	TGME49_304490	304490	micronemes	7655.03	6731.92	6613.31	5157.25	5996.85	7077.65	5759.97	8512.74	6399.47
TGME49_104490_70_3288	GCCTTCTTCGGCTCCGCCTG	TGME49_104490	TGME49_304490	304490	micronemes	35073.3	37194.3	33182.7	23936.2	28747	29578.3	24188.3	24916.6	26166.3
TGME49_104740_14_4482	GAAGAGGCCCTGTCTCAACC	TGME49_104740	TGME49_304740	ROP35/WNG1	dense granules	9804.05	10141.4	7438.81	6744.61	3739.65	3700.47	4821.18	5658.78	4799.37
TGME49_104740_3_4482	GAGACTGGATTCGAATTGAG	TGME49_104740	TGME49_304740	ROP35/WNG1	dense granules	49121.8	53829.9	59375.6	48874.9	49135.8	46088.1	47994.8	42460.8	46843.7
TGME49_104740_43_3735	GGGAAACATGTCCGGGTGGC	TGME49_104740	TGME49_304740	ROP35/WNG1	dense granules	16108.5	19695.7	21559.1	16314.8	25784.4	17259.1	20306.7	17288.3	19110.4
TGME49_104740_76_3735	GGTGGCGCCTCGGAAGAGAC	TGME49_104740	TGME49_304740	ROP35/WNG1	dense granules	16388	19470	33253.7	24441.4	24757.5	18735.2	20743.1	21075.2	21828.7
TGME49_104950_18_2400	GAACTTCCTCGTTGAAGAAG	TGME49_104950	TGME49_304955	PPM11C	dense granules	3087.79	2753.74	1940.75	4335.5	252.085	530.659	345.011	184.856	517.147
TGME49_104950_20_3200	GACCGTGCACGAAGCTACCA	TGME49_104950	TGME49_304955	PPM11C	dense granules	1924.31	2106.51	5290.07	9451.22	11084.8	9974.12	7812.91	17120.6	10692.6
TGME49_104950_25_3200	GGTGTGCTTCGCCTGAGTGA	TGME49_104950	TGME49_304955	PPM11C	dense granules	1263.86	635.914	2153.04	1903.94	1225.74	6863.69	2540.68	2904.66	2597.35
TGME49_104950_5_3200	GTCCGAGCAAGAGCCGTCAC	TGME49_104950	TGME49_304955	PPM11C	dense granules	4155.46	4552.55	3302.71	4512.87	7537.12	9621.61	8261.5	6078.41	6968.69
TGME49_104960_1_10276	GTGTGTCTGCATGAAACGCG	TGME49_104960	TGME49_304955	PPM11C	dense granules	7107.51	8904.22	7743.62	7482.17	5640.7	6464.99	7622.86	11904.1	7563.95
TGME49_104960_16_10276	GCCCGGTCCCGAAGTCCCAA	TGME49_104960	TGME49_304955	PPM11C	dense granules	1161.2	1298	420.28	78.5824	284.463	666.387	41.5971	861.102	221.533
TGME49_104960_27_7707	GTGGCAGACGTCGCGGAGCT	TGME49_104960	TGME49_304955	PPM11C	dense granules	3556.61	3469.59	1860.42	638.763	407.037	1087.71	5048.74	4527.81	1452.48
TGME49_105270_11_1676	GTTGCGGATTGTGTCCAGCT	TGME49_105270	TGME49_305270	305270	rhoptries 1	38631	44390.9	42034.4	44190.2	47713.5	61524.4	46703.7	50807.4	49849.2
TGME49_105270_80_0	GGGAAGCGACGCTGGAGGCG	TGME49_105270	TGME49_305270	305270	rhoptries 1	36832.2	31964.1	14476	5547.92	2879.32	2838.04	2142.66	5409.19	3500.29
TGME49_105860_23_2980	GTTGTGTTTGTGCAGGTAAG	TGME49_105860	TGME49_305860	CDPK3	PM - peripheral 2	38528.4	32119	20788.8	11853.6	11394.7	9174.84	14097.3	6930.94	10390
TGME49_105860_27_2086	GCTGGTAGCGGTCAGACAAA	TGME49_105860	TGME49_305860	CDPK3	PM - peripheral 2	3871.43	4425.94	978.262	172.881	1017.59	533.487	221.851	236.335	345.467
TGME49_105860_5_2384	GCAGCACGGCGACTTCGTCG	TGME49_105860	TGME49_305860	CDPK3	PM - peripheral 2	11448.9	8481.92	999.061	1233.74	920.458	1265.85	283.839	191.096	600.326
TGME49_106060_30_10479	GTCCTCTTGGGCTTGGCCAG	TGME49_106060	TGME49_306060	RON8	rhoptries 1	11244.7	5752.23	918.017	276.161	328.405	125.36	283.839	423.531	267.385
TGME49_106060_31_12974	GCCGTTCCGCGCGGTGAAAG	TGME49_106060	TGME49_306060	RON8	rhoptries 1	9606.71	8164.32	241.697	278.406	446.353	184.741	1212.02	485.15	422.728
TGME49_106060_34_14471	GACCCGATTCCGCATTCTGG	TGME49_106060	TGME49_306060	RON8	rhoptries 1	16821.4	11856	4069.4	3383.53	4155.94	6516.83	3203.79	4937.3	4287.91
TGME49_106060_55_12475	GACTGCACAGTAGCCGTCAC	TGME49_106060	TGME49_306060	RON8	rhoptries 1	2730.76	1494.65	752.344	69.6015	511.109	342.148	69.3284	45.2391	130.724
TGME49_108950_3_1036	GCTTGAACCGACAATTGGCT	TGME49_108950	TGME49_308950	308950	dense granules	9602.15	10373.4	20919.3	40073.6	23857.9	26120.1	20823.8	22468.2	25913.1
TGME49_108950_30_1036	GTTCGTAGTTTCTGTTAGTG	TGME49_108950	TGME49_308950	308950	dense granules	18231.3	20731.9	26159.2	35354.2	28016.2	35358.1	34153.6	29732.2	32374.3
TGME49_108950_42_518	GAAACTGAAGCTCGGCACCA	TGME49_108950	TGME49_308950	308950	dense granules	3704.89	6480.1	9321.46	7371.03	9877.58	8508.45	7717.48	8836.44	8416.98
TGME49_108970_41_1983	GCGACGATATTCGGGAAAGC	TGME49_108970	TGME49_308970	308970	dense granules	6864.55	7730.71	7416.57	15673.8	8265.62	8969.36	18422.6	10177.2	11685.3
TGME49_108970_49_1983	GGTTGACCGCCGATGAAGTC	TGME49_108970	TGME49_308970	308970	dense granules	18211.9	17794.3	23511.3	20810.9	10409.5	15019.6	13739.3	15096.6	14650.2
TGME49_108970_59_1983	GCTCCAGAGAGTCTTCAAAG	TGME49_108970	TGME49_308970	308970	dense granules	13142.8	13162.5	13418.8	15639	8677.28	8859.08	9522.46	12940.7	10817.8
TGME49_109590_41_1935	GCCACCGGCGGCTGTTGTCC	TGME49_109590	TGME49_309590	ROP1	rhoptries 1	2938.36	3241.11	925.906	150.429	2051.37	509.923	90.5348	274.554	329.963
TGME49_109590_51_1935	GGAGGCGGATTCATTAGTGG	TGME49_109590	TGME49_309590	ROP1	rhoptries 1	26554.8	25090.7	25051.1	4813.73	8554.71	4699.58	8772.09	9497.86	6942.17
TGME49_109590_58_1935	GATCCTCTGGAAGCTCTTGG	TGME49_109590	TGME49_309590	ROP1	rhoptries 1	585.163	448.465	1063.61	2250.82	1267.36	318.584	336.855	539.749	697.622
TGME49_109590_85_1935	GGCAGCTCCTGTGAATTTGG	TGME49_109590	TGME49_309590	ROP1	rhoptries 1	7678.98	8298.01	8129.47	2917.65	2664.24	2523.22	2238.9	3436.61	2727.38
TGME49_109760_0_1796	GTCGGCCACTCCCCACACGA	TGME49_109760	TGME49_309760	309760	dense granules	499.613	588.521	1093.01	2699.87	1457.01	246.95	128.869	300.294	518.826
TGME49_109760_15_1796	GTTCTGCGAATGGTGCATTT	TGME49_109760	TGME49_309760	309760	dense granules	2349.78	4531.33	10749.4	26987.4	16461.9	11372.9	7029.09	15387.5	14044.8
TGME49_109760_16_1796	GTCCAAAGAAGAGTAGCCAC	TGME49_109760	TGME49_309760	309760	dense granules	5211.72	6681.7	6841.38	10940.9	7400.67	8991.98	5977.74	6143.93	7681.26
TGME49_109760_32_1347	GTGGAGTAGCCCTCCAAAAC	TGME49_109760	TGME49_309760	309760	dense granules	6119.69	8391.38	8207.65	13296.1	5374.74	12851.7	11873.9	9222.53	10011.5
TGME49_109760_38_1347	GCAGCACATACTGAATACGG	TGME49_109760	TGME49_309760	309760	dense granules	17183	21833.3	40929.9	61565.9	39977.5	45650.8	46193.9	45302.2	47234.8
TGME49_110010_29_1894	GCTTCCTCGTGGTCCTCCAC	TGME49_110010	TGME49_310010	RON1	rhoptries 1	1510.25	1775.47	2204.68	1495.31	2143.88	442.059	603.565	471.89	834.056
TGME49_110010_72_947	GAACTGAGGGGTCCGGACAG	TGME49_110010	TGME49_310010	RON1	rhoptries 1	17589.1	16744.6	7687.68	1533.48	2072.19	2692.88	2448.52	839.263	1774.29
TGME49_110010_93_0	GGGCTCTTCGATGAGGCAGG	TGME49_110010	TGME49_310010	RON1	rhoptries 1	7560.35	5541.44	5661.58	1115.87	2775.25	3330.99	2676.89	1120.84	1986.7
TGME49_110780_13_1732	GCCCGGTTGAACAGAGGATG	TGME49_110780	TGME49_310780	GRA4	dense granules	33717	44995	83378.9	37571.4	36099.1	32196.8	28643.2	38632.6	34421.4
TGME49_110780_18_1732	GAGACAAAAACTGAAGGACC	TGME49_110780	TGME49_310780	GRA4	dense granules	7803.32	7439.28	13208.7	6138.41	8894.68	4597.79	4155.63	4234.53	5358.4
TGME49_110780_24_1732	GGCTGCCGGGTGATAATAGG	TGME49_110780	TGME49_310780	GRA4	dense granules	27033.9	34656.3	53655.2	39705.4	29521.7	32164.7	26105.8	31397.5	31477.5
TGME49_110780_29_1732	GTGCTGCGGAATCGCCTGTA	TGME49_110780	TGME49_310780	GRA4	dense granules	9455.01	11658	23603.1	12724.7	10441.9	7693.14	9329.97	7613.42	9379.9
TGME49_110780_3_2165	GTTTGTCTTCCCGCCCCGTG	TGME49_110780	TGME49_310780	GRA4	dense granules	6215.51	9256.48	15157.3	6119.32	7527.87	4547.83	7709.32	11532.8	7145.4
TGME49_110790_24_1214	GGTGGCTTCATCCACTTCCG	TGME49_110790	TGME49_310790	CST9	ER 2	2697.68	3545.98	5006.78	4476.95	8781.36	2874.79	2791.9	4739.96	4314.84
TGME49_110790_30_1214	GGATTTGGCGAACAACAATA	TGME49_110790	TGME49_310790	CST9	ER 2	1774.88	1295.88	1478.15	68.4789	409.349	278.054	317.28	283.134	233.907
TGME49_110790_33_1214	GGGTGTCGCCAAAGTTCTCA	TGME49_110790	TGME49_310790	CST9	ER 2	3203	3069.93	3284.06	3838.19	3954.73	2635.39	8734.57	3026.34	4025.77
TGME49_111470_19_7371	GTCTTGCTCGCTCAAGTCAA	TGME49_111470	TGME49_311470	RON5	rhoptries 1	6288.51	3538.91	1705.5	4432.05	571.239	914.279	1789.49	278.454	1028.96
TGME49_111470_30_6006	GCAGCACTAGCATCGACGTC	TGME49_111470	TGME49_311470	RON5	rhoptries 1	7236.4	5437.46	1032.77	252.586	950.523	114.049	1752.79	1105.24	555.814
TGME49_112270_13_1468	GGGACGCGTCCAGGTGGCCG	TGME49_112270	TGME49_312270	ROP13	rhoptries 1	6767.59	7367.13	4751.46	6664.91	5305.35	6776.98	4729.83	3162.83	5139.17
TGME49_112270_24_1101	GGTGATGGAAATGAAGTTGC	TGME49_112270	TGME49_312270	ROP13	rhoptries 1	8296.09	7835.4	4417.96	3979.64	2786.81	3091.58	2654.87	4130.01	3273.6
TGME49_112420_27_4440	GGAAATTTGAGGAAAAAGAT	TGME49_112420	TGME49_312420	GRA38	dense granules	20309.6	18136.6	12893.8	1777.08	2264.14	1341.26	2199.75	5010.62	2264.01
TGME49_112420_50_4440	GGACGTCGTATGCCAGCTGC	TGME49_112420	TGME49_312420	GRA38	dense granules	5573.31	5069.63	1861.14	756.636	231.271	98.9683	708.781	112.318	267.851
TGME49_112420_8_3552	GGCTGCTGGGCGCACGACTG	TGME49_112420	TGME49_312420	GRA38	dense granules	38110.9	39051.1	21933.4	9964.25	7016.76	5757.13	11694.5	10061.8	8611.7
TGME49_112950_10_958	GTTTCGTTGAAAACGGTGTC	TGME49_112950	TGME49_312950	312950	null	7187.36	5808.82	5787.09	1600.84	3677.21	2926.64	2981.12	5012.96	3034.88
TGME49_112950_17_958	GCCCGTAGCATCGTGTGGCT	TGME49_112950	TGME49_312950	312950	null	4641.38	5343.38	7632.45	3047.87	7430.73	7922.18	6109.06	4708.76	5527.78
TGME49_112950_5_958	GGCGATAACGCGCTCAAAGC	TGME49_112950	TGME49_312950	312950	null	8358.82	9237.38	9781.9	24054.1	14482.2	17763.4	15663.3	13948.4	16834.2
TGME49_113330_12_6696	GTGCCCGTCAGAGAGGAAGA	TGME49_113330	TGME49_313330	ROP27	null	21380.7	14836.1	2460	923.904	555.05	306.331	1346.6	352.553	595.008
TGME49_113330_26_5580	GCTCTGCAGCTCGCGTCGCG	TGME49_113330	TGME49_313330	ROP27	null	7580.89	8742.94	11263.6	10096.7	10189.8	5956.95	5882.31	9339.53	8043.56
TGME49_113330_29_6696	GTCTGGAGAGAGCGGAGACG	TGME49_113330	TGME49_313330	ROP27	null	23909.6	19775.6	6857.87	2410.23	1870.98	3975.7	2493.38	3132.41	2686.84
TGME49_113330_51_6696	GAATGTTGGAGAGGAGACGA	TGME49_113330	TGME49_313330	ROP27	null	8535.63	9081.76	5071.33	2474.22	6124.05	5510.18	5099.31	9438.58	5257.9
TGME49_113440_35_2396	GTCGGTTAAGAGTATCCGAG	TGME49_113440	TGME49_313440	313440	dense granules	26732.7	32433.8	47173.9	46168.3	63231.8	65150.4	56921.9	66708.1	59119.5
TGME49_113440_41_2396	GGGGGAAATCCATTCTTCTG	TGME49_113440	TGME49_313440	313440	dense granules	18687.6	21242.7	24282.3	44005	31445.9	28195.6	36251.4	36003.3	34784.3
TGME49_113440_53_2396	GGAGGAGAGTCATTTTCGGG	TGME49_113440	TGME49_313440	313440	dense granules	26122.5	25968.5	15421.3	27627.3	23175.7	29252.2	48328.4	20841.2	28518.8
TGME49_113440_61_2396	GGGAGCGAAGTGAGAGTCAT	TGME49_113440	TGME49_313440	313440	dense granules	5313.24	6098.13	6187.29	8329.73	5980.67	7588.52	13841.2	15837.6	9631.19
TGME49_114250_14_648	GCTACCTCTCTGCGGCTGAG	TGME49_114250	TGME49_314250	BRP1	null	4940.24	7355.1	9330.07	8593.54	10307.7	6940.98	8942.55	13702	9449.31
TGME49_114250_17_648	GATCCTGCAGAGTGAATTTG	TGME49_114250	TGME49_314250	BRP1	null	2256.24	2837.21	1891.98	2015.08	2604.11	5813.68	1366.18	2614.51	2555.41
TGME49_114250_26_648	GGCTGAGGATTCCGCCAAGA	TGME49_114250	TGME49_314250	BRP1	null	2550.54	1411.89	1752.84	3481.2	5608.32	1534.48	3760.05	2066.96	2974.47
TGME49_114430_0_853	GTGCGAAGAATGGCTCATAC	TGME49_114430	TGME49_314430	314430	nucleus - non-chromatin	8821.93	9917.15	18513.1	38023.8	21270	28243.7	26931.2	37306.6	29659
TGME49_114430_34_853	GGAGGTGAAATATTAAGAAA	TGME49_114430	TGME49_314430	314430	nucleus - non-chromatin	6377.48	5303.06	5163.85	21163.4	23011.5	20108.5	19851.6	19324.9	20652.1
TGME49_114430_4_2559	GCTTTACAGTGCACCGCAAT	TGME49_114430	TGME49_314430	314430	nucleus - non-chromatin	5883.57	6472.32	5157.39	18693.6	17211.2	29538.8	21856.4	12078.8	19050.2
TGME49_114500_18_6935	GGGCATACTTGCCTCAAACG	TGME49_114500	TGME49_314500	SUB2	PM - peripheral 2	2994.26	2597.42	1314.63	1864.65	2520.85	622.087	713.675	4578.5	1570.52
TGME49_114500_25_7300	GTGGCAGCCATCTGGGCACG	TGME49_114500	TGME49_314500	SUB2	PM - peripheral 2	6250.87	6167.45	4265.91	4746.38	4896	5533.74	4463.12	8031.49	5404.2
TGME49_114500_25_8395	GGGACCTGAACAGACGTGGA	TGME49_114500	TGME49_314500	SUB2	PM - peripheral 2	4418.95	4202.41	7968.82	20651.5	6371.51	7999.47	14439.9	5749.26	9733.88
TGME49_114500_35_9490	GCCTTCGTAAACGCCTGACC	TGME49_114500	TGME49_314500	SUB2	PM - peripheral 2	3145.97	2255.76	1984.49	2935.61	8559.34	4716.55	2222.59	3473.27	3910.86
TGME49_114780_54_11509	GGCTCAGGGGTGCTGGCATC	TGME49_114780	TGME49_314780	314780	PM - peripheral 2	4624.27	4099.14	2201.81	2368.7	2685.06	2721.16	2538.24	2071.64	2464.97
TGME49_114780_63_17602	GTTTGTACTTTTGGTGTTCA	TGME49_114780	TGME49_314780	314780	PM - peripheral 2	9859.94	9682.31	10709.2	8658.66	7109.27	9782.79	6197.15	8007.31	7853.86
TGME49_114780_63_18956	GGACTGCGGCCGCAGAAACT	TGME49_114780	TGME49_314780	314780	PM - peripheral 2	2956.61	1450.79	3334.27	8987.58	5839.59	8893.96	3591.21	10959.6	7125.75
TGME49_115160_16_7800	GTTGACTTTTAACACGAGGT	TGME49_115160	TGME49_315160	RASP2	rhoptries 2	3868.01	3074.18	394.46	743.165	612.868	748.389	2667.11	159.117	679.309
TGME49_115160_4_6500	GAATCAACATAGCCTGCTGT	TGME49_115160	TGME49_315160	RASP2	rhoptries 2	5652.01	5366.01	1702.63	197.579	157.264	587.212	589.699	691.066	375.2
TGME49_115160_4_8775	GGGGGACGCGATCGAGCTCG	TGME49_115160	TGME49_315160	RASP2	rhoptries 2	12448.1	10030.3	4329.74	2021.81	973.65	761.585	1432.24	308.874	921.153
TGME49_115160_8_8775	GGTTGAACTTTTGGTGGTCG	TGME49_115160	TGME49_315160	RASP2	rhoptries 2	11047.4	11026.3	4808.83	362.602	2308.08	503.325	871.907	738.645	770.348
TGME49_115210_13_6509	GATTTTCGGCGTGGGCCATG	TGME49_115210	TGME49_315210	315210	rhoptries 2	33082.8	36443.8	37168.9	72623.6	43441.9	50656.7	46753.5	46938.6	51167.4
TGME49_115210_14_6226	GGCACTGGCGAAAAGGAATG	TGME49_115210	TGME49_315210	315210	rhoptries 2	10949.3	7560.24	8338.89	10906.1	7675.88	10683.9	4591.17	14728.4	9043.18
TGME49_115210_2_5094	GCAAGGACACTCAACAGAGA	TGME49_115210	TGME49_315210	315210	rhoptries 2	3552.04	3519.81	1251.52	379.441	478.731	311.043	490.193	3546.59	628.705
TGME49_115220_2_2980	GAGTACCAGGACAATGGGTT	TGME49_115220	TGME49_315220	ROP14	rhoptries 2	7782.78	6377.54	2099.96	1432.44	2442.22	3372.46	4410.92	2357.89	2616.81
TGME49_115490_13_3035	GTCATCGTCCCCGGCGTCAC	TGME49_115490	TGME49_315490	ROP10	rhoptries 1	15444.7	13831	15103.5	21144.3	15256.9	19574.1	15211.5	14402.4	16911.8
TGME49_115490_15_2428	GGGGTGCCCGGGAGATCAGT	TGME49_115490	TGME49_315490	ROP10	rhoptries 1	5841.37	5499.7	7281.02	9322.12	8092.17	9571.65	12405.7	14054.5	10471.3
TGME49_115490_4_3035	GGTACAGGCAGCGCCGCGGG	TGME49_115490	TGME49_315490	ROP10	rhoptries 1	12443.6	11276	8735.51	10903.9	11515	8969.36	3255.99	6870.88	7590.32
TGME49_115940_107_1027	GAAAGTGTAGAACCTCTGAC	TGME49_115940	TGME49_315940	315940	ER	3821.24	5172.2	9621.25	3675.41	14218.5	21064.2	3463.16	6998.01	7677.69
TGME49_115940_118_1027	GGCTCGTCAGTGGCAAGAAA	TGME49_115940	TGME49_315940	315940	ER	4091.58	4759.81	1754.27	333.414	1993.56	2903.07	3637.7	545.989	1308.27
TGME49_115940_65_0	GTTCAGATCCTCGGCAGTTA	TGME49_115940	TGME49_315940	315940	ER	10785	9445.34	10959.5	14185.2	18804.6	19369.5	19137.1	23724.8	18795.8
TGME49_115940_75_2054	GGGTCCACGCAGTGTCTGCG	TGME49_115940	TGME49_315940	315940	ER	10037.9	10873.5	12079.8	9039.22	23295.9	18491.1	14348.5	19865.4	16182.9
TGME49_115940_92_1027	GGCTGGACGTGATGAACAGG	TGME49_115940	TGME49_315940	315940	ER	28544.1	25442.9	25089.8	28766.8	21725.6	21638.3	31741.8	27110.7	25892.3
TGME49_116250_10_2324	GCCGCCCGAGGTAGCAGGGC	TGME49_116250	TGME49_316250	GRA45	dense granules	2884.75	3078.42	3206.61	1386.42	790.946	215.845	100.322	423.531	398.56
TGME49_116250_15_2324	GCGGCAATATCCTACCCAGT	TGME49_116250	TGME49_316250	GRA45	dense granules	14794.5	12921.3	15578.3	6358.44	3235.48	2988.84	3198.9	2701.08	3508.05
TGME49_116250_30_2324	GGTCGAGCACGCCCTGGTGC	TGME49_116250	TGME49_316250	GRA45	dense granules	4179.41	3379.75	584.519	2589.85	524.985	751.217	678.603	77.2184	556.807
TGME49_116360_1_631	GGGAAGCATAGGGGACGATG	TGME49_116360	TGME49_316360	316360	ER	10446.2	7850.25	1224.26	1298.85	2028.25	1908.68	1221	970.3	1428.92
TGME49_116360_20_631	GCAGAGGAAATGTCGAAGCA	TGME49_116360	TGME49_316360	316360	ER	34569.1	34184.5	26111.9	25117.2	16929	16791.6	29816.9	22965.1	21769.3
TGME49_116360_9_631	GTCAGAAGCTCTTTGTTCGT	TGME49_116360	TGME49_316360	316360	ER	7003.71	7433.62	10286.8	10409.9	9470.54	9514.16	4299.18	8557.98	8083.32
TGME49_118520_19_1944	GTTACCGGATCTCGGTCGTG	TGME49_118520	TGME49_318525	318525	rhoptries 1	3377.52	3929.37	4498.28	13383.7	7245.72	4529.92	7626.13	6131.45	7286.57
TGME49_118520_47_1458	GCTACCGGATCGCGCTCCTG	TGME49_118520	TGME49_318525	318525	rhoptries 1	6083.19	8779.72	9647.07	15377.4	7710.57	10899.7	16194.3	10848.8	11782.2
TGME49_118520_53_2430	GTCCTTCGTATCTGAAGCAC	TGME49_118520	TGME49_318525	318525	rhoptries 1	1955.11	1658.75	544.355	154.92	286.776	1786.14	1825.38	3334.43	864.546
TGME49_118520_65_1458	GTACCGGATCGCGCTCCTGC	TGME49_118520	TGME49_318525	318525	rhoptries 1	1900.35	1205.34	3463.36	5582.72	2025.93	4824.94	4552.84	1278.39	3165.06
TGME49_118530_21_6342	GCAGGGAACTTTCGGTGAAC	TGME49_118530	TGME49_318525	318525	rhoptries 1	3841.77	2580.44	2050.48	1328.04	640.62	754.987	666.369	1102.9	860.598
TGME49_118530_30_6342	GGCAGAGAGTGATTCCTTGT	TGME49_118530	TGME49_318525	318525	rhoptries 1	2263.09	2942.61	1538.4	1484.08	1049.97	1643.82	599.487	1449.21	1173.49
TGME49_118530_44_6342	GCACCCGTACGGCAGGCAGG	TGME49_118530	TGME49_318525	318525	rhoptries 1	8504.83	6371.88	2847.29	1416.73	1135.54	2044.4	2751.93	2168.35	1813.7
TGME49_119340_21_1680	GCATGTAAAGGACTTCCAGG	TGME49_119340	TGME49_319340	CST5 (GRA52)	dense granules	26125.9	20014.7	1899.15	782.456	536.548	328.952	617.431	397.792	508.264
TGME49_119340_6_2800	GAGACTGGCGACGGCTTCGT	TGME49_119340	TGME49_319340	CST5 (GRA52)	dense granules	9462.99	6889.66	433.907	253.709	166.515	112.164	207.17	128.697	166.076
TGME49_120630_1_1088	GAAATGCGTCGGCGCGACAG	TGME49_120630	TGME49_320630	320630	dense granules	22675.4	22623.4	15449.9	10751.2	12447	8162.53	7771.31	8160.19	9291.98
TGME49_120630_18_1088	GATTCAGATGCGGGTCACCA	TGME49_120630	TGME49_320630	320630	dense granules	12060.3	11604.2	7466.78	3137.68	3686.46	5138.81	9508.6	4510.65	4800.51
TGME49_120630_32_1088	GCTGAGGCCGCCAGAGAGAA	TGME49_120630	TGME49_320630	320630	dense granules	7552.37	7994.55	13388.7	23957.5	24077.6	20754.1	28902.6	24677.9	24337.8
TGME49_120630_68_2176	GAGAACGCAAAGTCGCAACG	TGME49_120630	TGME49_320630	320630	dense granules	21178.8	22868.2	22507.2	26381.2	21503.6	20187.7	41206.4	25156.8	25995.7
TGME49_121650_20_1736	GCGCGGAGGATTCAACTCAG	TGME49_121650	TGME49_321650	321650	rhoptries 1	17773.9	12418.4	888.612	493.946	605.93	1438.34	783.819	553.788	714.998
TGME49_121650_9_5642	GCCTTCATCTTCTTCAGCGT	TGME49_121650	TGME49_321650	321650	rhoptries 1	8147.8	6209.18	2193.2	1500.92	1181.79	157.407	831.941	3939.7	982.417
TGME49_121700_16_834	GGTCGACGGGGAGGCTTTGG	TGME49_121700	TGME49_210095	210095	rhoptries 1	26534.2	23175.9	10661.2	2196.94	9419.66	2931.35	7879.79	4816.4	4703.61
TGME49_121700_2_834	GGATACTCTCTCCTCCTCTG	TGME49_121700	TGME49_210095	210095	rhoptries 1	2412.51	3273.65	1816.67	602.839	2916.33	1653.24	863.751	1205.85	1247.99
TGME49_121700_20_834	GTGTCTCCATTCCTGTGGCA	TGME49_121700	TGME49_210095	210095	rhoptries 1	13699.4	20388.2	26222.3	41326.5	42706.5	47959.1	50084.5	39600.6	44157
TGME49_121700_38_834	GAGTGGAACATCACTGGAAG	TGME49_121700	TGME49_210095	210095	rhoptries 1	29796.6	34241.8	38642.8	42700.5	43916	43100.2	46669.4	36476.7	42434.3

## Sheet: 1C
guide.id	protospacer.sequence	gene.id.old	gene.id	gene.identity	hyperlopit.localisation	invitro.l2fc	invivo.l2fc
TGME49_000010_0_2028	GCGAAGCCTGCAGCGGAACT	TGME49_000010	TGME49_200010	GRA20	dense granules	0.552596	0.352964
TGME49_000010_73_1352	GCTCCTGAAGGCCGCGGAGA	TGME49_000010	TGME49_200010	GRA20	dense granules	0.188984	0.669736
TGME49_000010_81_1352	GTCCGCCGTGGTGGCAAAGG	TGME49_000010	TGME49_200010	GRA20	dense granules	0.148246	0.7485
TGME49_000010_87_1352	GGTTTCCGTTGTCGGAACCT	TGME49_000010	TGME49_200010	GRA20	dense granules	0.283448	0.189038
TGME49_000010_9_2028	GTTGTGTGCAATTCCCGTCA	TGME49_000010	TGME49_200010	GRA20	dense granules	-0.0723256	0.0255503
TGME49_000360_0_1047	GTTACCGTGTGCCGCCTACC	TGME49_000360	TGME49_200360	200360	dense granules	0.812917	0.453629
TGME49_000360_26_698	GCTGACAACGAACTCAAAGG	TGME49_000360	TGME49_200360	200360	dense granules	0.0243937	0.248608
TGME49_000360_31_698	GACCAGCGTCTAGATAGACC	TGME49_000360	TGME49_200360	200360	dense granules	-0.679915	-1.02156
TGME49_000360_8_1047	GATCAGCAACGAGAAATAAG	TGME49_000360	TGME49_200360	200360	dense granules	-0.209816	-1.56598
TGME49_001130_12_1256	GGTCGCCAGCGGCCCTTCCA	TGME49_001130	TGME49_201130	ROP33	dense granules	-0.317171	-0.646035
TGME49_001130_21_628	GACAGTTGTCTCCTCGCTTG	TGME49_001130	TGME49_201130	ROP33	dense granules	-0.524907	0.0156414
TGME49_001130_52_628	GTCACCACTAGGCGACGCGA	TGME49_001130	TGME49_201130	ROP33	dense granules	0.193736	-1.37985
TGME49_001130_59_0	GTGTGTCTCATTGTCACTGG	TGME49_001130	TGME49_201130	ROP33	dense granules	0.17741	-0.377039
TGME49_001130_60_628	GAACGAAACGCGGGGCGCTA	TGME49_001130	TGME49_201130	ROP33	dense granules	0.385375	0.346726
TGME49_001180_137_3484	GCAGCATCTTGAGAAGTCAC	TGME49_001180	TGME49_201180	MSF	dense granules	0.165057	0.972694
TGME49_001180_56_4355	GCTGCCAGTGCTCCGCCACA	TGME49_001180	TGME49_201180	MSF	dense granules	-0.466777	0.0888614
TGME49_001180_89_3484	GTCTTCTTGAGACAGCGGCG	TGME49_001180	TGME49_201180	MSF	dense granules	0.10185	0.477932
TGME49_001390_36_2008	GTCAAGCAAGGTTAGGCTTC	TGME49_001390	TGME49_201390	201390	null	0.472253	0.669427
TGME49_001390_41_2008	GCCGTTCTCGCTTGTCAAGC	TGME49_001390	TGME49_201390	201390	null	0.183317	0.596062
TGME49_001390_45_2008	GAGGGTGGCGGGTGCGAGGG	TGME49_001390	TGME49_201390	201390	null	-0.0085867	-0.395905
TGME49_001390_55_2008	GCAAGACGCAGGTGCAAGAG	TGME49_001390	TGME49_201390	201390	null	0.340537	0.505751
TGME49_001520_30_700	GTAGCCTCTGGCGTACAAGA	TGME49_001520	TGME49_201520	PPM3G	rhoptries 1	-0.400207	1.02915
TGME49_001520_33_1400	GCTGCTTGAATACGGACGTT	TGME49_001520	TGME49_201520	PPM3G	rhoptries 1	0.0169693	0.230449
TGME49_001520_41_2100	GTGGAACGATCTCCCGGCCT	TGME49_001520	TGME49_201520	PPM3G	rhoptries 1	0.0753418	0.150066
TGME49_001520_72_700	GCGTCGTCTTCCCCTCATCA	TGME49_001520	TGME49_201520	PPM3G	rhoptries 1	0.852081	0.939449
TGME49_001630_21_349	GTCTACAGGGACTGTAACTG	TGME49_001630	TGME49_201630	PPM3H	rhoptries 1	-1.01192	-2.06049
TGME49_001630_4_698	GGTTGAGAGCACGACAACAC	TGME49_001630	TGME49_201630	PPM3H	rhoptries 1	0.562034	-1.0671
TGME49_001630_6_698	GGTGATGCACGAGCTAGCCG	TGME49_001630	TGME49_201630	PPM3H	rhoptries 1	1.01198	0.816486
TGME49_001630_9_698	GATAAAATCACGATGATAGC	TGME49_001630	TGME49_201630	PPM3H	rhoptries 1	-1.02402	1.18721
TGME49_002200_27_3420	GAGCCAATCCTTCGCAAGCG	TGME49_002200	TGME49_202200	202200	rhoptries 1	-0.114183	-0.379447
TGME49_002200_29_2565	GTCAAAGGACCTGTGCCAGA	TGME49_002200	TGME49_202200	202200	rhoptries 1	-0.0174579	-1.50089
TGME49_002200_54_2565	GACGTCCTCAAGGCCAGCTT	TGME49_002200	TGME49_202200	202200	rhoptries 1	0.145445	-1.49332
TGME49_002200_55_4275	GGTCTCGTGCGTGTACGCAC	TGME49_002200	TGME49_202200	202200	rhoptries 1	-0.129929	-0.633005
TGME49_002610_12_1644	GCCAATCCGACTGAACATGG	TGME49_002610	TGME49_202610	PPM3D	dense granules	0.181578	0.620306
TGME49_002610_21_548	GCCAGTAGCTCGTGCAGAGC	TGME49_002610	TGME49_202610	PPM3D	dense granules	0.584521	-0.706373
TGME49_002610_22_1096	GAGTTCCAGGCATGGCTCGC	TGME49_002610	TGME49_202610	PPM3D	dense granules	0.0824719	0.264419
TGME49_002610_5_1644	GACCGCATGAGCATACGATC	TGME49_002610	TGME49_202610	PPM3D	dense granules	-0.0430267	-1.00667
TGME49_002620_12_1569	GGACGCTTCGGATCCACCTA	TGME49_002620	TGME49_202620	202620	dense granules	0.00485242	1.57497
TGME49_002620_19_1569	GTACTGTTGCAGTGGCTGTG	TGME49_002620	TGME49_202620	202620	dense granules	0.293769	0.796223
TGME49_002620_28_1569	GGCACAAGGGGACGCCTTTA	TGME49_002620	TGME49_202620	202620	dense granules	0.265837	0.531977
TGME49_002620_39_1569	GTGTTCGAGGTCTTTTGACC	TGME49_002620	TGME49_202620	202620	dense granules	0.38511	1.16927
TGME49_002620_52_1569	GGAAGATTGCCATTTCCTGC	TGME49_002620	TGME49_202620	202620	dense granules	0.187856	0.175552
TGME49_002780_28_4145	GGGGGTCCCGGGCAAGAGAC	TGME49_002780	TGME49_202780	ROP25	dense granules	0.0994842	-0.203432
TGME49_002780_37_4145	GGCGTGGGGCTCGGAGCCGG	TGME49_002780	TGME49_202780	ROP25	dense granules	-0.188323	-0.03212
TGME49_002780_7_4974	GTCCGCCGACCCGTCGTCGA	TGME49_002780	TGME49_202780	ROP25	dense granules	0.39162	0.53137
TGME49_002780_95_3316	GACGCGCGGGAACCTCGTCG	TGME49_002780	TGME49_202780	ROP25	dense granules	-0.0334639	0.0952078
TGME49_003290_13_1347	GCGCCGAAGCAACTGGCTCA	TGME49_003290	TGME49_203290	GRA34	dense granules	0.674054	0.297551
TGME49_003290_24_1347	GGTAAAAACGAAAAAAGCAC	TGME49_003290	TGME49_203290	GRA34	dense granules	-0.126206	0.589797
TGME49_003290_37_1347	GCAACGCCACGTGCGATCGC	TGME49_003290	TGME49_203290	GRA34	dense granules	0.0290255	0.404377
TGME49_003290_5_1347	GTCTTCGACATCGTCTCCCG	TGME49_003290	TGME49_203290	GRA34	dense granules	0.0746322	0.680624
TGME49_003310_1_1000	GGAACTTCTTCTTGTTCATC	TGME49_003310	TGME49_203310	GRA7	dense granules	0.224708	-0.130608
TGME49_003310_27_500	GATCAGTTCGTCATCTGACG	TGME49_003310	TGME49_203310	GRA7	dense granules	0.274809	0.0518318
TGME49_003310_29_500	GGTCGGTCTGAGACTGTCAA	TGME49_003310	TGME49_203310	GRA7	dense granules	0.929639	0.804843
TGME49_003310_38_500	GGATGCCTTATCCATGCTGG	TGME49_003310	TGME49_203310	GRA7	dense granules	0.470441	0.182195
TGME49_003310_5_1000	GTCGTCAGTCACTTCAGCGT	TGME49_003310	TGME49_203310	GRA7	dense granules	0.530753	0.343772
TGME49_003520_50_6552	GTCGAATGACGCCGAGGAAA	TGME49_003520	TGME49_203520	203520	null	-0.211946	-0.339417
TGME49_003520_62_6552	GGTGAGAGGCGAGGCGGGTG	TGME49_003520	TGME49_203520	203520	null	-0.02896	-1.54827
TGME49_003520_76_5460	GTCCCGCGGTCGCCTTCAGA	TGME49_003520	TGME49_203520	203520	null	0.0960787	-0.180673
TGME49_003600_21_3095	GCTATCACACCAATAGGTGG	TGME49_003600	TGME49_203600	CST2 (GRA47)	dense granules	0.302876	0.252326
TGME49_003600_3_3095	GCAACTGCAGAAGAAGAGCG	TGME49_003600	TGME49_203600	CST2 (GRA47)	dense granules	0.435835	0.363547
TGME49_003600_41_3095	GCGCGTACAAGGTGGCATCT	TGME49_003600	TGME49_203600	CST2 (GRA47)	dense granules	0.33465	0.41029
TGME49_003790_21_903	GGGCGAGGCCTGAGCTGAGG	TGME49_003790	TGME49_203790	203790	rhoptries 1	0.115914	0.0870627
TGME49_003790_69_903	GGGGAACAGAATCTGGATCT	TGME49_003790	TGME49_203790	203790	rhoptries 1	0.382527	-0.417305
TGME49_003790_86_1806	GGGCGCCAGGACGGATCGGA	TGME49_003790	TGME49_203790	203790	rhoptries 1	0.106253	0.71414
TGME49_003990_2_2550	GGACACGGGGCCCTCATCGG	TGME49_003990	TGME49_203990	ROP12	rhoptries 1	0.451135	0.641578
TGME49_003990_37_2040	GGGAATGGCGACGGGTTCGG	TGME49_003990	TGME49_203990	ROP12	rhoptries 1	0.394924	0.395586
TGME49_003990_55_2040	GACGGGGAGGGGGACCTCTG	TGME49_003990	TGME49_203990	ROP12	rhoptries 1	-0.521704	-1.56415
TGME49_003990_6_2550	GCGCCTTTGGAGCCACACTA	TGME49_003990	TGME49_203990	ROP12	rhoptries 1	0.396643	0.389312
TGME49_003990_63_2040	GGTACATCTGGCTGATCGGT	TGME49_003990	TGME49_203990	ROP12	rhoptries 1	0.449626	0.674761
TGME49_004320_10_1720	GGTGACGAAAAGCAGAAACA	TGME49_004320	TGME49_204320	204320	dense granules	-0.351381	-1.72168
TGME49_004320_27_1720	GTGGCCGGGAGTCCCTCCAG	TGME49_004320	TGME49_204320	204320	dense granules	0.0724279	0.436792
TGME49_004320_38_1290	GGCTTCTCGAGAGGAACAAC	TGME49_004320	TGME49_204320	204320	dense granules	-0.141537	0.118974
TGME49_004320_7_1720	GGCCAGCAATATGAGAGCGG	TGME49_004320	TGME49_204320	204320	dense granules	-0.471276	0.16367
TGME49_004340_23_3556	GCCCGTTCTTGATGAGGCCG	TGME49_004340	TGME49_204340	GRA54	dense granules	0.229874	0.773777
TGME49_004340_30_3556	GGGAGAAAGTTCGACCCTGT	TGME49_004340	TGME49_204340	GRA54	dense granules	0.633394	0.502145
TGME49_004340_77_4445	GAAATATTCGCTGCCGTCAC	TGME49_004340	TGME49_204340	GRA54	dense granules	0.0460195	0.574288
TGME49_004340_92_4445	GGTGTCGCCTCTGTCACGTT	TGME49_004340	TGME49_204340	GRA54	dense granules	0.687549	1.17441
TGME49_004560_1_5362	GCAGCATCTGCGTCCTGCCC	TGME49_004560	TGME49_204560	204560	null	0.0537754	1.1205
TGME49_004560_42_4596	GTCTTGAGGTGCAGATTGGG	TGME49_004560	TGME49_204560	204560	null	0.302296	0.520611
TGME49_004560_62_8426	GGTGGGGGTTGAATGTCTTG	TGME49_004560	TGME49_204560	204560	null	0.071735	0.363391
TGME49_004560_93_4596	GCAGTAGTTTCTCTGTTGCG	TGME49_004560	TGME49_204560	204560	null	-0.0375648	0.376535
TGME49_005050_22_2640	GAGCTTGCGACTCGGGGGAG	TGME49_005050	TGME49_205050	205050	null	0.429304	1.07943
TGME49_005050_27_3300	GGAGGTGTCGGAAGCCATCT	TGME49_005050	TGME49_205050	205050	null	-0.815033	-0.398614
TGME49_005050_56_2640	GGTTCACGTGATTGCCAGCG	TGME49_005050	TGME49_205050	205050	null	-0.0563108	0.976667
TGME49_005050_94_3300	GGCGGTGGCGCAGAGGCGGG	TGME49_005050	TGME49_205050	205050	null	-0.224432	-3.19851
TGME49_005140_11_1232	GAAACGCTTGATTTAGTGAT	TGME49_005140	TGME49_205140	205140	null	0.0769488	0.0050791
TGME49_005140_15_1848	GCGTCGTTATCGAGATGTTG	TGME49_005140	TGME49_205140	205140	null	0.569388	0.60086
TGME49_005140_4_1848	GTGTCCGTTCCACTGGAAGC	TGME49_005140	TGME49_205140	205140	null	0.301966	-0.0714818
TGME49_005140_48_616	GTCGGCCAAGACAAACGATC	TGME49_005140	TGME49_205140	205140	null	-0.0588252	0.153593
TGME49_005140_6_616	GGTCTTCAGCACTTCCCACG	TGME49_005140	TGME49_205140	205140	null	-0.16184	0.361662
TGME49_005160_16_2202	GACGAGCTGGAAACAGAAGA	TGME49_005160	TGME49_205160	205160	outlier	-0.275633	0.146273
TGME49_005160_47_1468	GTTTCGTCTACGCTTCCTCG	TGME49_005160	TGME49_205160	205160	outlier	-0.147599	-2.83437
TGME49_005160_5_1468	GAGGCTCTTTCGTTCGTCGC	TGME49_005160	TGME49_205160	205160	outlier	-0.429415	-1.14274
TGME49_005190_4_1904	GGCGAGGGGAGTGAACGAGA	TGME49_005190	TGME49_205190	205190	null	-0.208936	-1.72982
TGME49_005190_53_1904	GTCATCTGCTTGTCGGACTG	TGME49_005190	TGME49_205190	205190	null	-1.04209	-1.65409
TGME49_005190_78_1904	GGCAGCTACGTCGAAGTATC	TGME49_005190	TGME49_205190	205190	null	-0.687504	-1.88764
TGME49_005190_91_1904	GCGTGGATGTTTGTGGCGCG	TGME49_005190	TGME49_205190	205190	null	-0.148875	-1.01854
TGME49_005240_14_3680	GTCGAACAGAATCAACCACG	TGME49_005240	TGME49_205240	CLPTM1	ER	-0.20539	-1.42771
TGME49_005240_22_5520	GAGTCCGAGTGAAAGAGAAC	TGME49_005240	TGME49_205240	CLPTM1	ER	-0.232296	-3.31281
TGME49_005240_30_4600	GCGCTGCTGCTGCTCAAACG	TGME49_005240	TGME49_205240	CLPTM1	ER	-0.105042	-3.40671
TGME49_005240_30_5520	GAATGGCGATGTCTGAGACG	TGME49_005240	TGME49_205240	CLPTM1	ER	-0.00666532	-1.71469
TGME49_005240_53_3680	GGATGAGAGACAAGGCAGAG	TGME49_005240	TGME49_205240	CLPTM1	ER	-0.25023	-2.70486
TGME49_005250_2_2660	GTCTGTCGTACGGACAGACG	TGME49_005250	TGME49_205250	ROP18	rhoptries 1	-0.380946	-3.5251
TGME49_005250_28_2660	GGTTTGGAGTCGAGTTTTGA	TGME49_005250	TGME49_205250	ROP18	rhoptries 1	-0.0678804	-4.68961
TGME49_005250_42_2128	GTTGTTCTTGCATGTGCGCC	TGME49_005250	TGME49_205250	ROP18	rhoptries 1	-0.0564613	-4.62116
TGME49_005360_18_6288	GGGTGGAGACGACCAGGCGG	TGME49_005360	TGME49_205360	205360	rhoptries 1	-0.148761	-1.09323
TGME49_005360_28_4192	GTGAAAGGTAGCCTCATGCG	TGME49_005360	TGME49_205360	205360	rhoptries 1	-0.0106508	-0.978148
TGME49_005360_31_5764	GAAGGAAGCCGTTGCAGGGG	TGME49_005360	TGME49_205360	205360	rhoptries 1	-0.321341	-0.409307
TGME49_005360_46_6288	GTTCACCGAAGAGTGGGTTG	TGME49_005360	TGME49_205360	205360	rhoptries 1	-0.0437974	-0.223859
TGME49_006520_14_548	GCAGCTGCTGCGGAGAGAGG	TGME49_006520	TGME49_206520	206520	null	-0.033069	-2.06607
TGME49_006520_18_548	GGAGGCGTGGAGAAGTCGAG	TGME49_006520	TGME49_206520	206520	null	-0.0586497	0.221061
TGME49_007610_37_958	GCGTCGGGATCGAGAGTGTA	TGME49_007610	TGME49_207610	ROP36	null	-0.356629	0.00828239
TGME49_007610_46_479	GCCGTTGTCTTCCGCTATCC	TGME49_007610	TGME49_207610	ROP36	null	0.562393	0.514424
TGME49_007700_0_1416	GTGCACGAGAAGACGGAAGG	TGME49_007700	TGME49_207700	ROP22	null	-1.41618	-0.614336
TGME49_007700_35_1416	GCTGCCGCGATACTGCCTGC	TGME49_007700	TGME49_207700	ROP22	null	0.375799	-0.218917
TGME49_007700_5_1888	GAACATCTGTCAGCTCCGTT	TGME49_007700	TGME49_207700	ROP22	null	0.954854	0.86176
TGME49_008450_26_2608	GCCGCCAAAGGACGCCCCAA	TGME49_008450	TGME49_208450	PI-2	dense granules	0.3985	0.692743
TGME49_008450_28_3260	GGCAATCTCGAATTAAACTG	TGME49_008450	TGME49_208450	PI-2	dense granules	-0.0997149	0.837138
TGME49_008450_34_2608	GCAGCCCAGCATAACGCCAT	TGME49_008450	TGME49_208450	PI-2	dense granules	0.0151634	-0.146338
TGME49_008830_29_1767	GGTTTGTGAATATTGAGGCC	TGME49_008830	TGME49_208830	GRA16	dense granules	0.126707	0.00865278
TGME49_008830_59_1178	GTCCTATCTCGTACGTAAAG	TGME49_008830	TGME49_208830	GRA16	dense granules	0.321974	-0.182085
TGME49_008830_59_1767	GGCCGACTGACTAATCCGTC	TGME49_008830	TGME49_208830	GRA16	dense granules	0.368224	0.989496
TGME49_008830_69_1767	GCTCAATCCCGGCGACGAAC	TGME49_008830	TGME49_208830	GRA16	dense granules	0.201489	-0.65764
TGME49_008850_10_1116	GGTGGTGCTGCACTGCCCAT	TGME49_008850	TGME49_208850	SRS11	PM - peripheral 1	-0.308515	0.471412
TGME49_008850_4_1116	GCGCTGCCACATATACAATG	TGME49_008850	TGME49_208850	SRS11	PM - peripheral 1	0.303477	-0.929195
TGME49_009170_11_1524	GTCCTGCTGCCAGTTCCGAC	TGME49_009170	TGME49_209170	209170	rhoptries 1	-0.584255	1.31168
TGME49_009170_20_1524	GCGTTGCCTGCTGCGTCGGA	TGME49_009170	TGME49_209170	209170	rhoptries 1	0.922419	0.755558
TGME49_009170_24_1143	GGCCCGCAGCTGCAGCCAGG	TGME49_009170	TGME49_209170	209170	rhoptries 1	0.227738	0.356698
TGME49_009170_43_1143	GTACATACCCACGGTGCTGT	TGME49_009170	TGME49_209170	209170	rhoptries 1	0.122838	0.497292
TGME49_009980_38_1940	GACCGCGTCCAACAAACCGT	TGME49_009980	TGME49_209985	209985	rhoptries 1	0.301674	0.274043
TGME49_009980_67_1940	GGAGTAGAATCTGTCCCACT	TGME49_009980	TGME49_209985	209985	rhoptries 1	0.16554	0.274734
TGME49_009980_8_2425	GTGTGGAGGAACCCCTGTCG	TGME49_009980	TGME49_209985	209985	rhoptries 1	0.269217	0.277499
TGME49_010090_25_1371	GTCGGGGGCCGTAACTGTCA	TGME49_010090	TGME49_210095	210095	rhoptries 1	0.0423497	-0.601751
TGME49_010090_57_1371	GTGTTGTCTCGGGGATCTAG	TGME49_010090	TGME49_210095	210095	rhoptries 1	0.263196	0.415094
TGME49_010110_47_2550	GGGAAGAACAGGAGGCTCAC	TGME49_010110	TGME49_321710	321710	null	-0.313945	0.205062
TGME49_010110_9_2550	GATTACTGTCGCCTCCTCGG	TGME49_010110	TGME49_321710	321710	null	0.16656	0.0564294
TGME49_010370_10_2750	GAAACGCAAAAACGCTTGCC	TGME49_010370	TGME49_210370	ROP54	rhoptries 1	-0.0452317	0.997691
TGME49_010370_31_2200	GGGCGTTGGCCAGTTCTGCT	TGME49_010370	TGME49_210370	ROP54	rhoptries 1	0.193565	1.13696
TGME49_010370_52_2200	GCGCCAATGAGCTCGTGCCG	TGME49_010370	TGME49_210370	ROP54	rhoptries 1	-0.0632713	0.19302
TGME49_011260_35_1806	GCGTCCTCGGGCAGTTAGCA	TGME49_011260	TGME49_211260	ROP26	rhoptries 1	0.126564	-0.161733
TGME49_011260_39_1806	GGATTCAGGTCCTCCTCTGA	TGME49_011260	TGME49_211260	ROP26	rhoptries 1	0.106232	-2.26731
TGME49_011260_54_1806	GGCCTCTGTGAGGCAGCCGC	TGME49_011260	TGME49_211260	ROP26	rhoptries 1	-0.165515	0.137685
TGME49_011260_58_1806	GCTGCAATTCTCTATATAGT	TGME49_011260	TGME49_211260	ROP26	rhoptries 1	0.131971	0.0494333
TGME49_011290_13_2468	GTCAGTGACTTTCTGCGGTC	TGME49_011290	TGME49_211290	ROP15	rhoptries 1	-0.363707	0.471514
TGME49_011290_16_2468	GAGCGGCTCCCTGTCGCTTG	TGME49_011290	TGME49_211290	ROP15	rhoptries 1	0.226378	-0.711963
TGME49_011290_34_2468	GACAGCTACCAAAGCCGCTC	TGME49_011290	TGME49_211290	ROP15	rhoptries 1	-0.341357	0.780469
TGME49_011290_41_2468	GGTTTCAATATGCTGCTGTC	TGME49_011290	TGME49_211290	ROP15	rhoptries 1	0.0533126	0.796879
TGME49_012300_11_3668	GGTCGTCATCATCCTCTCGA	TGME49_012300	TGME49_212300	GRA32	dense granules	0.388876	-1.77238
TGME49_012300_12_2882	GATTTCACGTTGCTGAAAGA	TGME49_012300	TGME49_212300	GRA32	dense granules	-0.0851026	-0.856337
TGME49_012300_13_2882	GGCAAGAGTCTGTAGTTTGG	TGME49_012300	TGME49_212300	GRA32	dense granules	-0.178741	-2.18373
TGME49_012300_8_2358	GTCAGCCGCATCTACCGTGA	TGME49_012300	TGME49_212300	GRA32	dense granules	-0.449029	-0.337296
TGME49_012410_23_930	GGTCCCCGATTCTGAAGATG	TGME49_012410	TGME49_212410	GRA11A	dense granules	0.668885	0.269906
TGME49_012410_30_1395	GGGTCAAAGTCTTCGGGGGC	TGME49_012410	TGME49_212410	GRA11A	dense granules	-0.5383	-1.05635
TGME49_012410_40_930	GCTCGTGCGACGCATCAATG	TGME49_012410	TGME49_212410	GRA11A	dense granules	0.275888	-0.104248
TGME49_012410_49_465	GCAAAGCCAAAGCAGAAATG	TGME49_012410	TGME49_212410	GRA11A	dense granules	0.0227697	0.665977
TGME49_012410_9_1395	GTGCTAGCAGGGGGTGGCGC	TGME49_012410	TGME49_212410	GRA11A	dense granules	0.037391	-0.682556
TGME49_013070_18_5436	GAAGTGACTAGGCAAATGCG	TGME49_013070	TGME49_213069	213069	nucleolus	-0.0939223	-1.20312
TGME49_013070_74_3624	GGACGGGGAGGCGTTTGCAG	TGME49_013070	TGME49_213069	213069	nucleolus	-0.383758	-1.93974
TGME49_014080_12_794	GCTTCATGCCTTCAGAAAGC	TGME49_014080	TGME49_214080	Toxofilin	rhoptries 1	-0.0086594	-1.35149
TGME49_014080_30_794	GGAGCAGCCCTAGTTCCTGT	TGME49_014080	TGME49_214080	Toxofilin	rhoptries 1	0.239983	0.705351
TGME49_014080_37_794	GGTCTGTAGCGCCGCTGCTT	TGME49_014080	TGME49_214080	Toxofilin	rhoptries 1	0.426802	0.544297
TGME49_014080_40_794	GGCGGCTTTAGCTTGCTCTG	TGME49_014080	TGME49_214080	Toxofilin	rhoptries 1	0.28565	-0.0396367
TGME49_015220_11_628	GTCAGCAGTGTTCCCAAACA	TGME49_015220	TGME49_215220	GRA22	dense granules	0.77871	-0.0358059
TGME49_015220_40_1256	GTGCTGAGGTTCGTCCGTCG	TGME49_015220	TGME49_215220	GRA22	dense granules	0.127147	-0.438417
TGME49_015220_41_1256	GTCTCTTCAGTCTTTTGCTG	TGME49_015220	TGME49_215220	GRA22	dense granules	0.422073	-0.274834
TGME49_015220_7_628	GATTTTGTCCTGACACGGAA	TGME49_015220	TGME49_215220	GRA22	dense granules	0.487989	-0.00704834
TGME49_015770_45_586	GGGACGCGCCTCCCGGCGAC	TGME49_015770	TGME49_215775	ROP8	rhoptries 1	-0.496947	1.26491
TGME49_015770_52_586	GAAATGCTACTGGCTCAATT	TGME49_015770	TGME49_215775	ROP8	rhoptries 1	0.383892	-0.221658
TGME49_015780_17_2148	GTAGTCCGTACGTTTGCTTG	TGME49_015780	TGME49_215775	ROP8	rhoptries 1	0.33585	-0.218975
TGME49_015780_18_2148	GGACACTAGACTGTCAGCTG	TGME49_015780	TGME49_215775	ROP8	rhoptries 1	0.492146	2.22689
TGME49_015780_26_2148	GGCCAAGCTCCGACTCTACG	TGME49_015780	TGME49_215775	ROP8	rhoptries 1	0.416908	0.792432
TGME49_015780_36_1432	GTAGGGGACGCGCCTCCCGG	TGME49_015780	TGME49_215775	ROP8	rhoptries 1	-1.05877	-0.537615
TGME49_015910_23_2016	GCCTCGAGATCCGCTGGCCA	TGME49_015910	TGME49_215910	215910	dense granules	-0.877855	-0.837146
TGME49_015910_50_5544	GAGACGGTCCGTGACGAAGA	TGME49_015910	TGME49_215910	215910	dense granules	0.415206	0.240291
TGME49_015910_75_5544	GCGTACCCCGCCAGCACGTT	TGME49_015910	TGME49_215910	215910	dense granules	0.00236107	0.262262
TGME49_016910_34_1767	GAGAATCGGACTTCATGTGG	TGME49_016910	TGME49_216910	216920	null	-0.374225	-0.692199
TGME49_016910_37_1767	GAAGAGATTCCCCTCTCTTC	TGME49_016910	TGME49_216910	216920	null	0.236466	0.304267
TGME49_017400_20_2349	GGTTGTAGTCTTTAACCACA	TGME49_017400	TGME49_217400	217400	rhoptries 1	0.147902	-0.681907
TGME49_017400_28_2349	GGCCATAGTGTCGTAGAAGC	TGME49_017400	TGME49_217400	217400	rhoptries 1	-0.361689	1.25389
TGME49_017400_34_2349	GTTCTCTTCGTCGTGCCTCA	TGME49_017400	TGME49_217400	217400	rhoptries 1	-0.471011	-0.314273
TGME49_017400_37_783	GGCGGCATTCTGATCTTTCA	TGME49_017400	TGME49_217400	217400	rhoptries 1	-0.385729	0.456863
TGME49_017400_79_783	GGCTGAGACCACTTTCGCTT	TGME49_017400	TGME49_217400	217400	rhoptries 1	0.605198	0.851239
TGME49_017530_10_1522	GTGAGTTCTCTTTTATTGAT	TGME49_017530	TGME49_217530	217530	dense granules	-0.648702	-0.633391
TGME49_017530_23_1522	GGCGAGGCTTCGGTAGAAAG	TGME49_017530	TGME49_217530	217530	dense granules	0.688563	0.706104
TGME49_017530_64_1522	GACTGCGGCAGAAAGTTGCT	TGME49_017530	TGME49_217530	217530	dense granules	0.238716	0.557234
TGME49_018270_24_842	GCATCTGGCTTATGCAATCT	TGME49_018270	TGME49_218270	ROP48	rhoptries 2	-0.645736	-0.269433
TGME49_018270_3_1263	GCGCAGGCCGACAGCTAAAC	TGME49_018270	TGME49_218270	ROP48	rhoptries 2	0.298348	0.212692
TGME49_018270_33_842	GATGCGAGAATAACAGCAGC	TGME49_018270	TGME49_218270	ROP48	rhoptries 2	-0.273883	0.644292
TGME49_018270_9_1263	GCAGAGCGGCAGCTCCGGCG	TGME49_018270	TGME49_218270	ROP48	rhoptries 2	0.18757	0.60776
TGME49_019810_21_4132	GTGTCTTCCGCGGACAGCGA	TGME49_019810	TGME49_219810	GRA40	dense granules	-0.284631	-0.08806
TGME49_019810_47_6198	GAGACTTCGGGGTCAGCCGC	TGME49_019810	TGME49_219810	GRA40	dense granules	0.561386	0.76491
TGME49_019810_58_6198	GGAACGAGTTGGAGAAACGA	TGME49_019810	TGME49_219810	GRA40	dense granules	0.39313	0.0974253
TGME49_019810_76_5165	GCCGGCTTGCCACGTGGAAC	TGME49_019810	TGME49_219810	GRA40	dense granules	0.434676	0.101106
TGME49_019810_84_4132	GAAGTAGACAAAAGAGTTCG	TGME49_019810	TGME49_219810	GRA40	dense granules	-0.100984	0.134231
TGME49_020240_35_2650	GCTTTGTCTATCCTCATCGG	TGME49_020240	TGME49_220240	GRA31	dense granules	0.08101	-0.528573
TGME49_020240_45_2650	GATCCTGAGGACGCCTCCGG	TGME49_020240	TGME49_220240	GRA31	dense granules	-0.516319	-1.75221
TGME49_020240_60_2120	GGGACTCCCCGTTGCAGGTG	TGME49_020240	TGME49_220240	GRA31	dense granules	-0.629087	-0.411008
TGME49_020950_0_696	GTGTCGACGCGGTGGACCTA	TGME49_020950	TGME49_220950	MAF1B	dense granules	0.547617	0.580228
TGME49_020950_15_696	GCCAACTGCAGTGGCCATGA	TGME49_020950	TGME49_220950	MAF1B	dense granules	0.122259	0.356495
TGME49_020950_32_696	GCCTCCACAGGAGGCGGTGC	TGME49_020950	TGME49_220950	MAF1B	dense granules	0.294815	-0.922075
TGME49_020950_44_696	GGCGATGGTGGAGGCGGCGG	TGME49_020950	TGME49_220950	MAF1B	dense granules	-0.606164	-0.844917
TGME49_022040_23_1004	GCATATCCATGAAAACTTCT	TGME49_022040	TGME49_222040	MOG1	cytosol	0.110646	-2.58174
TGME49_022100_14_3165	GGACGTTGCTGAGCTCTGAC	TGME49_022100	TGME49_222100	222100	rhoptries 1	-0.198534	-0.227627
TGME49_022100_38_3165	GGTCAATGGTAAAGGAAGGA	TGME49_022100	TGME49_222100	222100	rhoptries 1	0.469836	-0.796551
TGME49_022100_45_1899	GGGCTTTTCGATTCTACTCG	TGME49_022100	TGME49_222100	222100	rhoptries 1	0.026029	-0.900552
TGME49_022100_63_1899	GAAACCAAAGCGGGAAGCGT	TGME49_022100	TGME49_222100	222100	rhoptries 1	0.0478728	-0.451221
TGME49_022170_15_1392	GACGCGCCACAGGGAGCAGC	TGME49_022170	TGME49_222170	GRA17	dense granules	-0.0733699	0.192902
TGME49_022170_36_1392	GACGGGCAACACGGAGGAGT	TGME49_022170	TGME49_222170	GRA17	dense granules	-0.42863	-1.52192
TGME49_022170_62_1392	GTCCTTCACGAAGAGCTCAA	TGME49_022170	TGME49_222170	GRA17	dense granules	-0.239254	-4.03334
TGME49_022310_108_1008	GGAGGGCTGGTCCGCAGCGG	TGME49_022310	TGME49_222310	222310	PM - integral	-0.226394	-1.95343
TGME49_022310_57_0	GTGCGAAGAAGTCGAGGACG	TGME49_022310	TGME49_222310	222310	PM - integral	0.297762	1.2754
TGME49_022310_73_0	GCTGTTCCTCGCAGGCCTGC	TGME49_022310	TGME49_222310	222310	PM - integral	0.137395	-2.57538
TGME49_022310_74_2016	GCGTCGCGGAGCGCTTCGCT	TGME49_022310	TGME49_222310	222310	PM - integral	-0.113594	-1.49275
TGME49_023920_12_5304	GCGCAAACGTCTCGGTGGTT	TGME49_023920	TGME49_223920	RON3	rhoptries 1	-0.718981	-0.103624
TGME49_023920_14_4488	GCGGCCCTGGTTCGCGTTGA	TGME49_023920	TGME49_223920	RON3	rhoptries 1	-0.461149	-2.3902
TGME49_023920_23_5304	GATCAATGGAATCCTTCGCA	TGME49_023920	TGME49_223920	RON3	rhoptries 1	-0.613337	0.884733
TGME49_023920_40_3264	GATGTCTTTGCGGAGAGAAA	TGME49_023920	TGME49_223920	RON3	rhoptries 1	-0.867081	-1.5834
TGME49_025150_36_886	GGCACGAACGCAACCGCATG	TGME49_025150	TGME49_225150	225150	rhoptries 1	0.59687	-1.49147
TGME49_025150_51_886	GGAAATCCGCCGCTCTTTGT	TGME49_025150	TGME49_225150	225150	rhoptries 1	-0.331177	-2.63402
TGME49_025150_54_1772	GATCTACCTGTGGCAGGTCA	TGME49_025150	TGME49_225150	225150	rhoptries 1	-0.576863	-2.95023
TGME49_025150_75_886	GTCTTGCGAGTTCTCTCGCT	TGME49_025150	TGME49_225150	225150	rhoptries 1	-0.469306	-3.16791
TGME49_025150_80_886	GCTGATGAGCTGGCTTCCGC	TGME49_025150	TGME49_225150	225150	rhoptries 1	0.217615	-3.306
TGME49_025160_30_1434	GTTTCTGTCATCTCTTCTCG	TGME49_025160	TGME49_225160	225160	dense granules	0.0618528	0.0649671
TGME49_025160_44_1434	GAGCACAGCCGTAGCAACAC	TGME49_025160	TGME49_225160	225160	dense granules	0.540049	0.418371
TGME49_025200_33_10881	GTGCGAAACGCCTTCCGGTC	TGME49_025200	TGME49_225200	225200	rhoptries 1	0.130973	0.0610991
TGME49_025200_40_10881	GTGTTCGGCGAATGACTGTT	TGME49_025200	TGME49_225200	225200	rhoptries 1	-0.0118369	-0.578124
TGME49_025200_51_1674	GTCGCCAGCAGGCGGTGTCC	TGME49_025200	TGME49_225200	225200	rhoptries 1	-0.514957	1.05094
TGME49_025200_82_837	GACTTGAACTCTGAGTAACC	TGME49_025200	TGME49_225200	225200	rhoptries 1	0.24965	-0.310401
TGME49_025320_28_1246	GTAAATGCTTCGTGCCCTAT	TGME49_025320	TGME49_225320	225320	rhoptries 2	-0.317904	-0.182957
TGME49_025320_30_1246	GCATCAGCGTAGCCAACACG	TGME49_025320	TGME49_225320	225320	rhoptries 2	0.0702546	-0.646141
TGME49_025320_4_1869	GCACGCTTGACATCGAGCTT	TGME49_025320	TGME49_225320	225320	rhoptries 2	-0.172655	-0.810244
TGME49_025330_19_768	GTGTGACTGAGACTCTTCAC	TGME49_025330	TGME49_225330	225330	rhoptries 1	0.000384412	-0.371655
TGME49_025330_66_768	GCCCCCCTCCGCTTCATCAG	TGME49_025330	TGME49_225330	225330	rhoptries 1	0.39425	0.570227
TGME49_025330_71_768	GGCCTTCTTCTTTCCAACTC	TGME49_025330	TGME49_225330	225330	rhoptries 1	-0.417636	0.637981
TGME49_026380_19_1138	GGGCCTCAGACTCTTCTTGC	TGME49_026380	TGME49_226380	GRA35	dense granules	0.529031	0.276692
TGME49_026380_49_569	GTTCGGCCTGGGGCGATTAA	TGME49_026380	TGME49_226380	GRA35	dense granules	0.0936654	-0.191846
TGME49_026380_55_569	GCACGTTTCGCATCACCTGA	TGME49_026380	TGME49_226380	GRA35	dense granules	-0.162626	-1.12093
TGME49_026380_62_569	GGGAGGCTTCCCCGTATCGG	TGME49_026380	TGME49_226380	GRA35	dense granules	0.463634	-0.169338
TGME49_026380_9_1138	GTTCGAATACCAGGTTTTGA	TGME49_026380	TGME49_226380	GRA35	dense granules	0.239869	-0.447896
TGME49_027010_11_872	GCGCCATAGTGGTAAACGGC	TGME49_027010	TGME49_227010	ROP30	null	0.214523	0.52815
TGME49_027010_2_872	GCGCTCTCTGCGGAAACTCA	TGME49_027010	TGME49_227010	ROP30	null	0.257327	-0.491117
TGME49_027010_32_436	GCCGGTAGATTTTACGCACC	TGME49_027010	TGME49_227010	ROP30	null	0.0310442	-1.02903
TGME49_027010_6_872	GGACGAATTCGCGTCCTGGA	TGME49_027010	TGME49_227010	ROP30	null	-0.511907	-1.17424
TGME49_027280_19_2260	GTCCGCCGCAAGGCCTCCCA	TGME49_027280	TGME49_227280	GRA3	dense granules	0.832876	-1.56085
TGME49_027280_4_2260	GCTCACCAGCTTCGTTGACG	TGME49_027280	TGME49_227280	GRA3	dense granules	0.744865	-0.104692
TGME49_027280_45_1808	GTTGTCCACCTTATCCGACT	TGME49_027280	TGME49_227280	GRA3	dense granules	0.258801	-0.138608
TGME49_027280_50_1808	GCTTCCAGGAGCACTGCACC	TGME49_027280	TGME49_227280	GRA3	dense granules	0.672262	-0.420477
TGME49_027280_8_2260	GCTTCCCCCACACCCGTAAC	TGME49_027280	TGME49_227280	GRA3	dense granules	0.561705	-0.144778
TGME49_027620_0_1612	GAGGCACGTCGACTGGTCCC	TGME49_027620	TGME49_227620	GRA2	dense granules	0.315268	-1.50048
TGME49_027620_4_1209	GTCCCAACGTGCATCCAGAG	TGME49_027620	TGME49_227620	GRA2	dense granules	0.113519	-2.78999
TGME49_027620_8_1209	GGCCTCTCGTCTGGGAGTGG	TGME49_027620	TGME49_227620	GRA2	dense granules	0.80717	-1.33766
TGME49_027810_19_968	GCAGTCCTGGCCACTTGCAC	TGME49_027810	TGME49_227810	ROP11	rhoptries 1	0.220986	-0.336025
TGME49_027810_24_968	GCGGTGTAACTCTCGCGACT	TGME49_027810	TGME49_227810	ROP11	rhoptries 1	-0.864719	0.512906
TGME49_027810_32_968	GGCAAGGTTTCAATCACGAA	TGME49_027810	TGME49_227810	ROP11	rhoptries 1	-0.276821	-1.16627
TGME49_028170_10_7128	GAGCCCTGGAGCAGCCAATT	TGME49_028170	TGME49_228170	GRA44	dense granules	0.209149	-0.220083
TGME49_028170_12_6600	GATTTGCCTGGCGGCAGCAG	TGME49_028170	TGME49_228170	GRA44	dense granules	-0.349273	-2.49578
TGME49_028170_24_6072	GTTCGTCACGAGCTGAAAGA	TGME49_028170	TGME49_228170	GRA44	dense granules	-0.067122	-1.07857
TGME49_029010_20_2799	GAAGTCCGAGGAGCAGCAGT	TGME49_029010	TGME49_229010	RON4	rhoptries 1	-0.681841	-2.41154
TGME49_029010_5_2799	GACTCACGAGATGCTGGAGT	TGME49_029010	TGME49_229010	RON4	rhoptries 1	-0.00479194	0.141039
TGME49_029500_1_1086	GGTTGAAACCGAGAAAGACG	TGME49_029500	TGME49_229500	229500	rhoptries 2	-0.237738	0.43368
TGME49_029500_28_1086	GGTGGAGGATTGTCAACATA	TGME49_029500	TGME49_229500	229500	rhoptries 2	-0.466518	-0.370324
TGME49_029500_35_1086	GGGTACATGCGAGGGAGAGG	TGME49_029500	TGME49_229500	229500	rhoptries 2	0.112037	0.36206
TGME49_029500_45_1086	GTGTAGATTTGCCACACAGC	TGME49_029500	TGME49_229500	229500	rhoptries 2	-0.157241	-0.429627
TGME49_029680_15_696	GATGTCGATGAAAACGTCTG	TGME49_029680	TGME49_229680	229680	PM - integral	-0.0383043	0.368798
TGME49_029680_23_696	GGATCGACGCATTCGTCGTC	TGME49_029680	TGME49_229680	229680	PM - integral	-0.225824	0.486923
TGME49_029680_6_696	GGACTCAAAGTGGCAGAGGA	TGME49_029680	TGME49_229680	229680	PM - integral	0.0764199	-0.167212
TGME49_030180_105_5185	GCAGGAACGCCGGCCCCTGT	TGME49_030180	TGME49_230180	GRA24	dense granules	0.858461	0.82669
TGME49_030180_4_6222	GTTCCTTCGGGTCATGGAGT	TGME49_030180	TGME49_230180	GRA24	dense granules	0.0799771	-0.437532
TGME49_030180_51_5185	GTGGAGGCCTCCACGCGGCG	TGME49_030180	TGME49_230180	GRA24	dense granules	0.1682	-1.06165
TGME49_030180_89_5185	GGCGCCTTCCAGAGTGCCGT	TGME49_030180	TGME49_230180	GRA24	dense granules	0.0959519	0.336284
TGME49_030180_96_4148	GGGTCGTTTCCTGCTAGCCA	TGME49_030180	TGME49_230180	GRA24	dense granules	0.358599	-0.259301
TGME49_030470_0_1188	GCAGACGCAGGAAGCACACC	TGME49_030470	TGME49_230470	ROP46	null	0.0955221	0.435576
TGME49_030470_13_792	GTTTCATCAGGATCGTGAGC	TGME49_030470	TGME49_230470	ROP46	null	-0.171997	0.580836
TGME49_030470_18_792	GACAATCTTCGGCAACCCGA	TGME49_030470	TGME49_230470	ROP46	null	0.0725217	1.17929
TGME49_030470_5_1188	GTTTTGGTGCGAGTTCTTTA	TGME49_030470	TGME49_230470	ROP46	null	0.230691	0.428061
TGME49_030520_27_688	GCTGGAGGAGAAAGCATCTA	TGME49_030520	TGME49_230520	230520	mitochondrion - soluble	-0.371969	1.49626
TGME49_030520_6_688	GCTGAAGTTCTCTACTGTCC	TGME49_030520	TGME49_230520	230520	mitochondrion - soluble	-0.397654	1.6723
TGME49_031960_25_6846	GGTCAACCGTTGTTTTGGGC	TGME49_031960	TGME49_231960	GRA28	dense granules	-0.00284645	0.328402
TGME49_031960_46_6846	GCCTGGACTGTTCGACGACC	TGME49_031960	TGME49_231960	GRA28	dense granules	0.523946	0.741884
TGME49_031960_51_6846	GGTTCCTCCTTTGTGCTAGT	TGME49_031960	TGME49_231960	GRA28	dense granules	0.279208	0.776317
TGME49_031960_63_6846	GAAACACGGAATCCAACAAG	TGME49_031960	TGME49_231960	GRA28	dense granules	0.345187	1.13842
TGME49_032000_11_1442	GCTCAATCTTGTAATATCCG	TGME49_032000	TGME49_232000	GRA30	dense granules	0.403812	0.530317
TGME49_032000_11_2163	GGCAACTCCTGATCCGATGA	TGME49_032000	TGME49_232000	GRA30	dense granules	0.253555	0.21781
TGME49_032000_15_2163	GGACGCGAGTCCAGCGATAA	TGME49_032000	TGME49_232000	GRA30	dense granules	0.350912	0.913657
TGME49_032000_69_1442	GGGGTCAGAGCCCTGGCGCC	TGME49_032000	TGME49_232000	GRA30	dense granules	0.0718189	0.305821
TGME49_032020_7_3520	GATGTGTTCGGATCGTTCGC	TGME49_032020	TGME49_232020	RON12	rhoptries 2	-0.412119	-2.80889
TGME49_032020_73_2112	GGCGGCCGACGTCACCCAAG	TGME49_032020	TGME49_232020	RON12	rhoptries 2	-0.0266184	-2.05453
TGME49_032020_95_2816	GTGTAGCGGAAAGGCATTGT	TGME49_032020	TGME49_232020	RON12	rhoptries 2	-0.064285	-1.20478
TGME49_033900_2_1184	GAGTATCGATGAGCTCGTAG	TGME49_033900	TGME49_233905	233905	nucleus - chromatin	-0.401055	-1.62047
TGME49_034950_2_1588	GGTCGCCGAACGCATGCCGT	TGME49_034950	TGME49_234950	ROP48 (Talevich 2013)	dense granules	-0.637389	0.317011
TGME49_034950_21_1191	GCGCTGCAGCAATCTCGATG	TGME49_034950	TGME49_234950	ROP48 (Talevich 2013)	dense granules	-0.287278	0.358321
TGME49_034950_24_1191	GCGCTTCTCTCGGCCAATGT	TGME49_034950	TGME49_234950	ROP48 (Talevich 2013)	dense granules	0.0820045	-0.178854
TGME49_034950_7_1588	GTGCCGCAACCAGCATATTG	TGME49_034950	TGME49_234950	ROP48 (Talevich 2013)	dense granules	0.0253311	0.663152
TGME49_035130_39_1586	GAGTGAGAGTCTTGTCTGCT	TGME49_035130	TGME49_235130	RASP1	rhoptries 2	-0.214117	-3.86149
TGME49_035130_53_0	GCAATCAACGCGCATTCCGA	TGME49_035130	TGME49_235130	RASP1	rhoptries 2	-0.298858	-3.91735
TGME49_035130_56_0	GGAGCACGTCGAATTTGTCG	TGME49_035130	TGME49_235130	RASP1	rhoptries 2	-0.491044	-2.48632
TGME49_035130_66_0	GGCCGGTTCTCTCTTCGGAG	TGME49_035130	TGME49_235130	RASP1	rhoptries 2	-0.269173	-3.5344
TGME49_036870_8_822	GCGTGTCCTGGAGTGTCGTG	TGME49_036870	TGME49_236870	236870	null	0.72122	-1.06592
TGME49_036890_1_1712	GACGTATATTAGGGCGAGAA	TGME49_036890	TGME49_236890	GRA37	dense granules	0.340757	1.45328
TGME49_036890_44_1284	GGAGAAGGAGAGGTTGACAC	TGME49_036890	TGME49_236890	GRA37	dense granules	-0.0855171	-0.046992
TGME49_037180_26_902	GCAGAATGGGCGAACTCAGC	TGME49_037180	TGME49_237180	ROP24	rhoptries 1	0.470201	-1.21025
TGME49_037180_34_902	GGTAAAACAACAGAGATACA	TGME49_037180	TGME49_237180	ROP24	rhoptries 1	-0.234774	0.203296
TGME49_037230_36_3252	GATCCGACAACTATGGACCC	TGME49_037230	TGME49_237230	MYR3	dense granules	-0.0896252	-0.210787
TGME49_037230_75_2439	GTCTTCGTTATGCTACCCCG	TGME49_037230	TGME49_237230	MYR3	dense granules	0.691901	1.13317
TGME49_037500_0_698	GGAAGAGTCCGTGGCCGGGA	TGME49_037500	TGME49_237500	PPM3A	dense granules	0.295452	0.625177
TGME49_037500_10_698	GTATCTGAAGAAGAGGACGA	TGME49_037500	TGME49_237500	PPM3A	dense granules	-0.16884	-2.3905
TGME49_037800_18_402	GACCGTGCTGGCGACGGTGA	TGME49_037800	TGME49_237800	GRA11B	null	0.586001	0.408603
TGME49_037800_2_804	GGGCTGCGGGAAGCAGAAGA	TGME49_037800	TGME49_237800	GRA11B	null	0.326393	-0.00733596
TGME49_037800_26_402	GGACTCGACTTCCGAACTGC	TGME49_037800	TGME49_237800	GRA11B	null	0.0865551	0.567906
TGME49_037800_7_804	GACTCAAAGCCAAAGCAGAA	TGME49_037800	TGME49_237800	GRA11B	null	-0.138516	-0.83149
TGME49_037880_32_1437	GATTGCCAACAACTTCTCCG	TGME49_037880	TGME49_237880	GRA13	dense granules	0.19188	0.721039
TGME49_037880_38_1437	GTCTGCAGACACACGGGACT	TGME49_037880	TGME49_237880	GRA13	dense granules	0.792051	0.243823
TGME49_037880_47_1437	GACGAAGGCACTTTCCTGCC	TGME49_037880	TGME49_237880	GRA13	dense granules	-0.465051	0.917374
TGME49_039010_62_2548	GTAGGTGTCAACGGCGACAG	TGME49_039010	TGME49_239010	HCE1	dense granules	0.527213	0.655538
TGME49_039600_18_2292	GCATTTTCCCCATGCTGCAT	TGME49_039600	TGME49_239600	ROP23	null	0.0897981	0.020769
TGME49_039600_4_1719	GATGTCTCCTCGTCTGAACG	TGME49_039600	TGME49_239600	ROP23	null	-0.426498	-0.433618
TGME49_039600_48_1719	GACCAGACTGTTGGGCGTGT	TGME49_039600	TGME49_239600	ROP23	null	-0.659062	-0.272118
TGME49_039600_64_1719	GTTCAGCATTACACGACGCC	TGME49_039600	TGME49_239600	ROP23	null	-0.0345411	0.504951
TGME49_039740_10_2308	GTGAGGAGTTGGGGCAGTCT	TGME49_039740	TGME49_239740	GRA14	dense granules	0.202192	0.0819166
TGME49_039740_15_2308	GTTCCTGCTGCGGTTGATGT	TGME49_039740	TGME49_239740	GRA14	dense granules	0.0137956	-0.325009
TGME49_039740_18_2308	GGAAATTGTCTGCTCCAAAC	TGME49_039740	TGME49_239740	GRA14	dense granules	0.340457	0.0824765
TGME49_039740_39_1731	GTGCAGACGCAACAGAACCA	TGME49_039740	TGME49_239740	GRA14	dense granules	-0.0453496	-0.230609
TGME49_039740_48_1731	GCTGAAGGGATCGAGATAGC	TGME49_039740	TGME49_239740	GRA14	dense granules	0.420434	0.130512
TGME49_040090_62_1978	GACCGCGAGTCGCGAGTATC	TGME49_040090	TGME49_240090	ROP34/WNG2	dense granules	0.469153	0.616614
TGME49_040090_64_1978	GGAAGGCGACAGTGAGAAAG	TGME49_040090	TGME49_240090	ROP34/WNG2	dense granules	-0.313035	-2.61728
TGME49_040090_69_1978	GTGCTCTGCATGTGCAGCGA	TGME49_040090	TGME49_240090	ROP34/WNG2	dense granules	0.140446	0.104574
TGME49_040090_73_1978	GGCGCAGCGCTGTCTTCCGG	TGME49_040090	TGME49_240090	ROP34/WNG2	dense granules	0.249601	-0.204919
TGME49_041610_21_910	GGTGTGACAGTGAAGGTGAC	TGME49_041610	TGME49_241610	GRA21	null	0.865214	0.462542
TGME49_041610_38_1365	GGCCTCAATTTTCTCACGGG	TGME49_041610	TGME49_241610	GRA21	null	0.239222	0.261626
TGME49_041610_40_910	GGATCGAGCAATTCACGGAC	TGME49_041610	TGME49_241610	GRA21	null	-0.171401	-0.717901
TGME49_041610_6_910	GAATCTCAGAAAGCACACAA	TGME49_041610	TGME49_241610	GRA21	null	0.581304	0.107372
TGME49_042100_0_854	GCGTGAGCTGGTCGCCGACG	TGME49_042100	TGME49_242090	242090	nucleolus	-0.0660288	0.990793
TGME49_042100_11_427	GGTTCCTCATGAATTCATCT	TGME49_042100	TGME49_242090	242090	nucleolus	-0.121793	0.225491
TGME49_042100_15_854	GGCAAGACTCTTCTTCTGCA	TGME49_042100	TGME49_242090	242090	nucleolus	0.0456699	1.12461
TGME49_042100_22_854	GATGCAGGCGCAACACCGCC	TGME49_042100	TGME49_242090	242090	nucleolus	-0.231127	-0.778642
TGME49_042100_7_854	GAAAAGATGGCAGAGATGAA	TGME49_042100	TGME49_242090	242090	nucleolus	0.0729543	1.22021
TGME49_042110_17_521	GCAGCGATCGACGGCGTTCG	TGME49_042110	TGME49_242110	ROP38	null	-0.613744	0.357517
TGME49_042110_20_521	GATGTCATCTCCAGGAAACG	TGME49_042110	TGME49_242110	ROP38	null	0.103158	-0.187908
TGME49_042110_33_521	GGAAAACTTTCGGCGTTCTG	TGME49_042110	TGME49_242110	ROP38	null	0.00513593	0.386727
TGME49_042110_46_521	GGTCGAAGGCGGTGCATGCG	TGME49_042110	TGME49_242110	ROP38	null	-0.220366	0.0507799
TGME49_042120_0_834	GTAGCAACACATTGATCTGA	TGME49_042120	TGME49_242118	242118	rhoptries 2	0.0266804	-1.96314
TGME49_042120_1_1251	GGCAGGCGTGGCAAGAGAAG	TGME49_042120	TGME49_242118	242118	rhoptries 2	-0.297577	0.396239
TGME49_042120_12_834	GGACCCCTGTGGTGCTGAGT	TGME49_042120	TGME49_242118	242118	rhoptries 2	-0.0369049	0.112368
TGME49_042120_2_834	GCTTATGCTTGATTCATTTG	TGME49_042120	TGME49_242118	242118	rhoptries 2	0.292696	0.594903
TGME49_042230_25_904	GTGCTCCGCCCACTTTCACG	TGME49_042230	TGME49_242230	ROP29	rhoptries 2	-0.351889	0.325598
TGME49_042230_27_904	GTCTTAGCTGCCAATTGTTG	TGME49_042230	TGME49_242230	ROP29	rhoptries 2	-0.394874	-0.461351
TGME49_042230_30_904	GGCCGTTTTTTTCTGAGACG	TGME49_042230	TGME49_242230	ROP29	rhoptries 2	-0.348479	-1.69075
TGME49_042230_47_452	GTGCTAGAAGCTGCAACAGG	TGME49_042230	TGME49_242230	ROP29	rhoptries 2	-0.213386	0.113343
TGME49_042230_52_452	GGGTGTCAACCGGAGCGTTC	TGME49_042230	TGME49_242230	ROP29	rhoptries 2	-0.00246811	-0.539006
TGME49_042240_15_1386	GATAAATCTGAGTCGGCGGG	TGME49_042240	TGME49_242240	ROP19A	null	-0.0679617	0.294444
TGME49_042240_17_924	GGACGCCCCGGGTACAAATT	TGME49_042240	TGME49_242240	ROP19A	null	1.06482	0.740766
TGME49_042240_2_1386	GGTAGGCGTGGCGCGCGAAG	TGME49_042240	TGME49_242240	ROP19A	null	-0.359547	0.079084
TGME49_042240_38_924	GATAAATATTGCTTTGCAGC	TGME49_042240	TGME49_242240	ROP19A	null	-0.0340694	-0.791548
TGME49_042240_6_1386	GAGGTCAATCGGAGCGTTCA	TGME49_042240	TGME49_242240	ROP19A	null	0.226843	0.289418
TGME49_042250_18_492	GGTGCGTGAGGACCTTGCGC	TGME49_042250	TGME49_242250	ROP19B	null	-0.0775293	-1.0313
TGME49_042250_24_492	GGAGGAGTTCTGACAAAGAA	TGME49_042250	TGME49_242250	ROP19B	null	-0.247702	0.109827
TGME49_042250_27_492	GGACGTCGGAAGAACATTAC	TGME49_042250	TGME49_242250	ROP19B	null	0.269041	-0.87178
TGME49_042250_31_492	GAAGGGATTGCCGACCACAA	TGME49_042250	TGME49_242250	ROP19B	null	0.266486	0.472063
TGME49_043730_28_1586	GCGACGGTGCCTTGCGGTTT	TGME49_043730	TGME49_243730	ROP9	rhoptries 1	0.225971	-0.0851561
TGME49_043730_34_2379	GTTTCAGCGTAGCCTCGACG	TGME49_043730	TGME49_243730	ROP9	rhoptries 1	0.18321	0.216006
TGME49_043730_37_1586	GCGACCAACTTCCGCTGCTG	TGME49_043730	TGME49_243730	ROP9	rhoptries 1	0.444587	-0.107137
TGME49_043730_7_1586	GTTTTCCCAGCTGAATTGCG	TGME49_043730	TGME49_243730	ROP9	rhoptries 1	0.241888	-0.0798413
TGME49_044080_27_1809	GTTCTTCAGAGTCAGGCATG	TGME49_044080	TGME49_244080	244080	null	-0.278379	-1.08825
TGME49_044080_41_1206	GCTTGATTTCTTGGAAGGCC	TGME49_044080	TGME49_244080	244080	null	-1.16861	-1.52762
TGME49_044080_6_1809	GGTGGAGAGAAGGAAGCCGC	TGME49_044080	TGME49_244080	244080	null	-0.586742	1.20756
TGME49_044080_9_1809	GACACTTGTGGGGTGTGAGG	TGME49_044080	TGME49_244080	244080	null	-0.0797654	-0.384811
TGME49_045580_26_4906	GCTGGAGACTGTGGGGTCGG	TGME49_045580	TGME49_245580	245580	nucleolus	0.174866	-0.86514
TGME49_045580_3_5352	GTGCTGCCATACACATGCCG	TGME49_045580	TGME49_245580	245580	nucleolus	-0.975706	-1.60406
TGME49_045580_7_5798	GCGAATTGTGCGCAGCTGCC	TGME49_045580	TGME49_245580	245580	nucleolus	-0.754447	-3.61747
TGME49_046180_22_2068	GCCTCTGCGCGTAGTTTTGT	TGME49_046180	TGME49_246178	246178	rhoptries 2	-0.643447	-0.563151
TGME49_046180_27_2068	GCAGCTGATGATCTGAATGT	TGME49_046180	TGME49_246178	246178	rhoptries 2	-0.134154	0.308374
TGME49_046180_40_2068	GTTTTCGGCCCAAATTGAAG	TGME49_046180	TGME49_246178	246178	rhoptries 2	-0.0564146	-0.0543717
TGME49_046180_47_2068	GAAAATCGTGACTTTCGACA	TGME49_046180	TGME49_246178	246178	rhoptries 2	-0.947148	-1.39579
TGME49_046550_13_997	GGCTTCCTCTGAAGGCTGAG	TGME49_046550	TGME49_246550	ASP3	rhoptries 2	-0.349013	-0.54001
TGME49_046550_28_2991	GAGATAGGCTGGACGAACTG	TGME49_046550	TGME49_246550	ASP3	rhoptries 2	-0.250252	0.14152
TGME49_046550_48_997	GCTCGCCGTGGACACACAAG	TGME49_046550	TGME49_246550	ASP3	rhoptries 2	-0.494072	-0.0343967
TGME49_047520_3_2305	GACCTCGTTGCCGACCTCTG	TGME49_047520	TGME49_247520	WIP	rhoptries 1	0.415309	0.336164
TGME49_047520_49_1844	GGAGGGGAAGAACTCCGTAG	TGME49_047520	TGME49_247520	WIP	rhoptries 1	-0.337837	0.353709
TGME49_047520_77_1844	GTTGGTTCTTCCTCAGGAGA	TGME49_047520	TGME49_247520	WIP	rhoptries 1	0.461546	0.867225
TGME49_049470_40_3095	GACCCTATGTCTTCCTCGAA	TGME49_049470	TGME49_249470	ROP50	null	0.296673	0.0241187
TGME49_049670_13_6288	GGCGCGGAATCGCGGTCCCG	TGME49_049670	TGME49_249670	Toxopain-1	endomembrane vesicles	0.270362	0.524723
TGME49_049670_2_4978	GACCATCTCCACGCCATGCC	TGME49_049670	TGME49_249670	Toxopain-1	endomembrane vesicles	-0.0207748	-0.817095
TGME49_049670_24_6288	GTGGAGAAACAAACGCGTTC	TGME49_049670	TGME49_249670	Toxopain-1	endomembrane vesicles	0.214762	-0.643117
TGME49_049730_1_12064	GTGATGGTCGTGACTGTGAT	TGME49_049730	TGME49_249730	ND9	cytosol	-0.0241684	0.291974
TGME49_049730_3_9568	GGTAGCTGATTCTGAAAAGG	TGME49_049730	TGME49_249730	ND9	cytosol	-0.344867	-1.785
TGME49_049730_6_12064	GGCGAGTTCCTCGGCGTCGA	TGME49_049730	TGME49_249730	ND9	cytosol	-0.322699	-1.48086
TGME49_049730_9_12064	GGCTCTTGATCATGCCGTAA	TGME49_049730	TGME49_249730	ND9	cytosol	-0.789732	-0.895118
TGME49_050770_10_2965	GGTTGTAGTCGATGAGCTGG	TGME49_050770	TGME49_250770	EIF4A	cytosol	-0.499832	-0.629608
TGME49_050770_21_2965	GGATCGTGTCGTGCCGGTCG	TGME49_050770	TGME49_250770	EIF4A	cytosol	-0.411639	-0.708266
TGME49_051540_34_580	GGCTTCTCGGGTTCACGGCG	TGME49_051540	TGME49_251540	GRA9	dense granules	0.214236	0.813323
TGME49_051540_40_580	GTTTCCAGTCTTCGCCGAAG	TGME49_051540	TGME49_251540	GRA9	dense granules	0.701347	0.685868
TGME49_051540_45_580	GTTCGAGAAATCTCCGAATC	TGME49_051540	TGME49_251540	GRA9	dense granules	-0.0421868	-0.331244
TGME49_051540_52_580	GATCCACACCTCGTCCCATA	TGME49_051540	TGME49_251540	GRA9	dense granules	0.305945	0.0715094
TGME49_051540_59_580	GGGCGGGGGAAGTGGAAACC	TGME49_051540	TGME49_251540	GRA9	dense granules	0.231188	-1.92906
TGME49_052200_15_695	GTGAGGGGTTCTTCGGAAAC	TGME49_052200	TGME49_252200	DHHC7	null	-0.486833	0.647023
TGME49_052200_34_2085	GACGACAAACCCGACAGTGG	TGME49_052200	TGME49_252200	DHHC7	null	0.149506	0.0533349
TGME49_052200_4_1390	GAAGCAAATTTCATCGACTG	TGME49_052200	TGME49_252200	DHHC7	null	-0.234224	-2.88386
TGME49_052200_42_1390	GCCAGTACGAGACGAGGAAG	TGME49_052200	TGME49_252200	DHHC7	null	-0.0497024	1.04992
TGME49_052200_79_0	GTGGGCATTCTCCCTGCGGT	TGME49_052200	TGME49_252200	DHHC7	null	0.175518	-1.75131
TGME49_052360_15_954	GGTCACTATCGATGCCACTT	TGME49_052360	TGME49_252360	ROP24	rhoptries 1	-0.142412	1.72104
TGME49_052360_40_954	GATCCATCACGCGCAAGACA	TGME49_052360	TGME49_252360	ROP24	rhoptries 1	-0.638393	0.713384
TGME49_052360_51_954	GTGTGAACCTGTGGTGGAGT	TGME49_052360	TGME49_252360	ROP24	rhoptries 1	-0.0840983	0.723979
TGME49_052500_1_1852	GGGTTTCGATAAACTACAGC	TGME49_052500	TGME49_252500	ROP47 (Talevich 2013)	rhoptries 1	0.0915966	1.20446
TGME49_052500_5_1852	GCCTCGCTGATTGCGTCCCA	TGME49_052500	TGME49_252500	ROP47 (Talevich 2013)	rhoptries 1	0.16763	1.18434
TGME49_052500_51_1389	GCAGAGAACCTTGAGCTATT	TGME49_052500	TGME49_252500	ROP47 (Talevich 2013)	rhoptries 1	0.378411	0.759779
TGME49_053130_6_546	GTCAGGAAAGTGCTCAGCGG	TGME49_053130	TGME49_253130	253130	rhoptries 2	-0.0787583	0.916939
TGME49_053330_16_2370	GTTTGACCCGTCAATGGGAT	TGME49_053330	TGME49_253330	BPK1	PM - peripheral 2	0.231928	0.328035
TGME49_053330_17_2370	GTTGACCCGTCAATGGGATT	TGME49_053330	TGME49_253330	BPK1	PM - peripheral 2	-0.476846	0.370497
TGME49_053330_2_1896	GTCAGCAGGCGCTTCAAAAT	TGME49_053330	TGME49_253330	BPK1	PM - peripheral 2	-0.273205	0.243359
TGME49_053330_3_1896	GTCCTGCTCTCGTCAATGTC	TGME49_053330	TGME49_253330	BPK1	PM - peripheral 2	0.258029	-0.110588
TGME49_053330_44_1422	GACCTCACTAACTCTCTGGC	TGME49_053330	TGME49_253330	BPK1	PM - peripheral 2	0.317334	0.805716
TGME49_053330_47_1422	GGACAGTTGTAGACCCATCC	TGME49_053330	TGME49_253330	BPK1	PM - peripheral 2	0.304934	0.403462
TGME49_053330_8_2370	GGCGGTACACACTCCCTCTG	TGME49_053330	TGME49_253330	BPK1	PM - peripheral 2	0.591749	0.602645
TGME49_053370_29_10318	GTCGTCGTTCCATTTCATCC	TGME49_053370	TGME49_253370	RON4L1	rhoptries 1	-0.166936	0.526232
TGME49_053370_31_5896	GCGTTTGAAAAGCTGGTAAA	TGME49_053370	TGME49_253370	RON4L1	rhoptries 1	-0.189864	-0.186627
TGME49_053370_57_3685	GTGCGGCGTGAATGAGGTCC	TGME49_053370	TGME49_253370	RON4L1	rhoptries 1	-0.187342	0.349721
TGME49_053440_16_843	GGTAGTCTTCCTCTTCGTCC	TGME49_053440	TGME49_053440	53440	nucleus - chromatin	-0.272409	-0.897787
TGME49_053440_17_562	GGCGAAACGCCTTCTGCGCG	TGME49_053440	TGME49_053440	53440	nucleus - chromatin	-0.765245	-0.954608
TGME49_053450_51_563	GGCTGCTGCAGGTCCTGCGG	TGME49_053450	TGME49_053450	53450	nucleus - chromatin	-0.139243	0.433672
TGME49_053450_52_1126	GGCAGACGCATGTTCAGTCA	TGME49_053450	TGME49_053450	53450	nucleus - chromatin	-0.469369	-1.03372
TGME49_053780_53_3885	GAGGTCGTGCCCGTCGTTGA	TGME49_053780	TGME49_253780	253780	null	-0.0624554	0.672977
TGME49_053780_62_3885	GACGATCTAGAATGGCTCGG	TGME49_053780	TGME49_253780	253780	null	0.0627555	0.259982
TGME49_053780_68_3108	GTTGACTGGCGTGGGATGCG	TGME49_053780	TGME49_253780	253780	null	-0.135075	-2.86953
TGME49_054000_7_2455	GGCCGACCGGTCGACTGGCC	TGME49_054000	TGME49_254000	GRA48	dense granules	0.603808	-2.54438
TGME49_054070_10_996	GATGCTCACTGCCTCGTGAG	TGME49_054070	TGME49_254070	254070	rhoptries 2	-0.14079	-1.03025
TGME49_054070_3_996	GTTTCACCACCGGGTGCGCT	TGME49_054070	TGME49_254070	254070	rhoptries 2	-1.4587	0.0374165
TGME49_054070_6_996	GTAAGACAGGCGATGTATGT	TGME49_054070	TGME49_254070	254070	rhoptries 2	0.201717	1.18375
TGME49_054470_4_899	GAATCACGGTCTGAGAAGGT	TGME49_054470	TGME49_254470	MYR1	dense granules	0.621536	0.135693
TGME49_054470_56_1798	GCTGTCGGGACTGCGAAGTA	TGME49_054470	TGME49_254470	MYR1	dense granules	0.0882206	0.964882
TGME49_054470_91_1798	GGGAGCATCCGTACGGCTTG	TGME49_054470	TGME49_254470	MYR1	dense granules	-0.202475	0.94444
TGME49_054720_25_842	GATTGGGAATAACGCTTGGA	TGME49_054720	TGME49_254720	GRA8	dense granules	0.325303	-0.197638
TGME49_054720_38_842	GCTGGCTGTGGCATGCCCGC	TGME49_054720	TGME49_254720	GRA8	dense granules	0.325184	-0.389302
TGME49_054720_72_842	GCGGGACGGAAACCCGGAGG	TGME49_054720	TGME49_254720	GRA8	dense granules	0.327921	-0.765065
TGME49_054880_1_1360	GTTTCCTGTTTGGTGTTGGA	TGME49_054880	TGME49_254880	254880	rhoptries 2	-0.180398	0.0430065
TGME49_054880_21_3060	GACCAGCTACAGACCAGTTG	TGME49_054880	TGME49_254880	254880	rhoptries 2	0.0921748	0.124038
TGME49_054880_25_4080	GTTCTTCATGCTGTCCCACG	TGME49_054880	TGME49_254880	254880	rhoptries 2	-0.19796	-0.284172
TGME49_055260_31_2136	GATCTTCCAAGAAGTTGTTA	TGME49_055260	TGME49_255260	AMA1	micronemes	-0.648675	1.9099
TGME49_058230_2_1960	GCCGAAACCGTAGAGTTCTA	TGME49_058230	TGME49_258230	ROP20	rhoptries 1	0.392453	0.105387
TGME49_058230_35_980	GACCTCACAGCTGGAACGGG	TGME49_058230	TGME49_258230	ROP20	rhoptries 1	0.392755	-1.13477
TGME49_058230_38_1470	GCTGGAGAAGAAATTGGAGA	TGME49_058230	TGME49_258230	ROP20	rhoptries 1	-0.109167	0.523384
TGME49_058230_47_1470	GTACATGGTGCGTGCTCGCG	TGME49_058230	TGME49_258230	ROP20	rhoptries 1	0.462085	-0.610673
TGME49_058370_1_2200	GCACGAAATTGTAGGGTGAC	TGME49_058370	TGME49_258370	ROP28	null	-0.0669955	0.853638
TGME49_058580_21_2284	GAAACCGTAGCCTCCGCAGC	TGME49_058580	TGME49_258580	ROP17	rhoptries 1	-0.463897	1.15216
TGME49_058580_39_1713	GCGAATGGTTGCCCTGTGGT	TGME49_058580	TGME49_258580	ROP17	rhoptries 1	-0.0215832	0.00400129
TGME49_058580_52_1713	GGTATGTCCCGACCGCTTGT	TGME49_058580	TGME49_258580	ROP17	rhoptries 1	-0.318192	0.433265
TGME49_058580_66_2284	GATGACTGGCAGGTCTTCGT	TGME49_058580	TGME49_258580	ROP17	rhoptries 1	0.00273543	1.19798
TGME49_058660_3_2895	GTCACTCGCATTTTCGATGA	TGME49_058660	TGME49_258660	ROP6	rhoptries 2	-0.534457	-1.34969
TGME49_058660_31_2316	GTCGAGAAGTTCGTCCTCGA	TGME49_058660	TGME49_258660	ROP6	rhoptries 2	0.4344	0.433472
TGME49_058660_39_2316	GCGCATGCGCGAATCTTTCG	TGME49_058660	TGME49_258660	ROP6	rhoptries 2	-0.139187	-0.87213
TGME49_058660_48_2316	GATCTGGACAAACGAAGCAG	TGME49_058660	TGME49_258660	ROP6	rhoptries 2	0.0633334	0.49965
TGME49_058800_13_704	GTCTTGATTGCCTAGAAGCT	TGME49_058800	TGME49_258800	ROP31	rhoptries 1	-0.428444	0.360502
TGME49_058800_15_704	GGTCGCTGGGGACTAGTAGC	TGME49_058800	TGME49_258800	ROP31	rhoptries 1	0.436638	0.692784
TGME49_058800_24_704	GATATCACCGTTGACTGTTC	TGME49_058800	TGME49_258800	ROP31	rhoptries 1	-0.521514	0.323392
TGME49_058800_8_704	GTCTCGGCGCATAATTTTCA	TGME49_058800	TGME49_258800	ROP31	rhoptries 1	-0.353572	0.380614
TGME49_059830_33_818	GCACAAAGAGGAAGACGAAT	TGME49_059830	TGME49_259830	259830	dense granules	-0.178958	-0.0307809
TGME49_059830_54_818	GTACAGTTTCTCTGAGGAAC	TGME49_059830	TGME49_259830	259830	dense granules	-0.58006	0.279104
TGME49_059830_83_0	GGCGTCAACAGGGGATCCGT	TGME49_059830	TGME49_259830	259830	dense granules	-1.22295	-1.11936
TGME49_059830_96_0	GCGTCGTGTCCACCTCGCCG	TGME49_059830	TGME49_259830	259830	dense granules	0.0406333	0.389545
TGME49_060030_46_3045	GGGGCGGACATCGGGGGCCG	TGME49_060030	TGME49_260030	260030	null	-0.00135894	-0.923955
TGME49_060030_57_3045	GTAATGTTGGACGACTTAGA	TGME49_060030	TGME49_260030	260030	null	-0.036391	-1.52167
TGME49_061740_22_1308	GCGGTACACTCCGGGCTTAC	TGME49_061740	TGME49_261740	ROP47	rhoptries 1	0.852974	0.733102
TGME49_061750_14_4200	GCCGACTCCTTTGCTTCTTG	TGME49_061750	TGME49_261750	RON10	rhoptries 2	0.0282806	-1.51499
TGME49_061750_30_4200	GGCCCAGATGCCTCCGCTGG	TGME49_061750	TGME49_261750	RON10	rhoptries 2	-0.183572	-0.744248
TGME49_061750_31_5040	GAGAAGAGTCAAGACAAAGA	TGME49_061750	TGME49_261750	RON10	rhoptries 2	0.00922305	-0.103956
TGME49_061780_35_3448	GCGGGGAATGACGGCAAACC	TGME49_061780	TGME49_261780	MIC7	micronemes	-0.280615	-0.860643
TGME49_061780_58_4310	GGGACAGTCGCAAATTCTGC	TGME49_061780	TGME49_261780	MIC7	micronemes	-0.241344	-3.65535
TGME49_062050_11_1575	GTCGTTCGCCACTTGACAAT	TGME49_062050	TGME49_262050	ROP39	rhoptries 2	0.235457	0.57548
TGME49_062050_14_1050	GCTAACCGACTGGCAAGAAG	TGME49_062050	TGME49_262050	ROP39	rhoptries 2	0.31642	0.557128
TGME49_062050_24_1050	GCGTGTAACTCTCGATAGAG	TGME49_062050	TGME49_262050	ROP39	rhoptries 2	-0.948802	1.99627
TGME49_062050_29_1050	GCAGCGTGATACGAGGGCTG	TGME49_062050	TGME49_262050	ROP39	rhoptries 2	-0.233091	0.694542
TGME49_062050_46_525	GGGCCACAACAGACGCCACC	TGME49_062050	TGME49_262050	ROP39	rhoptries 2	0.731928	0.438231
TGME49_062400_10_7406	GGGGCTTCCAGCAACCACCC	TGME49_062400	TGME49_262400	262400	dense granules	-0.215793	-0.99489
TGME49_062400_10_8694	GCGCTTCCGGAGGATAGAAA	TGME49_062400	TGME49_262400	262400	dense granules	-0.030648	0.854214
TGME49_062400_28_7406	GTGGTTTGGGCTCGAAGGAC	TGME49_062400	TGME49_262400	262400	dense granules	-0.0745953	-0.489219
TGME49_062400_8_8050	GTCCGACGCCACCACAGACT	TGME49_062400	TGME49_262400	262400	dense granules	-0.88081	0.152945
TGME49_062730_15_2865	GTTCGTTGTGTCAATGGTTG	TGME49_062730	TGME49_262730	ROP16	rhoptries 1	0.0259186	0.935782
TGME49_062730_27_2865	GAGATGCGAGGGTGAAAGCT	TGME49_062730	TGME49_262730	ROP16	rhoptries 1	0.0209799	-0.185288
TGME49_062730_35_2292	GACCGCTACGAGAAGCTGTG	TGME49_062730	TGME49_262730	ROP16	rhoptries 1	0.547952	0.214265
TGME49_062730_52_2292	GATCGCAATCTGTCTTTGAG	TGME49_062730	TGME49_262730	ROP16	rhoptries 1	0.0815374	0.150343
TGME49_062730_75_2865	GGAAAGAGTAGAATCTGGAG	TGME49_062730	TGME49_262730	ROP16	rhoptries 1	-0.231974	0.209116
TGME49_062920_1_676	GCTGATGTAGCAACAGCGGC	TGME49_062920	TGME49_262920	262920	rhoptries 1	-0.392387	0.804158
TGME49_062920_15_676	GTTGGCCTGCCGCGCTGACT	TGME49_062920	TGME49_262920	262920	rhoptries 1	0.0588962	0.125845
TGME49_062920_33_338	GGAAGGTCTCGAGAAGGTTC	TGME49_062920	TGME49_262920	262920	rhoptries 1	0.594394	0.77499
TGME49_062920_37_676	GATTTTCACAACGCTGCTCA	TGME49_062920	TGME49_262920	262920	rhoptries 1	-0.0934883	-0.78335
TGME49_063220_2_932	GCACGCGCAGTGCGGTTCGT	TGME49_063220	TGME49_263220	ROP21	#N/A	-0.134709	0.0193192
TGME49_063220_42_1864	GGTGTGGAGCGAACTTGAAT	TGME49_063220	TGME49_263220	ROP21	#N/A	0.174009	-0.924314
TGME49_063220_50_1864	GTCCGTAGCCACCTGCGCCG	TGME49_063220	TGME49_263220	ROP21	#N/A	-0.059641	-0.128028
TGME49_063220_70_932	GGTGACTAGACTCTTCAAGG	TGME49_063220	TGME49_263220	ROP21	#N/A	-0.0966585	0.149871
TGME49_065120_14_442	GTCGGTCACGGAACAATGAG	TGME49_065120	TGME49_265120	RON2L2	null	0.257511	0.284077
TGME49_065120_3_1326	GGTCTGCACACATTGACAGC	TGME49_065120	TGME49_265120	RON2L2	null	0.421382	-1.68741
TGME49_065120_48_884	GTGTTTCTGAGGGTTGTAGG	TGME49_065120	TGME49_265120	RON2L2	null	-0.296034	-0.157707
TGME49_066050_1_842	GACTGTGTTTCCTGAAAGTA	TGME49_066050	TGME49_266050	266050	dense granules	0.363686	-0.247793
TGME49_066050_23_842	GCGGAGTCCAACAGAGCAGG	TGME49_066050	TGME49_266050	266050	dense granules	0.124367	0.648795
TGME49_066050_33_842	GGTGGTCCCTTTGATGACGA	TGME49_066050	TGME49_266050	266050	dense granules	0.160057	1.02059
TGME49_066100_18_1590	GACGAGGCTGTCAACTGCAA	TGME49_066100	TGME49_266100	ROP41	null	0.338452	0.93543
TGME49_066100_33_1590	GTGCAGTGTAGAAAAAACCC	TGME49_066100	TGME49_266100	ROP41	null	0.219504	-0.110922
TGME49_066100_42_1590	GTCCGTGAGGTGTTCGACAC	TGME49_066100	TGME49_266100	ROP41	null	-0.515469	-0.289498
TGME49_066100_49_1060	GGTCGAGGAACAGTAGTTTG	TGME49_066100	TGME49_266100	ROP41	null	0.257481	0.0832332
TGME49_067740_2_1100	GGCTTAGCAGGTCTTTTATA	TGME49_067740	TGME49_267740	GRA49	dense granules	0.0948159	-0.205038
TGME49_067740_3_1100	GTCTGTAATAATCGCGTCCG	TGME49_067740	TGME49_267740	GRA49	dense granules	0.211761	0.0768
TGME49_067740_39_550	GGGTCCCAGCCTGAGACACT	TGME49_067740	TGME49_267740	GRA49	dense granules	0.0181101	0.30526
TGME49_067740_55_550	GGCGCACTGACCGCGTACGC	TGME49_067740	TGME49_267740	GRA49	dense granules	0.60116	0.533338
TGME49_068790_29_942	GCATCGTTGAGGAGGCTCTA	TGME49_068790	TGME49_268790	268790	dense granules	0.586063	0.836168
TGME49_068900_18_3096	GTTGGCCAATCCCGCCGACG	TGME49_068900	TGME49_268900	GRA10	null	0.154833	-1.08602
TGME49_068900_2_3096	GATTCCCCCACACTGCCCGG	TGME49_068900	TGME49_268900	GRA10	null	-0.433809	-1.31315
TGME49_068970_13_1269	GTTTCGGGAGTTCCAAACGA	TGME49_068970	TGME49_268970	268970	dense granules	0.59954	0.570181
TGME49_068970_17_1269	GCGGTGTCCGCACAAACTGG	TGME49_068970	TGME49_268970	268970	dense granules	0.253621	0.603621
TGME49_068970_20_1269	GTGAAGGTAAGAGACAATAT	TGME49_068970	TGME49_268970	268970	dense granules	0.503433	0.86395
TGME49_068970_44_846	GTTGCATCACTGCTTCGTCC	TGME49_068970	TGME49_268970	268970	dense granules	0.813012	0.961423
TGME49_068970_9_1269	GCCTATAGCCATCGCCTTTG	TGME49_068970	TGME49_268970	268970	dense granules	-0.168814	0.253193
TGME49_069070_27_2305	GCCAAGGTCACCCAGAGGTT	TGME49_069070	TGME49_269075	269075	#N/A	0.0107515	-1.71001
TGME49_069070_52_2305	GTGGCCGCGCTCCACAGCCC	TGME49_069070	TGME49_269075	269075	#N/A	0.101794	1.01823
TGME49_069070_7_4610	GGGCTCGACGCAGCAGCCTA	TGME49_069070	TGME49_269075	269075	#N/A	-0.178817	0.303001
TGME49_069080_13_698	GGCCTCACCGCCCTCGAGGC	TGME49_069080	TGME49_269075	269075	#N/A	0.0023249	0.21952
TGME49_069080_23_349	GGACGAGGAGAATGCCAATC	TGME49_069080	TGME49_269075	269075	#N/A	-0.399941	-1.58083
TGME49_069690_1_1502	GGAGGATCGCGCAAATGCTG	TGME49_069690	TGME49_269690	GRA29	dense granules	0.419646	0.548836
TGME49_069690_40_2253	GCGTGCGGACCTCGTCTCCG	TGME49_069690	TGME49_269690	GRA29	dense granules	0.111653	0.0681204
TGME49_069880_13_771	GCCCTGATGATCTTCCAACA	TGME49_069880	TGME49_269885	TLN1	rhoptries 2	-0.0711744	0.53062
TGME49_069880_21_771	GTTGGGAGATCATCAGGGTA	TGME49_069880	TGME49_269885	TLN1	rhoptries 2	0.348438	-0.649868
TGME49_069880_3_771	GGGTATGGTGTACCGCTTGT	TGME49_069880	TGME49_269885	TLN1	rhoptries 2	0.0796601	0.38138
TGME49_069890_23_810	GGGCGTTGACTTCTTTGAGC	TGME49_069890	TGME49_269885	TLN1	rhoptries 2	1.10836	-0.668076
TGME49_069890_28_810	GCCTACGGCCGTCATCGGTG	TGME49_069890	TGME49_269885	TLN1	rhoptries 2	-0.166839	0.239562
TGME49_069890_59_0	GTTCCGGATCTGAAACGAGG	TGME49_069890	TGME49_269885	TLN1	rhoptries 2	-0.573049	-1.28997
TGME49_069890_73_0	GCTGTAAAATGGGCCAGGCC	TGME49_069890	TGME49_269885	TLN1	rhoptries 2	-0.145646	-1.24953
TGME49_069950_24_4930	GATCCGCCGCGCTCCTAACT	TGME49_069950	TGME49_269950	269950	dense granules	0.481328	-2.27125
TGME49_069950_9_4930	GTCATGGTGGCTGACTTGAA	TGME49_069950	TGME49_269950	269950	dense granules	0.504403	-3.29551
TGME49_070240_1_1659	GCGGCTTCCACACTAGCACT	TGME49_070240	TGME49_270240	MAG1	dense granules	0.460693	0.230884
TGME49_070240_45_1659	GATACACAACCTGATCCGGG	TGME49_070240	TGME49_270240	MAG1	dense granules	0.081485	0.122881
TGME49_070240_57_1106	GGATGCTGAATCACTCGGAA	TGME49_070240	TGME49_270240	MAG1	dense granules	0.190767	0.677715
TGME49_070250_21_1868	GCAGATCGGGCGTCTCTCCT	TGME49_070250	TGME49_270250	GRA1	dense granules	-0.173712	-2.9524
TGME49_070250_22_1401	GGGCAATGTTAACATGGAGG	TGME49_070250	TGME49_270250	GRA1	dense granules	-0.157561	-2.77769
TGME49_070250_6_1868	GATGGGGAACACGTATCGTG	TGME49_070250	TGME49_270250	GRA1	dense granules	-0.393739	-3.25152
TGME49_070320_105_1065	GCGCCTGCCGAGCATCGTGG	TGME49_070320	TGME49_270320	PPM3C	rhoptries 1	0.0592199	0.472287
TGME49_070320_34_2130	GAGCTTTTATGCGAACGTTT	TGME49_070320	TGME49_270320	PPM3C	rhoptries 1	0.343621	1.03132
TGME49_070320_62_1065	GATCGAGAGCCTCTTGGGTC	TGME49_070320	TGME49_270320	PPM3C	rhoptries 1	0.0289372	-0.36934
TGME49_070320_68_3195	GCTGCACGTCGGGGACGCGG	TGME49_070320	TGME49_270320	PPM3C	rhoptries 1	0.166345	0.0143033
TGME49_070920_28_520	GCGCTGCCCCCCGCCGACTC	TGME49_070920	TGME49_270920	ROP32	dense granules	0.88916	0.572035
TGME49_070920_38_520	GCCACGAAGGTCGTGGTGAT	TGME49_070920	TGME49_270920	ROP32	dense granules	0.18024	0.0226845
TGME49_070920_9_520	GGACTGTGAATAGACCCGAC	TGME49_070920	TGME49_270920	ROP32	dense granules	0.00623779	0.6449
TGME49_072540_12_5824	GACGTCGCTGTTCGAGAGGC	TGME49_072540	TGME49_272540	272540	null	0.18399	0.130496
TGME49_072540_17_5824	GTCAGCGCATGTGCTCCTCG	TGME49_072540	TGME49_272540	272540	null	-0.142485	-0.126154
TGME49_072540_19_6552	GAACATGGCCGATGTGGTCA	TGME49_072540	TGME49_272540	272540	null	0.352776	0.112728
TGME49_072540_26_5460	GGTTGACACAGAGAGACAGC	TGME49_072540	TGME49_272540	272540	null	0.53206	0.356754
TGME49_074170_28_1278	GGTTGCTGTGACCGAAGGCG	TGME49_074170	TGME49_274170	ROP49	null	0.41801	0.319525
TGME49_074170_30_1278	GGGGGCAAGCGTCTGGTTCG	TGME49_074170	TGME49_274170	ROP49	null	0.61043	0.320727
TGME49_074170_39_1278	GCCTTTGGGCAGCGTTCTTG	TGME49_074170	TGME49_274170	ROP49	null	-0.019398	0.362543
TGME49_075440_27_2500	GTACTCGTCAATTCGTTGGG	TGME49_075440	TGME49_275440	GRA6	dense granules	0.199504	-0.422885
TGME49_075440_7_2500	GCGGCGATGGGCGGTGGCCA	TGME49_075440	TGME49_275440	GRA6	dense granules	-0.97446	-0.865637
TGME49_075470_21_1480	GCTGAGCATCCGGAGTGTGC	TGME49_075470	TGME49_275470	GRA15	dense granules	0.824201	1.58746
TGME49_075470_4_1480	GGTCGACGACGTGGGGAGTT	TGME49_075470	TGME49_275470	GRA15	dense granules	0.185573	0.828994
TGME49_075470_40_740	GTACGCTCCTAGCAAAATGA	TGME49_075470	TGME49_275470	GRA15	dense granules	0.610062	1.18444
TGME49_075850_34_1437	GCCCGTTCCGCCGATGAAGC	TGME49_075850	TGME49_275850	275850	null	-0.309664	0.234351
TGME49_075850_39_1437	GCGGCGCATGTGCGACACCG	TGME49_075850	TGME49_275850	275850	null	0.185875	0.8035
TGME49_075850_46_958	GGTTCGACTCGATCTCCACT	TGME49_075850	TGME49_275850	275850	null	0.156585	-2.44185
TGME49_075860_39_1348	GCTTCCCCACCATTCCCAGA	TGME49_075860	TGME49_275860	275860	dense granules	0.239563	-0.599791
TGME49_075860_46_674	GGCAGAGCTCCGGGCCCGTC	TGME49_075860	TGME49_275860	275860	dense granules	0.453504	0.304604
TGME49_076130_1_5616	GATCCCAGCGAGCAAATGAA	TGME49_076130	TGME49_276130	CPC2	rhoptries 2	-0.872591	-1.42358
TGME49_076130_22_6864	GAGGGACTTCCAGAGGGGTG	TGME49_076130	TGME49_276130	CPC2	rhoptries 2	-0.0816473	-0.590561
TGME49_076130_43_6864	GCAGCAGTATCGGGGGCAAT	TGME49_076130	TGME49_276130	CPC2	rhoptries 2	0.211954	-0.893719
TGME49_076210_37_866	GGCTGCAAGATTTTACGCGC	TGME49_076210	TGME49_276210	276210	rhoptries 1	0.00866181	-0.673653
TGME49_077240_18_3250	GTCGCCCCCTCGTGCATCTG	TGME49_077240	TGME49_277240	NTPase I	dense granules	0.238594	1.15949
TGME49_077240_7_3250	GCTGTGCTGCAAAGCATTAC	TGME49_077240	TGME49_277240	NTPase I	dense granules	0.420182	0.661709
TGME49_077270_12_930	GGCACCGAGTTTCCAGATTT	TGME49_077270	TGME49_277270	NTPase II	dense granules	0.678644	0.365549
TGME49_077270_29_930	GTGTGAACCGTTTACCCTCG	TGME49_077270	TGME49_277270	NTPase II	dense granules	0.984359	0.687789
TGME49_077270_51_930	GTTGAGCTGTGAGTCCAAAA	TGME49_077270	TGME49_277270	NTPase II	dense granules	-0.369774	0.96124
TGME49_077720_11_1432	GGGCGCCTGTTCCATCAGCG	TGME49_077720	TGME49_277720	277720	rhoptries 1	0.317958	-0.128758
TGME49_077720_67_716	GTGAGCATGGGGGTGAGATG	TGME49_077720	TGME49_277720	277720	rhoptries 1	-0.352215	0.911109
TGME49_077720_73_1432	GCGTCGTATGGAAGAAGACG	TGME49_077720	TGME49_277720	277720	rhoptries 1	-0.073936	0.342756
TGME49_078510_3_2826	GATCGAACAGCGCTTGAATA	TGME49_078510	TGME49_278510	PPM3F	rhoptries 1	0.0571928	-0.048998
TGME49_078510_44_2826	GGAGTTCCTCATCCAAGGCG	TGME49_078510	TGME49_278510	PPM3F	rhoptries 1	0.424699	-1.22716
TGME49_078510_57_1884	GCTGGGGCCGAGGTCGGAGA	TGME49_078510	TGME49_278510	PPM3F	rhoptries 1	0.297293	-1.37832
TGME49_078510_67_1884	GCTGTTCCAAATAAACGCCA	TGME49_078510	TGME49_278510	PPM3F	rhoptries 1	-0.0185538	-0.901021
TGME49_078510_7_2826	GAGCGAATTGGGCGACGTTC	TGME49_078510	TGME49_278510	PPM3F	rhoptries 1	0.249614	0.191559
TGME49_078870_1_6061	GGAGCTTCAGCTTCTCGTCC	TGME49_078870	TGME49_278870	MyoF	PM - peripheral 2	-0.212741	-2.91417
TGME49_078870_16_7163	GATCTTGCGCCTTCTTCAGA	TGME49_078870	TGME49_278870	MyoF	PM - peripheral 2	0.154771	-2.48824
TGME49_078870_36_5510	GCACTGTCGCGCGGTCGAAG	TGME49_078870	TGME49_278870	MyoF	PM - peripheral 2	0.0434378	-1.07363
TGME49_078870_37_1102	GTCAGCATCGTCAAATCTGT	TGME49_078870	TGME49_278870	MyoF	PM - peripheral 2	-0.301992	-1.22333
TGME49_080380_14_1140	GTCACCAGCGTCGCCATGAA	TGME49_080380	TGME49_280380	280380	dense granules	0.21535	0.179961
TGME49_080380_31_570	GAAAACAGGGGCCAGTATGA	TGME49_080380	TGME49_280380	280380	dense granules	0.5006	0.705245
TGME49_080380_41_1140	GATTAACACCGACTGAAATT	TGME49_080380	TGME49_280380	280380	dense granules	0.257037	0.9447
TGME49_080670_1_1872	GATTCCGACTCTGGAAATGG	TGME49_080670	TGME49_280670	280670	rhoptries 2	0.241353	0.249299
TGME49_080670_1_2496	GAAGGAGAAGGCCACAGGCG	TGME49_080670	TGME49_280670	280670	rhoptries 2	-0.526007	0.345521
TGME49_080670_33_1248	GATACCGCATCTTCGAGAGG	TGME49_080670	TGME49_280670	280670	rhoptries 2	-0.13274	0.181232
TGME49_080670_42_1248	GGGGTAGCAATCCACAAGCT	TGME49_080670	TGME49_280670	280670	rhoptries 2	0.0936317	0.370729
TGME49_080670_9_2496	GTCTGGAGGGACGAAGGACA	TGME49_080670	TGME49_280670	280670	rhoptries 2	-0.447588	-0.121372
TGME49_081450_14_1958	GTTGGCTTGAGAGTCAAGTC	TGME49_081450	TGME49_281450	281450	nucleolus	-0.173912	1.88117
TGME49_081450_17_1958	GATTGCTTCCTGAGTACGGC	TGME49_081450	TGME49_281450	281450	nucleolus	-0.266503	1.25082
TGME49_081450_33_979	GACTGCTTTGCTGTTGCGCC	TGME49_081450	TGME49_281450	281450	nucleolus	0.181005	1.46688
TGME49_081450_54_0	GACCTGACGAAGCGCAGAAG	TGME49_081450	TGME49_281450	281450	nucleolus	0.271829	1.70494
TGME49_081670_36_642	GATCGGGAGGCGGGTGCGAA	TGME49_081670	TGME49_281675	ROP45	dense granules	0.302812	-0.57305
TGME49_081790_105_1832	GGTCGGGACTGGCTTCGACT	TGME49_081790	TGME49_281675	ROP45	dense granules	0.0771745	1.88729
TGME49_081790_14_1832	GCGGCCCTGTTCGGCCGATT	TGME49_081790	TGME49_281675	ROP45	dense granules	-0.0930845	0.326861
TGME49_083590_57_1832	GCCGCAAGGTCCGGCAAGAG	TGME49_083590	TGME49_283590	283590	mitochondrion - membranes	-0.283065	-1.27521
TGME49_083590_74_0	GAGTCCGCCCAAGAGAAGAC	TGME49_083590	TGME49_283590	283590	mitochondrion - membranes	-0.437521	-1.09505
TGME49_085290_27_930	GCGGTAGAGAAGAGAGCGGC	TGME49_085290	TGME49_285290	285290	rhoptries 2	0.215874	0.212797
TGME49_085290_30_930	GACCAGTGTGCCGCGAAGCG	TGME49_085290	TGME49_285290	285290	rhoptries 2	-0.210767	-0.182329
TGME49_085290_48_930	GGACGATTGACAAAGGGCGA	TGME49_085290	TGME49_285290	285290	rhoptries 2	0.0760105	-0.0708106
TGME49_086450_14_872	GCGCGTGACACAGGGTCAGG	TGME49_086450	TGME49_286450	GRA5	dense granules	0.872793	-0.694693
TGME49_086450_27_872	GAGACCGATCGTTATTCGAA	TGME49_086450	TGME49_286450	GRA5	dense granules	-0.489503	-1.16812
TGME49_086450_34_872	GCATCCAGTGAGGACTGCAG	TGME49_086450	TGME49_286450	GRA5	dense granules	0.509127	-1.48569
TGME49_087740_29_1010	GTAGGTGGAGACGATTTTGA	TGME49_087740	TGME49_245432	245432	dense granules	-0.0181992	-0.931133
TGME49_087740_32_1010	GAATTCACGAAGAAACGGCT	TGME49_087740	TGME49_245432	245432	dense granules	0.21988	-0.440383
TGME49_087740_34_1010	GGATCTCAGCCTGTGCGTAT	TGME49_087740	TGME49_245432	245432	dense granules	-0.136215	0.46887
TGME49_087740_36_1010	GAAGTAGTTTCCTTTATTCA	TGME49_087740	TGME49_245432	245432	dense granules	0.317364	0.348937
TGME49_087740_39_1010	GCTCGGACATGGTTCTGTAA	TGME49_087740	TGME49_245432	245432	dense granules	0.380232	0.815118
TGME49_087840_11_573	GCCCAAGGCGGTGGAGGCGG	TGME49_087840	TGME49_262420	262420	apical 2	-0.508313	-0.529482
TGME49_087840_26_1146	GCCCAAGGTAGGGCCTGAGG	TGME49_087840	TGME49_262420	262420	apical 2	0.296495	-1.00426
TGME49_087840_84_1146	GGCGGCTGTGGTGCCGAGTG	TGME49_087840	TGME49_262420	262420	apical 2	0.153771	-0.312718
TGME49_088000_23_1528	GATGTGAGACAGCGAGTAAC	TGME49_088000	TGME49_288000	288000	dense granules	0.314494	0.517387
TGME49_088000_29_1528	GCTGCGTTCCTCCACCCGAA	TGME49_088000	TGME49_288000	288000	dense granules	0.883912	-0.73344
TGME49_088650_13_1860	GCGAGCGGCTGAGGCCCCTG	TGME49_088650	TGME49_288650	GRA12	dense granules	0.505896	-5.30534
TGME49_088650_18_1395	GGTCGTCGTTCCACAGATCG	TGME49_088650	TGME49_288650	GRA12	dense granules	-0.231773	-4.81999
TGME49_088650_31_1860	GTTCGCAGAGTCATGGGAAA	TGME49_088650	TGME49_288650	GRA12	dense granules	-0.0450336	-4.94707
TGME49_088650_6_1395	GAGACTGCAGTTTGTCGAAG	TGME49_088650	TGME49_288650	GRA12	dense granules	-0.307434	-3.72937
TGME49_088840_33_1344	GCAGCACATGTCCATCCTAT	TGME49_088840	TGME49_288840	GRA18	dense granules	0.749014	-0.641994
TGME49_088840_5_1344	GGACTCGGCGCCCCCACTGG	TGME49_088840	TGME49_288840	GRA18	dense granules	0.678412	1.08056
TGME49_088840_72_672	GGTATCGCTTTTCGAAGACA	TGME49_088840	TGME49_288840	GRA18	dense granules	-0.0855216	0.303304
TGME49_089080_24_1974	GACGAAAGTTTGCATGCTCG	TGME49_089080	TGME49_289080	AP3B	nucleus - chromatin	-0.38857	-1.44409
TGME49_089080_45_658	GGTGAAGAAGCAGGTGGGAA	TGME49_089080	TGME49_289080	AP3B	nucleus - chromatin	-0.407133	-1.88512
TGME49_089150_1_3975	GAGGAAAGCACCGTCGTGGT	TGME49_089150	TGME49_289150	289150	ER	-0.0817906	-0.553092
TGME49_089150_1_3975	GAGGAAAGCACCGTCGTGGT	TGME49_089150	TGME49_289150	289150	ER	-0.0817906	-0.553092
TGME49_089150_71_3975	GGGAAGCGAGGCTTCTCTGG	TGME49_089150	TGME49_289150	289150	ER	-0.093456	-1.5261
TGME49_089150_71_3975	GGGAAGCGAGGCTTCTCTGG	TGME49_089150	TGME49_289150	289150	ER	-0.093456	-1.5261
TGME49_089150_74_3975	GAGGCGTGGAAAACGAATGA	TGME49_089150	TGME49_289150	289150	ER	-0.548665	-1.50555
TGME49_089150_74_3975	GAGGCGTGGAAAACGAATGA	TGME49_089150	TGME49_289150	289150	ER	-0.548665	-1.50555
TGME49_089380_0_896	GATGCGGTCCGAGAGCGAGG	TGME49_089380	TGME49_289380	GRA39	dense granules	-0.292414	-2.92678
TGME49_089380_14_896	GGATGTCGCATGAGGTTTGG	TGME49_089380	TGME49_289380	GRA39	dense granules	-0.324263	-2.13195
TGME49_089380_15_2688	GAACTGATTTTCTTGTTTGT	TGME49_089380	TGME49_289380	GRA39	dense granules	-0.331614	-3.64365
TGME49_089380_80_1792	GGTCTGGAACCATCGCCGAG	TGME49_089380	TGME49_289380	GRA39	dense granules	-0.217189	-0.330669
TGME49_089540_48_1718	GAGCTGCCTCGACGAGCTGG	TGME49_089540	TGME49_289540	SFP1	dense granules	0.355625	0.396957
TGME49_089540_5_2577	GCTGCAACTCACGCAGCGCC	TGME49_089540	TGME49_289540	SFP1	dense granules	0.247923	0.629564
TGME49_089540_93_1718	GTTTCGACGCCTCCTTCGCC	TGME49_089540	TGME49_289540	SFP1	dense granules	0.00734305	-0.122198
TGME49_090700_32_1270	GCTTCTGCGACCTGGAAAGA	TGME49_090700	TGME49_290700	GRA25	dense granules	0.592262	-1.29678
TGME49_090700_44_1270	GCAGCGTCATCGTCCGCTAC	TGME49_090700	TGME49_290700	GRA25	dense granules	0.692367	-1.26533
TGME49_090700_56_1270	GCAGACGCCCTCAGGCTTCG	TGME49_090700	TGME49_290700	GRA25	dense granules	0.1418	-1.21728
TGME49_091960_12_1010	GGCGAGCCCCAGTGCCTGGA	TGME49_091960	TGME49_291960	ROP40	rhoptries 1	0.75928	0.653005
TGME49_091960_23_1515	GTATCCTCATATTGAAAGGC	TGME49_091960	TGME49_291960	ROP40	rhoptries 1	-0.494353	0.350226
TGME49_091960_3_1515	GCCTGCCGGGAGGCATAACT	TGME49_091960	TGME49_291960	ROP40	rhoptries 1	-0.255304	0.089611
TGME49_091960_32_1010	GATCCCCTTTGCCTCTGCCT	TGME49_091960	TGME49_291960	ROP40	rhoptries 1	0.144142	-2.5715
TGME49_091960_9_1515	GGGGTGGTTCGTTTCGAGGA	TGME49_091960	TGME49_291960	ROP40	rhoptries 1	0.169432	0.168604
TGME49_097880_23_1392	GGGCGACACCGTCGGCCAGG	TGME49_097880	TGME49_297880	GRA23	dense granules	0.384176	0.800863
TGME49_097880_24_1856	GGAGGCCTTGCTTGACAATG	TGME49_097880	TGME49_297880	GRA23	dense granules	0.905393	0.323656
TGME49_097880_32_1856	GCATTCAGGACAAGGTCAAC	TGME49_097880	TGME49_297880	GRA23	dense granules	0.655295	0.55558
TGME49_097880_35_1856	GGTGTCGGTGAACATATCGG	TGME49_097880	TGME49_297880	GRA23	dense granules	0.113956	-0.252138
TGME49_097880_38_1856	GTCATAGACAATGTGAAGAA	TGME49_097880	TGME49_297880	GRA23	dense granules	-0.121829	-0.451495
TGME49_097960_10_9548	GAAATTCCCTCGCATCCTGC	TGME49_097960	TGME49_297960	RON6	rhoptries 1	-0.486251	0.262995
TGME49_097960_21_7843	GCTCCTGTGCATTGTTTTCG	TGME49_097960	TGME49_297960	RON6	rhoptries 1	0.422696	0.179179
TGME49_097960_8_7161	GGGTCCCTGTGTGTTGGAGG	TGME49_097960	TGME49_297960	RON6	rhoptries 1	-0.187467	-0.256789
TGME49_099780_40_3464	GGGCGCAATGCCGTGCCACG	TGME49_099780	TGME49_299780	299780	dense granules	0.117676	-1.56338
TGME49_099780_42_2598	GGATGGCCAAAGACGTTGGA	TGME49_099780	TGME49_299780	299780	dense granules	0.101379	-1.4669
TGME49_099780_47_2598	GTGGGCTGAAATTTCCAGCT	TGME49_099780	TGME49_299780	299780	dense granules	0.188227	-2.22818
TGME49_099780_52_2598	GGTGCGAAATGGTACGCAGT	TGME49_099780	TGME49_299780	299780	dense granules	-0.121152	-1.73986
TGME49_100100_27_11178	GGTTTCCAGAAAGGACGGGA	TGME49_100100	TGME49_300100	RON2	rhoptries 1	-0.416625	-1.20894
TGME49_100100_27_11592	GGCGAAGCATTCTCTTCAAC	TGME49_100100	TGME49_300100	RON2	rhoptries 1	-0.636626	-1.03311
TGME49_101270_26_3892	GCTTCTTCGTCTCTTCTTCG	TGME49_101270	TGME49_301270	301270	nucleus - chromatin	0.0654597	-1.62175
TGME49_101270_42_7228	GGGATGCCCGGCGATTCAAA	TGME49_101270	TGME49_301270	301270	nucleus - chromatin	0.27541	-2.20061
TGME49_101270_55_6672	GAGGCTCTTTTCAGGTCCTG	TGME49_101270	TGME49_301270	301270	nucleus - chromatin	-0.26807	-2.02836
TGME49_101270_62_6116	GAACCGGCGCGTCGTCGGCG	TGME49_101270	TGME49_301270	301270	nucleus - chromatin	-0.378714	-1.68299
TGME49_101440_12_3913	GCTCGTCGTAAGTGCCGTGG	TGME49_101440	TGME49_301440	CDPK1	nucleus - chromatin	-0.661098	-0.843588
TGME49_101440_21_3913	GAGACCGGGAAAGCACTGCG	TGME49_101440	TGME49_301440	CDPK1	nucleus - chromatin	-0.00608489	-0.49809
TGME49_101440_27_3913	GTCTTTTCTGCAGGTACACC	TGME49_101440	TGME49_301440	CDPK1	nucleus - chromatin	-0.534054	-1.17327
TGME49_104490_23_3288	GTATGTTGGATGTTCGGGTC	TGME49_104490	TGME49_304490	304490	micronemes	-0.124772	-0.953737
TGME49_104490_24_2466	GAAGACGCCACAATGACGTT	TGME49_104490	TGME49_304490	304490	micronemes	0.103075	0.438653
TGME49_104490_30_2466	GAACTGCTTGCTTGACCATG	TGME49_104490	TGME49_304490	304490	micronemes	0.0922051	0.587744
TGME49_104490_33_2466	GTGTAACTGCCCGTCCGGCC	TGME49_104490	TGME49_304490	304490	micronemes	-0.18539	-0.0474197
TGME49_104490_70_3288	GCCTTCTTCGGCTCCGCCTG	TGME49_104490	TGME49_304490	304490	micronemes	0.0847077	-0.342721
TGME49_104740_14_4482	GAAGAGGCCCTGTCTCAACC	TGME49_104740	TGME49_304740	ROP35/WNG1	dense granules	0.0488049	-0.632226
TGME49_104740_3_4482	GAGACTGGATTCGAATTGAG	TGME49_104740	TGME49_304740	ROP35/WNG1	dense granules	0.132045	-0.342016
TGME49_104740_43_3735	GGGAAACATGTCCGGGTGGC	TGME49_104740	TGME49_304740	ROP35/WNG1	dense granules	0.290053	-0.173935
TGME49_104740_76_3735	GGTGGCGCCTCGGAAGAGAC	TGME49_104740	TGME49_304740	ROP35/WNG1	dense granules	0.248615	-0.607293
TGME49_104950_18_2400	GAACTTCCTCGTTGAAGAAG	TGME49_104950	TGME49_304955	PPM11C	dense granules	-0.165181	-1.90797
TGME49_104950_20_3200	GACCGTGCACGAAGCTACCA	TGME49_104950	TGME49_304955	PPM11C	dense granules	0.130515	1.01526
TGME49_104950_25_3200	GGTGTGCTTCGCCTGAGTGA	TGME49_104950	TGME49_304955	PPM11C	dense granules	-0.990934	0.270668
TGME49_104950_5_3200	GTCCGAGCAAGAGCCGTCAC	TGME49_104950	TGME49_304955	PPM11C	dense granules	0.131669	1.07724
TGME49_104960_1_10276	GTGTGTCTGCATGAAACGCG	TGME49_104960	TGME49_304955	PPM11C	dense granules	0.325145	-0.0338681
TGME49_104960_16_10276	GCCCGGTCCCGAAGTCCCAA	TGME49_104960	TGME49_304955	PPM11C	dense granules	0.160674	-0.923826
TGME49_104960_27_7707	GTGGCAGACGTCGCGGAGCT	TGME49_104960	TGME49_304955	PPM11C	dense granules	-0.0357366	-0.357105
TGME49_105270_11_1676	GTTGCGGATTGTGTCCAGCT	TGME49_105270	TGME49_305270	305270	rhoptries 1	0.200504	0.246
TGME49_105270_80_0	GGGAAGCGACGCTGGAGGCG	TGME49_105270	TGME49_305270	305270	rhoptries 1	-0.204517	-2.04811
TGME49_105860_23_2980	GTTGTGTTTGTGCAGGTAAG	TGME49_105860	TGME49_305860	CDPK3	PM - peripheral 2	-0.262495	-1.00061
TGME49_105860_27_2086	GCTGGTAGCGGTCAGACAAA	TGME49_105860	TGME49_305860	CDPK3	PM - peripheral 2	0.193116	-1.50167
TGME49_105860_5_2384	GCAGCACGGCGACTTCGTCG	TGME49_105860	TGME49_305860	CDPK3	PM - peripheral 2	-0.432745	-0.734827
TGME49_106060_30_10479	GTCCTCTTGGGCTTGGCCAG	TGME49_106060	TGME49_306060	RON8	rhoptries 1	-0.967054	-1.7796
TGME49_106060_31_12974	GCCGTTCCGCGCGGTGAAAG	TGME49_106060	TGME49_306060	RON8	rhoptries 1	-0.23471	0.806533
TGME49_106060_34_14471	GACCCGATTCCGCATTCTGG	TGME49_106060	TGME49_306060	RON8	rhoptries 1	-0.504682	0.0754597
TGME49_106060_55_12475	GACTGCACAGTAGCCGTCAC	TGME49_106060	TGME49_306060	RON8	rhoptries 1	-0.869499	-2.52487
TGME49_108950_3_1036	GCTTGAACCGACAATTGGCT	TGME49_108950	TGME49_308950	308950	dense granules	0.111459	0.308845
TGME49_108950_30_1036	GTTCGTAGTTTCTGTTAGTG	TGME49_108950	TGME49_308950	308950	dense granules	0.185437	0.307532
TGME49_108950_42_518	GAAACTGAAGCTCGGCACCA	TGME49_108950	TGME49_308950	308950	dense granules	0.806585	-0.147253
TGME49_108970_41_1983	GCGACGATATTCGGGAAAGC	TGME49_108970	TGME49_308970	308970	dense granules	0.171437	0.655865
TGME49_108970_49_1983	GGTTGACCGCCGATGAAGTC	TGME49_108970	TGME49_308970	308970	dense granules	-0.0334692	-0.68243
TGME49_108970_59_1983	GCTCCAGAGAGTCTTCAAAG	TGME49_108970	TGME49_308970	308970	dense granules	0.00216306	-0.310855
TGME49_109590_41_1935	GCCACCGGCGGCTGTTGTCC	TGME49_109590	TGME49_309590	ROP1	rhoptries 1	0.141476	-1.48856
TGME49_109590_51_1935	GGAGGCGGATTCATTAGTGG	TGME49_109590	TGME49_309590	ROP1	rhoptries 1	-0.0818198	-1.85142
TGME49_109590_58_1935	GATCCTCTGGAAGCTCTTGG	TGME49_109590	TGME49_309590	ROP1	rhoptries 1	-0.383845	-0.60845
TGME49_109590_85_1935	GGCAGCTCCTGTGAATTTGG	TGME49_109590	TGME49_309590	ROP1	rhoptries 1	0.11185	-1.57565
TGME49_109760_0_1796	GTCGGCCACTCCCCACACGA	TGME49_109760	TGME49_309760	309760	dense granules	0.236284	-1.07499
TGME49_109760_15_1796	GTTCTGCGAATGGTGCATTT	TGME49_109760	TGME49_309760	309760	dense granules	0.947411	0.385779
TGME49_109760_16_1796	GTCCAAAGAAGAGTAGCCAC	TGME49_109760	TGME49_309760	309760	dense granules	0.358456	0.167056
TGME49_109760_32_1347	GTGGAGTAGCCCTCCAAAAC	TGME49_109760	TGME49_309760	309760	dense granules	0.45545	0.286613
TGME49_109760_38_1347	GCAGCACATACTGAATACGG	TGME49_109760	TGME49_309760	309760	dense granules	0.345545	0.206693
TGME49_110010_29_1894	GCTTCCTCGTGGTCCTCCAC	TGME49_110010	TGME49_310010	RON1	rhoptries 1	0.233415	-1.40235
TGME49_110010_72_947	GAACTGAGGGGTCCGGACAG	TGME49_110010	TGME49_310010	RON1	rhoptries 1	-0.0709899	-2.1153
TGME49_110010_93_0	GGGCTCTTCGATGAGGCAGG	TGME49_110010	TGME49_310010	RON1	rhoptries 1	-0.448193	-1.51083
TGME49_110780_13_1732	GCCCGGTTGAACAGAGGATG	TGME49_110780	TGME49_310780	GRA4	dense granules	0.416287	-1.27638
TGME49_110780_18_1732	GAGACAAAAACTGAAGGACC	TGME49_110780	TGME49_310780	GRA4	dense granules	-0.0689247	-1.30161
TGME49_110780_24_1732	GGCTGCCGGGTGATAATAGG	TGME49_110780	TGME49_310780	GRA4	dense granules	0.358349	-0.769396
TGME49_110780_29_1732	GTGCTGCGGAATCGCCTGTA	TGME49_110780	TGME49_310780	GRA4	dense granules	0.302165	-1.33133
TGME49_110780_3_2165	GTTTGTCTTCCCGCCCCGTG	TGME49_110780	TGME49_310780	GRA4	dense granules	0.574592	-1.08493
TGME49_110790_24_1214	GGTGGCTTCATCCACTTCCG	TGME49_110790	TGME49_310790	CST9	ER 2	0.394465	-0.214575
TGME49_110790_30_1214	GGATTTGGCGAACAACAATA	TGME49_110790	TGME49_310790	CST9	ER 2	-0.453791	-2.65979
TGME49_110790_33_1214	GGGTGTCGCCAAAGTTCTCA	TGME49_110790	TGME49_310790	CST9	ER 2	-0.0612167	0.293784
TGME49_111470_19_7371	GTCTTGCTCGCTCAAGTCAA	TGME49_111470	TGME49_311470	RON5	rhoptries 1	-0.829413	-0.729017
TGME49_111470_30_6006	GCAGCACTAGCATCGACGTC	TGME49_111470	TGME49_311470	RON5	rhoptries 1	-0.412341	-0.893843
TGME49_112270_13_1468	GGGACGCGTCCAGGTGGCCG	TGME49_112270	TGME49_312270	ROP13	rhoptries 1	0.12246	0.113167
TGME49_112270_24_1101	GGTGATGGAAATGAAGTTGC	TGME49_112270	TGME49_312270	ROP13	rhoptries 1	-0.082424	-0.432502
TGME49_112420_27_4440	GGAAATTTGAGGAAAAAGAT	TGME49_112420	TGME49_312420	GRA38	dense granules	-0.163255	-2.50973
TGME49_112420_50_4440	GGACGTCGTATGCCAGCTGC	TGME49_112420	TGME49_312420	GRA38	dense granules	-0.136653	-2.79668
TGME49_112420_8_3552	GGCTGCTGGGCGCACGACTG	TGME49_112420	TGME49_312420	GRA38	dense granules	0.0351593	-1.34876
TGME49_112950_10_958	GTTTCGTTGAAAACGGTGTC	TGME49_112950	TGME49_312950	312950	null	-0.307216	-0.9312
TGME49_112950_17_958	GCCCGTAGCATCGTGTGGCT	TGME49_112950	TGME49_312950	312950	null	0.203198	-0.465446
TGME49_112950_5_958	GGCGATAACGCGCTCAAAGC	TGME49_112950	TGME49_312950	312950	null	0.144184	0.783206
TGME49_113330_12_6696	GTGCCCGTCAGAGAGGAAGA	TGME49_113330	TGME49_313330	ROP27	null	-0.527196	-2.04768
TGME49_113330_26_5580	GCTCTGCAGCTCGCGTCGCG	TGME49_113330	TGME49_313330	ROP27	null	0.205752	-0.485766
TGME49_113330_29_6696	GTCTGGAGAGAGCGGAGACG	TGME49_113330	TGME49_313330	ROP27	null	-0.273867	-1.35185
TGME49_113330_51_6696	GAATGTTGGAGAGGAGACGA	TGME49_113330	TGME49_313330	ROP27	null	0.0894754	0.0521233
TGME49_113440_35_2396	GTCGGTTAAGAGTATCCGAG	TGME49_113440	TGME49_313440	313440	dense granules	0.27889	0.325646
TGME49_113440_41_2396	GGGGGAAATCCATTCTTCTG	TGME49_113440	TGME49_313440	313440	dense granules	0.184884	0.518532
TGME49_113440_53_2396	GGAGGAGAGTCATTTTCGGG	TGME49_113440	TGME49_313440	313440	dense granules	-0.00852766	0.886992
TGME49_113440_61_2396	GGGAGCGAAGTGAGAGTCAT	TGME49_113440	TGME49_313440	313440	dense granules	0.198776	0.638406
TGME49_114250_14_648	GCTACCTCTCTGCGGCTGAG	TGME49_114250	TGME49_314250	BRP1	null	0.574165	0.0183222
TGME49_114250_17_648	GATCCTGCAGAGTGAATTTG	TGME49_114250	TGME49_314250	BRP1	null	0.330551	0.433658
TGME49_114250_26_648	GGCTGAGGATTCCGCCAAGA	TGME49_114250	TGME49_314250	BRP1	null	-0.853177	0.762939
TGME49_114430_0_853	GTGCGAAGAATGGCTCATAC	TGME49_114430	TGME49_314430	314430	nucleus - non-chromatin	0.168831	0.679925
TGME49_114430_34_853	GGAGGTGAAATATTAAGAAA	TGME49_114430	TGME49_314430	314430	nucleus - non-chromatin	-0.266162	1.99977
TGME49_114430_4_2559	GCTTTACAGTGCACCGCAAT	TGME49_114430	TGME49_314430	314430	nucleus - non-chromatin	0.137591	1.88509
TGME49_114500_18_6935	GGGCATACTTGCCTCAAACG	TGME49_114500	TGME49_314500	SUB2	PM - peripheral 2	-0.20512	0.256588
TGME49_114500_25_7300	GTGGCAGCCATCTGGGCACG	TGME49_114500	TGME49_314500	SUB2	PM - peripheral 2	-0.019382	0.341228
TGME49_114500_25_8395	GGGACCTGAACAGACGTGGA	TGME49_114500	TGME49_314500	SUB2	PM - peripheral 2	-0.0724869	0.288649
TGME49_114500_35_9490	GCCTTCGTAAACGCCTGACC	TGME49_114500	TGME49_314500	SUB2	PM - peripheral 2	-0.479887	0.978713
TGME49_114780_54_11509	GGCTCAGGGGTGCTGGCATC	TGME49_114780	TGME49_314780	314780	PM - peripheral 2	-0.173906	0.162885
TGME49_114780_63_17602	GTTTGTACTTTTGGTGTTCA	TGME49_114780	TGME49_314780	314780	PM - peripheral 2	-0.0262281	-0.447382
TGME49_114780_63_18956	GGACTGCGGCCGCAGAAACT	TGME49_114780	TGME49_314780	314780	PM - peripheral 2	-1.02711	1.09567
TGME49_115160_16_7800	GTTGACTTTTAACACGAGGT	TGME49_115160	TGME49_315160	RASP2	rhoptries 2	-0.331391	0.784186
TGME49_115160_4_6500	GAATCAACATAGCCTGCTGT	TGME49_115160	TGME49_315160	RASP2	rhoptries 2	-0.0749145	-2.18204
TGME49_115160_4_8775	GGGGGACGCGATCGAGCTCG	TGME49_115160	TGME49_315160	RASP2	rhoptries 2	-0.311559	-2.23277
TGME49_115160_8_8775	GGTTGAACTTTTGGTGGTCG	TGME49_115160	TGME49_315160	RASP2	rhoptries 2	-0.00275689	-2.6421
TGME49_115210_13_6509	GATTTTCGGCGTGGGCCATG	TGME49_115210	TGME49_315210	315210	rhoptries 2	0.13959	0.461128
TGME49_115210_14_6226	GGCACTGGCGAAAAGGAATG	TGME49_115210	TGME49_315210	315210	rhoptries 2	-0.534333	0.116975
TGME49_115210_2_5094	GCAAGGACACTCAACAGAGA	TGME49_115210	TGME49_315210	315210	rhoptries 2	-0.0131512	-0.993222
TGME49_115220_2_2980	GAGTACCAGGACAATGGGTT	TGME49_115220	TGME49_315220	ROP14	rhoptries 2	-0.287287	0.317446
TGME49_115490_13_3035	GTCATCGTCCCCGGCGTCAC	TGME49_115490	TGME49_315490	ROP10	rhoptries 1	-0.159207	0.163143
TGME49_115490_15_2428	GGGGTGCCCGGGAGATCAGT	TGME49_115490	TGME49_315490	ROP10	rhoptries 1	-0.0869517	0.524228
TGME49_115490_4_3035	GGTACAGGCAGCGCCGCGGG	TGME49_115490	TGME49_315490	ROP10	rhoptries 1	-0.142146	-0.202731
TGME49_115940_107_1027	GAAAGTGTAGAACCTCTGAC	TGME49_115940	TGME49_315940	315940	ER	0.436736	-0.325552
TGME49_115940_118_1027	GGCTCGTCAGTGGCAAGAAA	TGME49_115940	TGME49_315940	315940	ER	0.218246	-0.423218
TGME49_115940_65_0	GTTCAGATCCTCGGCAGTTA	TGME49_115940	TGME49_315940	315940	ER	-0.191354	0.778218
TGME49_115940_75_2054	GGGTCCACGCAGTGTCTGCG	TGME49_115940	TGME49_315940	315940	ER	0.115361	0.421869
TGME49_115940_92_1027	GGCTGGACGTGATGAACAGG	TGME49_115940	TGME49_315940	315940	ER	-0.165927	0.0454224
TGME49_116250_10_2324	GCCGCCCGAGGTAGCAGGGC	TGME49_116250	TGME49_316250	GRA45	dense granules	0.0937427	-3.00818
TGME49_116250_15_2324	GCGGCAATATCCTACCCAGT	TGME49_116250	TGME49_316250	GRA45	dense granules	-0.195308	-2.1508
TGME49_116250_30_2324	GGTCGAGCACGCCCTGGTGC	TGME49_116250	TGME49_316250	GRA45	dense granules	-0.306381	-0.0700719
TGME49_116360_1_631	GGGAAGCATAGGGGACGATG	TGME49_116360	TGME49_316360	316360	ER	-0.412174	0.223009
TGME49_116360_20_631	GCAGAGGAAATGTCGAAGCA	TGME49_116360	TGME49_316360	316360	ER	-0.0161428	-0.262407
TGME49_116360_9_631	GTCAGAAGCTCTTTGTTCGT	TGME49_116360	TGME49_316360	316360	ER	0.0859461	-0.347776
TGME49_118520_19_1944	GTTACCGGATCTCGGTCGTG	TGME49_118520	TGME49_318525	318525	rhoptries 1	0.218334	0.695865
TGME49_118520_47_1458	GCTACCGGATCGCGCTCCTG	TGME49_118520	TGME49_318525	318525	rhoptries 1	0.529348	0.288445
TGME49_118520_53_2430	GTCCTTCGTATCTGAAGCAC	TGME49_118520	TGME49_318525	318525	rhoptries 1	-0.237148	0.667393
TGME49_118520_65_1458	GTACCGGATCGCGCTCCTGC	TGME49_118520	TGME49_318525	318525	rhoptries 1	-0.656832	-0.129941
TGME49_118530_21_6342	GCAGGGAACTTTCGGTGAAC	TGME49_118530	TGME49_318525	318525	rhoptries 1	-0.574155	-1.25255
TGME49_118530_30_6342	GGCAGAGAGTGATTCCTTGT	TGME49_118530	TGME49_318525	318525	rhoptries 1	0.378803	-0.390619
TGME49_118530_44_6342	GCACCCGTACGGCAGGCAGG	TGME49_118530	TGME49_318525	318525	rhoptries 1	-0.416564	-0.650655
TGME49_119340_21_1680	GCATGTAAAGGACTTCCAGG	TGME49_119340	TGME49_319340	CST5 (GRA52)	dense granules	-0.384421	-1.9017
TGME49_119340_6_2800	GAGACTGGCGACGGCTTCGT	TGME49_119340	TGME49_319340	CST5 (GRA52)	dense granules	-0.457863	-1.38554
TGME49_120630_1_1088	GAAATGCGTCGGCGCGACAG	TGME49_120630	TGME49_320630	320630	dense granules	-0.00330869	-0.733544
TGME49_120630_18_1088	GATTCAGATGCGGGTCACCA	TGME49_120630	TGME49_320630	320630	dense granules	-0.055618	-0.637299
TGME49_120630_32_1088	GCTGAGGCCGCCAGAGAGAA	TGME49_120630	TGME49_320630	320630	dense granules	0.0820883	0.862181
TGME49_120630_68_2176	GAGAACGCAAAGTCGCAACG	TGME49_120630	TGME49_320630	320630	dense granules	0.110719	0.207889
TGME49_121650_20_1736	GCGCGGAGGATTCAACTCAG	TGME49_121650	TGME49_321650	321650	rhoptries 1	-0.517285	-0.313615
TGME49_121650_9_5642	GCCTTCATCTTCTTCAGCGT	TGME49_121650	TGME49_321650	321650	rhoptries 1	-0.392007	-1.15863
TGME49_121700_16_834	GGTCGACGGGGAGGCTTTGG	TGME49_121700	TGME49_210095	210095	rhoptries 1	-0.195232	-1.18053
TGME49_121700_2_834	GGATACTCTCTCCTCCTCTG	TGME49_121700	TGME49_210095	210095	rhoptries 1	0.440362	-0.541689
TGME49_121700_20_834	GTGTCTCCATTCCTGTGGCA	TGME49_121700	TGME49_210095	210095	rhoptries 1	0.573616	0.751848
TGME49_121700_38_834	GAGTGGAACATCACTGGAAG	TGME49_121700	TGME49_210095	210095	rhoptries 1	0.200611	0.135031

## Sheet: 1D
gene.id	gene.identity	n.guides	invitro.median.l2fc	invitro.mad.l2fc	invitro.mad.l2fc.percentile	invitro.pval	invitro.qval	invivo.median.l2fc	invivo.mad.l2fc	invivo.mad.l2fc.percentile	invivo.pval	invivo.qval	disco.score
TGME49_200010	GRA20	5	0.188984	0.140052	0.333333	0.0959727	0.347832	0.352964	0.469646	0.55	0.0451435	0.0677496	0.266915
TGME49_200360	200360	4	-0.0927112	0.522104	0.927778	0.969121	0.800356	-0.386474	1.09356	0.894444	0.40661	0.225904	0.218205
TGME49_201130	ROP33	5	0.17741	0.308329	0.705556	0.92557	0.800356	-0.377039	0.582188	0.655556	0.239928	0.164576	0.488109
TGME49_201180	MSF	3	0.10185	0.0937108	0.233333	0.771707	0.726609	0.477932	0.576836	0.65	0.182619	0.14504	0.367512
TGME49_201390	201390	4	0.261927	0.214188	0.516667	0.0974116	0.347832	0.550907	0.121333	0.144444	0.260968	0.168893	0.355739
TGME49_201520	PPM3G	4	0.0461555	0.352524	0.777778	0.63836	0.681162	0.584949	0.585169	0.661111	0.0841293	0.0950478	0.640522
TGME49_202200	202200	4	-0.0658203	0.0833751	0.194444	0.677455	0.681356	-1.06316	0.643365	0.694444	0.041062	0.0657208	1.34534
TGME49_202610	PPM3D	4	0.132025	0.166499	0.422222	0.23452	0.449681	-0.220977	0.942255	0.838889	0.629555	0.276811	0.319435
TGME49_202620	202620	5	0.265837	0.115614	0.283333	0.0236695	0.24097	0.796223	0.55308	0.633333	0.0251626	0.0517801	1.00979
TGME49_202780	ROP25	4	0.0330101	0.213351	0.511111	0.622356	0.677246	0.0315439	0.221381	0.272222	0.577525	0.269475	0.00108314
TGME49_203290	GRA34	4	0.0518289	0.148881	0.372222	0.422367	0.584098	0.497087	0.204782	0.238889	0.0108458	0.0367602	0.742751
TGME49_203310	GRA7	5	0.470441	0.290044	0.683333	0.0176595	0.24097	0.182195	0.239554	0.305556	0.190316	0.147325	0.417888
TGME49_203520	203520	3	-0.02896	0.185382	0.461111	0.643431	0.681162	-0.339417	0.235354	0.294444	0.251447	0.168369	0.291981
TGME49_203600	CST2 (GRA47)	3	0.33465	0.0471072	0.0944444	0.0123221	0.24097	0.363547	0.069302	0.0833333	0.0182475	0.0427651	0.0574168
TGME49_203790	203790	3	0.115914	0.0143237	0.0111111	0.155869	0.406921	0.0870627	0.747775	0.755556	0.733505	0.296211	0.0265109
TGME49_203990	ROP12	5	0.396643	0.0785516	0.172222	0.283928	0.489537	0.395586	0.364707	0.5	0.81168	0.309723	0.000865738
TGME49_204320	204320	4	-0.246459	0.244436	0.588889	0.159519	0.406921	0.141322	0.235598	0.3	0.647822	0.280653	0.365414
TGME49_204340	GRA54	4	0.431634	0.339275	0.761111	0.0830833	0.347832	0.674032	0.201361	0.227778	0.015269	0.0399901	0.450056
TGME49_204560	204560	4	0.0627552	0.081024	0.177778	0.270113	0.478136	0.448573	0.116547	0.127778	0.0446625	0.0677496	0.574691
TGME49_205050	205050	4	-0.140372	0.484614	0.916667	0.562628	0.633004	0.289027	1.09567	0.905556	0.724821	0.296211	0.312169
TGME49_205140	205140	5	0.0769488	0.333611	0.75	0.33003	0.521158	0.153593	0.308483	0.422222	0.161746	0.138129	0.0875849
TGME49_205190	205190	4	-0.44822	0.399286	0.827778	0.0899667	0.347832	-1.69196	0.173126	0.188889	0.00374902	0.0154296	2.82362
TGME49_205240	CLPTM1	5	-0.20539	0.0664796	0.15	0.0250889	0.24097	-2.70486	1.04055	0.877778	0.00344895	0.0152865	6.08304
[truncated: 141 more rows]

## Sheet: 1E
gene.id	gene.identity	invitro.median.l2fc	invivo.median.l2fc	young.invitro.l2fc	young.invivo.l2fc	wang.bmdm.ifng.vs.naivel2fc	wang.hff.passage8.l2fc	wang.hff.zscore	sidik.hff.passage3.l2fc	sidik.hff.zscore	sangare.invitro.l2fc	sangare.peritoneum.l2fc
[truncated: 171 more rows]
