# Supplementary material for: Toxoplasma gondii virulence factor ROP1 reduces parasite susceptibility to murine and human innate immune restriction
Source: PLoS Pathog. 2022 Dec 7;18(12):e1011021. doi: 10.1371/journal.ppat.1011021 (PMC9762571; doi:10.1371/journal.ppat.1011021)
Supplement: S2 Data — A. T. gondii cell number, vacuole number, mean vacuole size and host cell number per well. B. Median T. gondii cell number, vacuole number, mean vacuole size, host cell number and survival percentage +/- IFNγ per strain per replicate. (XLSX) [file ppat.1011021.s011.xlsx]

## Sheet: 2A
Date	Cell Type	Toxo Type	Strain	IFNG U/mL	Row	Column	Toxoplasma - Number of Objects	Host Nuclei - Number of Objects	Vacuole - Number of Objects	Vacuole - Number of Toxoplasma per vacuole - Mean per Well
210910	BMDM	PRU	PRUdUPRT	0	2	6	3889	1633	1163	3.34394
210910	BMDM	PRU	PRUdUPRT	0	3	6	3538	1763	1065	3.32207
210910	BMDM	PRU	PRUdUPRT	0	4	6	3853	2254	1037	3.71553
210910	BMDM	PRU	PRUdUPRT	100	5	6	2229	1326	658	3.38754
210910	BMDM	PRU	PRUdUPRT	100	6	6	2116	1350	643	3.29082
210910	BMDM	PRU	PRUdUPRT	100	7	6	1969	1075	563	3.49734
210910	BMDM	PRU	PRUdROP1	0	2	7	10576	1427	2309	4.58034
210910	BMDM	PRU	PRUdROP1	0	3	7	14262	1991	2821	5.05565
210910	BMDM	PRU	PRUdROP1	0	4	7	11625	1864	2348	4.95102
210910	BMDM	PRU	PRUdROP1	100	5	7	9056	1475	2084	4.34549
210910	BMDM	PRU	PRUdROP1	100	6	7	4184	837	1078	3.88126
210910	BMDM	PRU	PRUdROP1	100	7	7	5312	1048	1408	3.77273
210910	BMDM	PRU	PRUdROP1-COMP-PRU	0	2	8	3660	1918	907	4.03528
210910	BMDM	PRU	PRUdROP1-COMP-PRU	0	3	8	3036	1841	824	3.68447
210910	BMDM	PRU	PRUdROP1-COMP-PRU	0	4	8	4162	1782	1000	4.162
210910	BMDM	PRU	PRUdROP1-COMP-PRU	100	5	8	2416	1420	660	3.66061
210910	BMDM	PRU	PRUdROP1-COMP-PRU	100	6	8	2094	1255	587	3.56729
210910	BMDM	PRU	PRUdROP1-COMP-PRU	100	7	8	2496	960	682	3.65982
210910	BMDM	PRU	PRUdGRA12	0	2	10	7631	1700	1541	4.95198
210910	BMDM	PRU	PRUdGRA12	0	3	10	7587	1687	1523	4.98162
210910	BMDM	PRU	PRUdGRA12	0	4	10	7419	1836	1514	4.90026
210910	BMDM	PRU	PRUdGRA12	100	5	10	4022	1024	977	4.11668
210910	BMDM	PRU	PRUdGRA12	100	6	10	3493	1030	899	3.88543
210910	BMDM	PRU	PRUdGRA12	100	7	10	2673	791	687	3.89083
201026	BMDM	PRU	PRUdUPRT	0	2	3	4148	1197	1262	3.28685
201026	BMDM	PRU	PRUdUPRT	0	3	3	4210	1052	1057	3.98297
201026	BMDM	PRU	PRUdUPRT	0	4	3	7985	1407	1990	4.01256
201026	BMDM	PRU	PRUdUPRT	100	5	3	806	206	206	3.91262
201026	BMDM	PRU	PRUdUPRT	100	6	3	591	206	176	3.35795
201026	BMDM	PRU	PRUdUPRT	100	7	3	961	216	252	3.81349
201026	BMDM	PRU	PRUdROP1	0	2	4	1944	729	593	3.27825
201026	BMDM	PRU	PRUdROP1	0	3	4	3553	1241	979	3.62921
201026	BMDM	PRU	PRUdROP1	0	4	4	5757	1406	1432	4.02025
201026	BMDM	PRU	PRUdROP1	100	5	4	563	272	166	3.39157
201026	BMDM	PRU	PRUdROP1	100	6	4	388	247	146	2.65753
201026	BMDM	PRU	PRUdROP1	100	7	4	289	230	98	2.94898
201026	BMDM	PRU	PRUdROP1-COMP-PRU	0	2	5	1834	955	525	3.49333
201026	BMDM	PRU	PRUdROP1-COMP-PRU	0	3	5	3078	783	684	4.5
201026	BMDM	PRU	PRUdROP1-COMP-PRU	0	4	5	5157	1242	1212	4.25495
201026	BMDM	PRU	PRUdROP1-COMP-PRU	100	5	5	852	250	211	4.03791
201026	BMDM	PRU	PRUdROP1-COMP-PRU	100	6	5	580	417	162	3.58025
201026	BMDM	PRU	PRUdROP1-COMP-PRU	100	7	5	447	360	126	3.54762
201026	BMDM	PRU	PRUdGRA12	0	2	9	4894	937	1137	4.30431
201026	BMDM	PRU	PRUdGRA12	0	3	9	5870	952	1355	4.3321
201026	BMDM	PRU	PRUdGRA12	0	4	9	7799	1463	1622	4.80826
201026	BMDM	PRU	PRUdGRA12	100	5	9	98	54	25	3.92
201026	BMDM	PRU	PRUdGRA12	100	6	9	117	51	23	5.08696
201026	BMDM	PRU	PRUdGRA12	100	7	9	92	34	25	3.68
201026	BMDM	RH	RHdUPRT	0	2	4	1065	1902	370	2.87838
201026	BMDM	RH	RHdUPRT	0	3	4	1168	2034	287	4.06969
201026	BMDM	RH	RHdUPRT	0	4	4	1424	2233	376	3.78723
201026	BMDM	RH	RHdUPRT	100	5	4	1127	810	241	4.67635
201026	BMDM	RH	RHdUPRT	100	6	4	656	831	123	5.33333
201026	BMDM	RH	RHdUPRT	100	7	4	439	479	100	4.39
201026	BMDM	RH	RHdUPRT	0	2	5	1226	2396	369	3.32249
201026	BMDM	RH	RHdUPRT	0	3	5	1367	2660	370	3.69459
201026	BMDM	RH	RHdUPRT	0	4	5	3230	1290	689	4.68795
201026	BMDM	RH	RHdUPRT	100	5	5	617	951	150	4.11333
201026	BMDM	RH	RHdUPRT	100	6	5	542	711	121	4.47934
201026	BMDM	RH	RHdUPRT	100	7	5	516	359	97	5.31959
201026	BMDM	RH	RHdROP1	0	2	6	1179	2442	294	4.0102
201026	BMDM	RH	RHdROP1	0	3	6	877	2763	209	4.19617
201026	BMDM	RH	RHdROP1	0	4	6	1033	1540	214	4.8271
201026	BMDM	RH	RHdROP1	100	5	6	534	996	122	4.37705
201026	BMDM	RH	RHdROP1	100	6	6	255	614	50	5.1
201026	BMDM	RH	RHdROP1	100	7	6	270	450	64	4.21875
201026	BMDM	RH	RHdROP1	0	2	7	1274	1595	348	3.66092
201026	BMDM	RH	RHdROP1	0	3	7	1567	1644	325	4.82154
201026	BMDM	RH	RHdROP1	0	4	7	1183	1865	238	4.97059
201026	BMDM	RH	RHdROP1	100	5	7	380	964	74	5.13514
201026	BMDM	RH	RHdROP1	100	6	7	281	766	48	5.85417
201026	BMDM	RH	RHdROP1	100	7	7	110	291	20	5.5
201026	BMDM	RH	RHdROP1-COMP-RH	0	2	8	566	1576	147	3.85034
201026	BMDM	RH	RHdROP1-COMP-RH	0	3	8	819	1946	213	3.84507
201026	BMDM	RH	RHdROP1-COMP-RH	0	4	8	1012	1903	220	4.6
201026	BMDM	RH	RHdROP1-COMP-RH	100	5	8	835	1048	205	4.07317
201026	BMDM	RH	RHdROP1-COMP-RH	100	6	8	351	971	70	5.01429
201026	BMDM	RH	RHdROP1-COMP-RH	100	7	8	379	519	110	3.44545
201016	BMDM	RH	RHdROP1	0	2	5	895	4789	212	4.2217
201016	BMDM	RH	RHdROP1	0	3	5	947	4818	237	3.99578
201016	BMDM	RH	RHdROP1	0	4	5	1028	4979	269	3.82156
201016	BMDM	RH	RHdROP1	100	5	5	543	3041	109	4.98165
201016	BMDM	RH	RHdROP1	100	6	5	239	3425	72	3.31944
201016	BMDM	RH	RHdROP1	100	7	5	368	3408	92	4
201016	BMDM	RH	RHdROP1-COMP-RH	0	2	6	1243	4615	298	4.17114
201016	BMDM	RH	RHdROP1-COMP-RH	0	3	6	1532	4754	304	5.03947
201016	BMDM	RH	RHdROP1-COMP-RH	0	4	6	1461	4843	370	3.94865
201016	BMDM	RH	RHdROP1-COMP-RH	100	5	6	791	3225	191	4.14136
201016	BMDM	RH	RHdROP1-COMP-RH	100	6	6	961	2866	232	4.14224
201016	BMDM	RH	RHdROP1-COMP-RH	100	7	6	796	2900	172	4.62791
201016	BMDM	RH	RHdUPRT	0	2	4	1959	5139	581	3.37177
201016	BMDM	RH	RHdUPRT	0	3	4	1930	5123	610	3.16393
201016	BMDM	RH	RHdUPRT	0	4	4	2455	5452	848	2.89505
201016	BMDM	RH	RHdUPRT	100	5	4	1318	3280	395	3.33671
201016	BMDM	RH	RHdUPRT	100	6	4	1735	3255	488	3.55533
201016	BMDM	RH	RHdUPRT	100	7	4	1644	3235	488	3.36885
201106	BMDM	RH	RHdUPRT	0	2	3	1665	1582	471	3.53503
201106	BMDM	RH	RHdUPRT	0	3	3	2057	1905	530	3.88113
201106	BMDM	RH	RHdUPRT	0	4	3	1493	2247	392	3.80867
201106	BMDM	RH	RHdUPRT	100	5	3	1102	1271	252	4.37302
201106	BMDM	RH	RHdUPRT	100	6	3	1447	1377	338	4.28107
201106	BMDM	RH	RHdUPRT	100	7	3	1223	813	319	3.83386
201106	BMDM	RH	RHdROP1	0	2	4	1382	1603	329	4.20061
201106	BMDM	RH	RHdROP1	0	3	4	1342	2380	317	4.23344
201106	BMDM	RH	RHdROP1	0	4	4	965	2790	236	4.08898
201106	BMDM	RH	RHdROP1	100	5	4	505	1571	123	4.10569
201106	BMDM	RH	RHdROP1	100	6	4	775	1780	176	4.40341
201106	BMDM	RH	RHdROP1	100	7	4	686	952	139	4.93525
201106	BMDM	RH	RHdROP1-COMP-RH	0	2	5	1801	1645	479	3.75992
201106	BMDM	RH	RHdROP1-COMP-RH	0	3	5	1943	2305	473	4.10782
201106	BMDM	RH	RHdROP1-COMP-RH	0	4	5	1939	2735	463	4.1879
201106	BMDM	RH	RHdROP1-COMP-RH	100	5	5	1227	1800	322	3.81056
201106	BMDM	RH	RHdROP1-COMP-RH	100	6	5	1504	1719	378	3.97884
201106	BMDM	RH	RHdROP1-COMP-RH	100	7	5	1549	949	424	3.6533
201106	BMDM	PRU	PRUdUPRT	0	2	7	2483	1265	530	4.68491
201106	BMDM	PRU	PRUdUPRT	0	3	7	2410	2375	539	4.47124
201106	BMDM	PRU	PRUdUPRT	0	4	7	2560	2630	574	4.45993
201106	BMDM	PRU	PRUdUPRT	100	5	7	1954	1235	393	4.97201
201106	BMDM	PRU	PRUdUPRT	100	6	7	1651	1412	279	5.91756
201106	BMDM	PRU	PRUdUPRT	100	7	7	1239	735	247	5.01619
201106	BMDM	PRU	PRUdROP1	0	2	8	3104	1145	749	4.14419
201106	BMDM	PRU	PRUdROP1	0	3	8	3466	2311	829	4.18094
201106	BMDM	PRU	PRUdROP1	0	4	8	3505	1980	834	4.20264
201106	BMDM	PRU	PRUdROP1	100	5	8	1150	788	247	4.65587
201106	BMDM	PRU	PRUdROP1	100	6	8	1100	843	206	5.33981
201106	BMDM	PRU	PRUdROP1	100	7	8	863	429	166	5.1988
201106	BMDM	PRU	PRUdROP1-COMP-PRU	0	2	9	2945	1320	731	4.02873
201106	BMDM	PRU	PRUdROP1-COMP-PRU	0	3	9	3074	2329	778	3.95116
201106	BMDM	PRU	PRUdROP1-COMP-PRU	0	4	9	3028	2581	738	4.10298
201106	BMDM	PRU	PRUdROP1-COMP-PRU	100	5	9	889	1153	201	4.42289
201106	BMDM	PRU	PRUdROP1-COMP-PRU	100	6	9	1487	1046	302	4.92384
201106	BMDM	PRU	PRUdROP1-COMP-PRU	100	7	9	1090	671	249	4.37751
201106	BMDM	PRU	PRUdGRA12	0	2	10	1371	1406	310	4.42258
201106	BMDM	PRU	PRUdGRA12	0	3	10	1553	2521	331	4.69184
201106	BMDM	PRU	PRUdGRA12	0	4	10	1791	2492	386	4.6399
201106	BMDM	PRU	PRUdGRA12	100	5	10	253	1174	65	3.89231
201106	BMDM	PRU	PRUdGRA12	100	6	10	177	1152	35	5.05714
201106	BMDM	PRU	PRUdGRA12	100	7	10	185	591	46	4.02174
201108	BMDM	RH	RHdUPRT	0	2	3	1889	1554	547	3.45338
201108	BMDM	RH	RHdUPRT	0	3	3	1277	2349	370	3.45135
201108	BMDM	RH	RHdUPRT	0	4	3	1181	2236	335	3.52537
201108	BMDM	RH	RHdUPRT	100	5	3	1229	1596	330	3.72424
201108	BMDM	RH	RHdUPRT	100	6	3	1394	1427	370	3.76757
201108	BMDM	RH	RHdUPRT	100	7	3	1497	678	410	3.65122
201108	BMDM	RH	RHdROP1	0	2	4	294	1644	65	4.52308
201108	BMDM	RH	RHdROP1	0	3	4	404	2506	87	4.64368
201108	BMDM	RH	RHdROP1	0	4	4	387	2504	86	4.5
201108	BMDM	RH	RHdROP1	100	5	4	179	1979	31	5.77419
201108	BMDM	RH	RHdROP1	100	6	4	152	1749	41	3.70732
201108	BMDM	RH	RHdROP1	100	7	4	324	1097	67	4.83582
201108	BMDM	RH	RHdROP1-COMP-RH	0	2	5	306	1778	88	3.47727
201108	BMDM	RH	RHdROP1-COMP-RH	0	3	5	335	2353	89	3.76404
201108	BMDM	RH	RHdROP1-COMP-RH	0	4	5	214	2363	63	3.39683
201108	BMDM	RH	RHdROP1-COMP-RH	100	5	5	251	2008	70	3.58571
201108	BMDM	RH	RHdROP1-COMP-RH	100	6	5	399	1661	116	3.43966
201108	BMDM	RH	RHdROP1-COMP-RH	100	7	5	322	1029	89	3.61798
201110	BMDM	RH	RHdUPRT	0	2	3	329	3310	92	3.57609
201110	BMDM	RH	RHdUPRT	0	3	3	287	3187	75	3.82667
201110	BMDM	RH	RHdUPRT	0	4	3	187	3193	54	3.46296
201110	BMDM	RH	RHdUPRT	100	5	3	160	2389	49	3.26531
201110	BMDM	RH	RHdUPRT	100	6	3	238	2428	70	3.4
201110	BMDM	RH	RHdUPRT	100	7	3	348	2336	94	3.70213
201110	BMDM	RH	RHdROP1	0	2	4	45	3053	12	3.75
201110	BMDM	RH	RHdROP1	0	3	4	25	3267	8	3.125
201110	BMDM	RH	RHdROP1	0	4	4	52	3124	14	3.71429
201110	BMDM	RH	RHdROP1	100	5	4	11	2566	4	2.75
201110	BMDM	RH	RHdROP1	100	6	4	14	2499	4	3.5
201110	BMDM	RH	RHdROP1	100	7	4	20	2368	7	2.85714
201110	BMDM	RH	RHdROP1-COMP-RH	0	2	5	73	3134	23	3.17391
201110	BMDM	RH	RHdROP1-COMP-RH	0	3	5	34	3225	13	2.61538
201110	BMDM	RH	RHdROP1-COMP-RH	0	4	5	92	3369	30	3.06667
201110	BMDM	RH	RHdROP1-COMP-RH	100	5	5	50	2465	15	3.33333
201110	BMDM	RH	RHdROP1-COMP-RH	100	6	5	32	2942	8	4
201110	BMDM	RH	RHdROP1-COMP-RH	100	7	5	67	2413	19	3.52632
201110	BMDM	PRU	PRUdUPRT	0	2	7	295	3142	74	3.98649
201110	BMDM	PRU	PRUdUPRT	0	3	7	377	3197	91	4.14286
201110	BMDM	PRU	PRUdUPRT	0	4	7	343	3094	75	4.57333
201110	BMDM	PRU	PRUdUPRT	100	5	7	220	2244	59	3.72881
201110	BMDM	PRU	PRUdUPRT	100	6	7	109	2380	30	3.63333
201110	BMDM	PRU	PRUdUPRT	100	7	7	89	2213	23	3.86957
201110	BMDM	PRU	PRUdROP1	0	2	8	470	3233	94	5
201110	BMDM	PRU	PRUdROP1	0	3	8	347	3142	73	4.75342
201110	BMDM	PRU	PRUdROP1	0	4	8	386	3108	80	4.825
201110	BMDM	PRU	PRUdROP1	100	5	8	63	2218	17	3.70588
201110	BMDM	PRU	PRUdROP1	100	6	8	56	2479	14	4
201110	BMDM	PRU	PRUdROP1	100	7	8	85	2143	21	4.04762
201110	BMDM	PRU	PRUdROP1-COMP-PRU	0	2	9	412	3265	91	4.52747
201110	BMDM	PRU	PRUdROP1-COMP-PRU	0	3	9	399	3221	92	4.33696
201110	BMDM	PRU	PRUdROP1-COMP-PRU	0	4	9	193	3269	43	4.48837
201110	BMDM	PRU	PRUdROP1-COMP-PRU	100	5	9	51	2363	12	4.25
201110	BMDM	PRU	PRUdROP1-COMP-PRU	100	6	9	159	2436	42	3.78571
201110	BMDM	PRU	PRUdROP1-COMP-PRU	100	7	9	127	2353	41	3.09756
201110	BMDM	PRU	PRUdGRA12	0	2	10	68	3443	13	5.23077
201110	BMDM	PRU	PRUdGRA12	0	3	10	38	3233	8	4.75
201110	BMDM	PRU	PRUdGRA12	0	4	10	18	3206	4	4.5
201110	BMDM	PRU	PRUdGRA12	100	5	10	0	2518	0	NaN
201110	BMDM	PRU	PRUdGRA12	100	6	10	0	2473	0	NaN
201110	BMDM	PRU	PRUdGRA12	100	7	10	44	1763	20	2.2
210122	BMDM	RH	RHdUPRT	0	2	2	1603	5876	513	3.12476
210122	BMDM	RH	RHdUPRT	0	3	2	1116	5432	340	3.28235
210122	BMDM	RH	RHdUPRT	0	4	2	907	7182	306	2.96405
210122	BMDM	RH	RHdUPRT	100	5	2	558	2144	198	2.81818
210122	BMDM	RH	RHdUPRT	100	6	2	411	2414	161	2.5528
210122	BMDM	RH	RHdUPRT	100	7	2	443	2656	167	2.65269
210122	BMDM	RH	RHdROP1	0	2	3	1225	6944	320	3.82812
210122	BMDM	RH	RHdROP1	0	3	3	1112	4606	287	3.87456
210122	BMDM	RH	RHdROP1	0	4	3	915	7140	247	3.70445
210122	BMDM	RH	RHdROP1	100	5	3	362	3261	115	3.14783
210122	BMDM	RH	RHdROP1	100	6	3	338	2097	106	3.18868
210122	BMDM	RH	RHdROP1	100	7	3	237	4744	83	2.85542
210122	BMDM	RH	RHdROP1-COMP-RH	0	2	4	807	6471	225	3.58667
210122	BMDM	RH	RHdROP1-COMP-RH	0	3	4	827	5428	229	3.61135
210122	BMDM	RH	RHdROP1-COMP-RH	0	4	4	661	7989	181	3.65193
210122	BMDM	RH	RHdROP1-COMP-RH	100	5	4	346	3259	122	2.83607
210122	BMDM	RH	RHdROP1-COMP-RH	100	6	4	248	1391	78	3.17949
210122	BMDM	RH	RHdROP1-COMP-RH	100	7	4	286	4055	105	2.72381
210122	BMDM	PRU	PRUdUPRT	0	2	6	2019	6459	537	3.75978
210122	BMDM	PRU	PRUdUPRT	0	3	6	2304	5713	648	3.55556
210122	BMDM	PRU	PRUdUPRT	0	4	6	1296	7786	373	3.47453
210122	BMDM	PRU	PRUdUPRT	100	5	6	398	3386	123	3.23577
210122	BMDM	PRU	PRUdUPRT	100	6	6	461	1784	112	4.11607
210122	BMDM	PRU	PRUdUPRT	100	7	6	378	2953	114	3.31579
210122	BMDM	PRU	PRUdROP1	0	2	7	1664	6684	479	3.4739
210122	BMDM	PRU	PRUdROP1	0	3	7	1756	6470	451	3.89357
210122	BMDM	PRU	PRUdROP1	0	4	7	1455	7350	410	3.54878
210122	BMDM	PRU	PRUdROP1	100	5	7	142	3695	39	3.64103
210122	BMDM	PRU	PRUdROP1	100	6	7	307	2498	84	3.65476
210122	BMDM	PRU	PRUdROP1	100	7	7	321	2968	95	3.37895
210122	BMDM	PRU	PRUdROP1-COMP-PRU	0	2	8	1146	6754	314	3.64968
210122	BMDM	PRU	PRUdROP1-COMP-PRU	0	3	8	757	7954	202	3.74752
210122	BMDM	PRU	PRUdROP1-COMP-PRU	0	4	8	958	7633	285	3.3614
210122	BMDM	PRU	PRUdROP1-COMP-PRU	100	5	8	192	3467	62	3.09677
210122	BMDM	PRU	PRUdROP1-COMP-PRU	100	6	8	195	2388	50	3.9
210122	BMDM	PRU	PRUdROP1-COMP-PRU	100	7	8	96	3171	33	2.90909
210122	BMDM	PRU	PRUdGRA12	0	2	11	2210	6310	594	3.72054
210122	BMDM	PRU	PRUdGRA12	0	3	11	1814	6131	467	3.88437
210122	BMDM	PRU	PRUdGRA12	0	4	11	2816	6589	694	4.05764
210122	BMDM	PRU	PRUdGRA12	100	5	11	57	2349	24	2.375
210122	BMDM	PRU	PRUdGRA12	100	6	11	45	1838	19	2.36842
210122	BMDM	PRU	PRUdGRA12	100	7	11	62	2017	21	2.95238
210124	BMDM	RH	RHdUPRT	0	2	2	2011	3616	582	3.45533
210124	BMDM	RH	RHdUPRT	0	3	2	1608	3551	456	3.52632
210124	BMDM	RH	RHdUPRT	0	4	2	1539	3047	433	3.55427
210124	BMDM	RH	RHdUPRT	100	5	2	1074	1482	277	3.87726
210124	BMDM	RH	RHdUPRT	100	6	2	806	1241	203	3.97044
210124	BMDM	RH	RHdUPRT	100	7	2	958	1444	290	3.30345
210124	BMDM	RH	RHdROP1	0	2	3	1035	3258	223	4.64126
210124	BMDM	RH	RHdROP1	0	3	3	832	4251	172	4.83721
210124	BMDM	RH	RHdROP1	0	4	3	894	4012	191	4.68063
210124	BMDM	RH	RHdROP1	100	5	3	381	2123	86	4.43023
210124	BMDM	RH	RHdROP1	100	6	3	468	1915	116	4.03448
210124	BMDM	RH	RHdROP1	100	7	3	421	2027	125	3.368
210124	BMDM	RH	RHdROP1-COMP-RH	0	2	4	676	4504	170	3.97647
210124	BMDM	RH	RHdROP1-COMP-RH	0	3	4	614	3942	154	3.98701
210124	BMDM	RH	RHdROP1-COMP-RH	0	4	4	544	4332	136	4
210124	BMDM	RH	RHdROP1-COMP-RH	100	5	4	313	2648	84	3.72619
210124	BMDM	RH	RHdROP1-COMP-RH	100	6	4	635	2753	141	4.50355
210124	BMDM	RH	RHdROP1-COMP-RH	100	7	4	523	1979	140	3.73571
210124	BMDM	PRU	PRUdUPRT	0	2	8	2513	3784	693	3.62626
210124	BMDM	PRU	PRUdUPRT	0	3	8	2641	3907	711	3.71449
210124	BMDM	PRU	PRUdUPRT	0	4	8	2373	4057	625	3.7968
210124	BMDM	PRU	PRUdUPRT	100	5	8	892	2180	229	3.8952
210124	BMDM	PRU	PRUdUPRT	100	6	8	601	2154	144	4.17361
210124	BMDM	PRU	PRUdUPRT	100	7	8	836	1829	183	4.56831
210124	BMDM	PRU	PRUdROP1-COMP-PRU	0	2	9	4076	3501	1129	3.61027
210124	BMDM	PRU	PRUdROP1-COMP-PRU	0	3	9	3520	3562	1000	3.52
210124	BMDM	PRU	PRUdROP1-COMP-PRU	0	4	9	5277	3522	1504	3.50864
210124	BMDM	PRU	PRUdROP1-COMP-PRU	100	5	9	1455	1831	344	4.22965
210124	BMDM	PRU	PRUdROP1-COMP-PRU	100	6	9	1643	1609	382	4.30105
210124	BMDM	PRU	PRUdROP1-COMP-PRU	100	7	9	1165	686	229	5.08734
210124	BMDM	PRU	PRUdROP1	0	2	10	3733	3074	963	3.87643
210124	BMDM	PRU	PRUdROP1	0	3	10	1246	3515	346	3.60116
210124	BMDM	PRU	PRUdROP1	0	4	10	3059	3832	730	4.19041
210124	BMDM	PRU	PRUdROP1	100	5	10	760	1824	180	4.22222
210124	BMDM	PRU	PRUdROP1	100	6	10	450	1580	104	4.32692
210124	BMDM	PRU	PRUdROP1	100	7	10	432	1639	97	4.45361
210124	BMDM	PRU	PRUdGRA12	0	2	11	938	3104	224	4.1875
210124	BMDM	PRU	PRUdGRA12	0	3	11	574	3125	134	4.28358
210124	BMDM	PRU	PRUdGRA12	0	4	11	1874	3154	363	5.16253
210124	BMDM	PRU	PRUdGRA12	100	5	11	42	1670	11	3.81818
210124	BMDM	PRU	PRUdGRA12	100	6	11	47	1587	12	3.91667
210124	BMDM	PRU	PRUdGRA12	100	7	11	14	1486	7	2
210204	BMDM	PRU	PRUdUPRT	0	2	8	1408	3541	367	3.83651
210204	BMDM	PRU	PRUdUPRT	0	3	8	987	3746	239	4.12971
210204	BMDM	PRU	PRUdUPRT	0	4	8	1141	4292	285	4.00351
210204	BMDM	PRU	PRUdUPRT	100	5	8	772	1593	134	5.76119
210204	BMDM	PRU	PRUdUPRT	100	6	8	708	1634	120	5.9
210204	BMDM	PRU	PRUdUPRT	100	7	8	850	1496	130	6.53846
210204	BMDM	PRU	PRUdROP1	0	2	9	2775	3717	695	3.99281
210204	BMDM	PRU	PRUdROP1	0	3	9	2329	3842	565	4.12212
210204	BMDM	PRU	PRUdROP1	0	4	9	2153	4153	526	4.09316
210204	BMDM	PRU	PRUdROP1	100	5	9	630	1555	158	3.98734
210204	BMDM	PRU	PRUdROP1	100	6	9	818	1019	168	4.86905
210204	BMDM	PRU	PRUdROP1	100	7	9	1059	1137	153	6.92157
210204	BMDM	PRU	PRUdROP1-COMP-PRU	0	2	10	1628	3098	422	3.85782
210204	BMDM	PRU	PRUdROP1-COMP-PRU	0	3	10	1165	3798	320	3.64062
210204	BMDM	PRU	PRUdROP1-COMP-PRU	0	4	10	1533	3696	390	3.93077
210204	BMDM	PRU	PRUdROP1-COMP-PRU	100	5	10	643	1688	111	5.79279
210204	BMDM	PRU	PRUdROP1-COMP-PRU	100	6	10	645	1774	105	6.14286
210204	BMDM	PRU	PRUdROP1-COMP-PRU	100	7	10	609	1210	103	5.91262
210204	BMDM	PRU	PRUdGRA12	0	2	11	2005	2598	466	4.30258
210204	BMDM	PRU	PRUdGRA12	0	3	11	1699	2851	410	4.1439
210204	BMDM	PRU	PRUdGRA12	0	4	11	1525	3096	361	4.22438
210204	BMDM	PRU	PRUdGRA12	100	5	11	469	1351	96	4.88542
210204	BMDM	PRU	PRUdGRA12	100	6	11	528	1087	109	4.84404
210204	BMDM	PRU	PRUdGRA12	100	7	11	315	1258	81	3.88889

## Sheet: 2B
Date	Cell Type	Strain	Toxo Type	Toxoplasma - Minus IFNG Median	Vacuole - Minus IFNG Median	Vacuole Size - Minus IFNG Median	Host Nuclei - Minus IFNG Median	Estimated MOI - Minus IFNG Median	Toxoplasma - Plus IFNG Median	Vacuole - Plus IFNG Median	Vacuole Size - Plus IFNG Median	Host Nuclei - Plus IFNG Median	Toxoplasma - Survival %	Vacuole - Survival %	Vacuole Size - Survival %	Host Nuclei - Survival %
210910	BMDM	PRUdUPRT	PRU	3854	1066	3.34394	1763	0.604651	2117	644	3.38754	1326	54.9299	60.4128	101.304	75.2127
210910	BMDM	PRUdROP1	PRU	11626	2349	4.95102	1864	1.26019	5313	1409	3.88126	1048	45.6993	59.983	78.3931	56.2232
210910	BMDM	PRUdROP1-COMP-PRU	PRU	3661	908	4.03528	1841	0.49321	2417	661	3.65982	1255	66.0202	72.7974	90.6956	68.1695
210910	BMDM	PRUdGRA12	PRU	7588	1524	4.95198	1700	0.896471	3494	900	3.89083	1024	46.0464	59.0551	78.5712	60.2353
201026	BMDM	PRUdUPRT	PRU	4211	1263	3.98297	1197	1.05514	807	207	3.81349	206	19.1641	16.3895	95.7449	17.2097
201026	BMDM	PRUdROP1	PRU	3554	980	3.62921	1241	0.789686	389	147	2.94898	247	10.9454	15	81.2567	19.9033
201026	BMDM	PRUdROP1-COMP-PRU	PRU	3079	685	4.25495	955	0.717277	581	163	3.58025	360	18.8698	23.7956	84.1431	37.6963
201026	BMDM	PRUdGRA12	PRU	5871	1356	4.3321	952	1.42437	99	26	3.92	51	1.68625	1.9174	90.4872	5.35714
201026	BMDM	RHdUPRT	RH	1297.5	371	3.74091	2133.5	0.173893	580.5	123	4.57784	760.5	44.7399	33.1536	122.372	35.6457
201026	BMDM	RHdROP1	RH	1182	267	4.50886	1754.5	0.15218	276.5	58	5.11757	690	23.3926	21.7228	113.5	39.3274
201026	BMDM	RHdROP1-COMP-RH	RH	820	214	3.85034	1903	0.112454	380	111	4.07317	971	46.3415	51.8692	105.787	51.0247
201016	BMDM	RHdROP1	RH	948	238	3.99578	4818	0.0493981	369	93	4	3408	38.9241	39.0756	100.106	70.7347
201016	BMDM	RHdROP1-COMP-RH	RH	1462	305	4.17114	4754	0.0641565	797	192	4.14224	2900	54.5144	62.9508	99.3072	61.0013
201016	BMDM	RHdUPRT	RH	1960	611	3.16393	5139	0.118895	1645	489	3.36885	3255	83.9286	80.0327	106.477	63.3392
201106	BMDM	RHdUPRT	RH	1666	472	3.80867	1905	0.247769	1224	320	4.28107	1271	73.4694	67.7966	112.403	66.7192
201106	BMDM	RHdROP1	RH	1343	318	4.20061	2380	0.133613	687	140	4.40341	1571	51.1541	44.0252	104.828	66.0084
201106	BMDM	RHdROP1-COMP-RH	RH	1940	474	4.10782	2305	0.20564	1505	379	3.81056	1719	77.5773	79.9578	92.7635	74.577
201106	BMDM	PRUdUPRT	PRU	2484	540	4.47124	2375	0.227368	1652	280	5.01619	1235	66.5056	51.8519	112.188	52
201106	BMDM	PRUdROP1	PRU	3467	830	4.18094	1980	0.419192	1101	207	5.1988	788	31.7566	24.9398	124.345	39.798
201106	BMDM	PRUdROP1-COMP-PRU	PRU	3029	739	4.02873	2329	0.317304	1091	250	4.42289	1046	36.0185	33.8295	109.784	44.912
201106	BMDM	PRUdGRA12	PRU	1554	332	4.6399	2492	0.133226	186	47	4.02174	1152	11.9691	14.1566	86.6773	46.2279
201108	BMDM	RHdUPRT	RH	1278	371	3.45338	2236	0.165921	1395	371	3.72424	1427	109.155	100	107.843	63.8193
201108	BMDM	RHdROP1	RH	388	87	4.52308	2504	0.0347444	180	42	4.83582	1749	46.3918	48.2759	106.914	69.8482
201108	BMDM	RHdROP1-COMP-RH	RH	307	89	3.47727	2353	0.0378241	323	90	3.58571	1661	105.212	101.124	103.119	70.5907
201110	BMDM	RHdUPRT	RH	288	76	3.57609	3193	0.0238021	239	71	3.4	2389	82.9861	93.4211	95.076	74.8199
201110	BMDM	RHdROP1	RH	46	13	3.71429	3124	0.00416133	15	5	2.85714	2499	32.6087	38.4615	76.9231	79.9936
201110	BMDM	RHdROP1-COMP-RH	RH	74	24	3.06667	3225	0.00744186	51	16	3.52632	2465	68.9189	66.6667	114.989	76.4341
201110	BMDM	PRUdUPRT	PRU	344	76	4.14286	3142	0.0241884	110	31	3.72881	2244	31.9767	40.7895	90.0058	71.4195
201110	BMDM	PRUdROP1	PRU	387	81	4.825	3142	0.0257798	64	18	4	2218	16.5375	22.2222	82.9016	70.592
201110	BMDM	PRUdROP1-COMP-PRU	PRU	400	92	4.48837	3265	0.0281776	128	42	3.78571	2363	32	45.6522	84.3449	72.3737
201110	BMDM	PRUdGRA12	PRU	39	9	4.75	3233	0.00278379	1	1	1	2473	2.5641	11.1111	21.0526	76.4924
210122	BMDM	RHdUPRT	RH	1117	341	3.12476	5876	0.0580327	444	168	2.65269	2414	39.7493	49.2669	84.8928	41.0824
210122	BMDM	RHdROP1	RH	1113	288	3.82812	6944	0.0414747	339	107	3.14783	3261	30.4582	37.1528	82.2289	46.9614
210122	BMDM	RHdROP1-COMP-RH	RH	808	226	3.61135	6471	0.0349251	287	106	2.83607	3259	35.5198	46.9027	78.5319	50.3632
210122	BMDM	PRUdUPRT	PRU	2020	538	3.55556	6459	0.0832946	399	115	3.31579	2953	19.7525	21.3755	93.2566	45.7192
210122	BMDM	PRUdROP1	PRU	1665	452	3.54878	6684	0.0676242	308	85	3.64103	2968	18.4985	18.8053	102.599	44.4045
210122	BMDM	PRUdROP1-COMP-PRU	PRU	959	286	3.64968	7633	0.0374689	193	51	3.09677	3171	20.1251	17.8322	84.8505	41.5433
210122	BMDM	PRUdGRA12	PRU	2211	595	3.88437	6310	0.0942948	58	22	2.375	2017	2.62325	3.69748	61.1425	31.9651
210124	BMDM	RHdUPRT	RH	1609	457	3.52632	3551	0.128696	959	278	3.87726	1444	59.6022	60.8315	109.952	40.6646
210124	BMDM	RHdROP1	RH	895	192	4.68063	4012	0.0478564	422	117	4.03448	2027	47.1508	60.9375	86.1953	50.5234
210124	BMDM	RHdROP1-COMP-RH	RH	615	155	3.98701	4332	0.0357802	524	141	3.73571	2648	85.2033	90.9677	93.6971	61.1265
210124	BMDM	PRUdUPRT	PRU	2514	694	3.71449	3907	0.17763	837	184	4.17361	2154	33.2936	26.513	112.36	55.1318
210124	BMDM	PRUdROP1-COMP-PRU	PRU	4077	1130	3.52	3522	0.32084	1456	345	4.30105	1609	35.7125	30.531	122.189	45.6843
210124	BMDM	PRUdROP1	PRU	3060	731	3.87643	3515	0.207966	451	105	4.32692	1639	14.7386	14.3639	111.621	46.6287
210124	BMDM	PRUdGRA12	PRU	939	225	4.28358	3125	0.072	43	12	3.81818	1587	4.57934	5.33333	89.1353	50.784
210204	BMDM	PRUdUPRT	PRU	1142	286	4.00351	3746	0.0763481	773	131	5.9	1593	67.6883	45.8042	147.371	42.5254
210204	BMDM	PRUdROP1	PRU	2330	566	4.09316	3842	0.147319	819	159	4.86905	1137	35.1502	28.0919	118.956	29.594
210204	BMDM	PRUdROP1-COMP-PRU	PRU	1534	391	3.85782	3696	0.10579	644	106	5.91262	1688	41.9817	27.11	153.263	45.671
210204	BMDM	PRUdGRA12	PRU	1700	411	4.22438	2851	0.14416	470	97	4.84404	1258	27.6471	23.601	114.669	44.1249
