# Supplementary material for: Toxoplasma gondii virulence factor ROP1 reduces parasite susceptibility to murine and human innate immune restriction
Source: PLoS Pathog. 2022 Dec 7;18(12):e1011021. doi: 10.1371/journal.ppat.1011021 (PMC9762571; doi:10.1371/journal.ppat.1011021)
Supplement: S3 Data — A. T. gondii cell number, vacuole number, mean vacuole size and host cell number per well. B. Median T. gondii cell number, vacuole number, mean vacuole size, host cell number and survival percentage +/- IFNγ per strain per replicate. (XLSX) [file ppat.1011021.s012.xlsx]

## Sheet: 3A
Date	Cell Type	Toxo Type	Strain	IFNG U/mL	Row	Column	Toxoplasma - Number of Objects	Host Nuclei - Number of Objects	Vacuole - Number of Objects	Vacuole - Number of Toxoplasma per vacuole - Mean per Well
200925	THP1	RH	RHdROP1	0	2	4	1328	2548	552	2.4058
200925	THP1	RH	RHdROP1	0	3	4	1153	2181	442	2.6086
200925	THP1	RH	RHdROP1	0	4	4	1382	2041	485	2.84948
200925	THP1	RH	RHdROP1	100	5	4	389	2013	211	1.8436
200925	THP1	RH	RHdROP1	100	6	4	444	2027	241	1.84232
200925	THP1	RH	RHdROP1	100	7	4	448	2073	253	1.77075
200925	THP1	RH	RHdROP1-COMP	0	2	5	449	1523	181	2.48066
200925	THP1	RH	RHdROP1-COMP	0	3	5	732	2521	275	2.66182
200925	THP1	RH	RHdROP1-COMP	0	4	5	530	1836	211	2.51185
200925	THP1	RH	RHdROP1-COMP	100	5	5	278	1886	138	2.01449
200925	THP1	RH	RHdROP1-COMP	100	6	5	288	2160	161	1.78882
200925	THP1	RH	RHdROP1-COMP	100	7	5	312	2401	191	1.63351
200925	THP1	PRU	PRUdROP1	0	2	7	1738	2213	759	2.28986
200925	THP1	PRU	PRUdROP1	0	3	7	1243	2122	511	2.43249
200925	THP1	PRU	PRUdROP1	0	4	7	1579	1805	617	2.55916
200925	THP1	PRU	PRUdROP1	100	5	7	654	1442	323	2.02477
200925	THP1	PRU	PRUdROP1	100	6	7	710	2077	330	2.15152
200925	THP1	PRU	PRUdROP1	100	7	7	873	2090	449	1.94432
200925	THP1	PRU	PRUdROP1-COMP	0	2	8	2805	2037	1138	2.46485
200925	THP1	PRU	PRUdROP1-COMP	0	3	8	2704	2646	980	2.75918
200925	THP1	PRU	PRUdROP1-COMP	0	4	8	2926	2169	1056	2.77083
200925	THP1	PRU	PRUdROP1-COMP	100	5	8	1388	1465	602	2.30565
200925	THP1	PRU	PRUdROP1-COMP	100	6	8	1957	2065	850	2.30235
200925	THP1	PRU	PRUdROP1-COMP	100	7	8	1484	2193	715	2.07552
200925	THP1	RH	RHdUPRT	0	2	10	372	1703	170	2.18824
200925	THP1	PRU	PRUdUPRT	0	3	10	1833	2167	697	2.62984
200925	THP1	RH	RHdUPRT	100	5	10	373	2134	204	1.82843
200925	THP1	PRU	PRUdUPRT	100	6	10	1087	1881	511	2.1272
200925	THP1	RH	RHdUPRT	0	2	11	616	1693	292	2.10959
200925	THP1	PRU	PRUdUPRT	0	3	11	1533	2408	674	2.27448
200925	THP1	RH	RHdUPRT	100	5	11	240	2053	160	1.5
200925	THP1	PRU	PRUdUPRT	100	6	11	1161	1835	599	1.93823
220201	THP1	RH	RHdUPRT	0	2	2	1664	1764	536	3.10448
220201	THP1	RH	RHdUPRT	0	2	3	2094	2054	687	3.04803
220201	THP1	RH	RHdUPRT	0	2	4	2379	2071	674	3.52967
220201	THP1	RH	RHdUPRT	0	2	5	2271	2087	685	3.31533
220201	THP1	RH	RHdUPRT	0	2	6	2302	2021	678	3.39528
220201	THP1	RH	RHdUPRT	100	2	7	1480	1803	492	3.00813
220201	THP1	RH	RHdUPRT	100	2	8	1301	1835	457	2.84683
220201	THP1	RH	RHdUPRT	100	2	9	1052	1779	384	2.73958
220201	THP1	RH	RHdUPRT	100	2	10	1153	1584	411	2.80535
220201	THP1	RH	RHdUPRT	100	2	11	948	1708	361	2.62604
220201	THP1	RH	RHdROP1	0	3	2	1228	2123	324	3.79012
220201	THP1	RH	RHdROP1	0	3	3	1574	2640	421	3.73872
220201	THP1	RH	RHdROP1	0	3	4	1775	2740	439	4.04328
220201	THP1	RH	RHdROP1	0	3	5	1803	2709	424	4.25236
220201	THP1	RH	RHdROP1	0	3	6	1668	2787	389	4.28792
220201	THP1	RH	RHdROP1	100	3	7	931	2449	284	3.27817
220201	THP1	RH	RHdROP1	100	3	8	709	2521	222	3.19369
220201	THP1	RH	RHdROP1	100	3	9	896	2497	266	3.36842
220201	THP1	RH	RHdROP1	100	3	10	915	2276	291	3.14433
220201	THP1	RH	RHdROP1	100	3	11	802	1828	267	3.00375
220201	THP1	RH	RHdROP1-COMP	0	4	2	1643	2051	605	2.7157
220201	THP1	RH	RHdROP1-COMP	0	4	3	1914	2480	636	3.00943
220201	THP1	RH	RHdROP1-COMP	0	4	4	2207	2796	703	3.1394
220201	THP1	RH	RHdROP1-COMP	0	4	5	1825	2689	553	3.30018
220201	THP1	RH	RHdROP1-COMP	0	4	6	2096	3174	692	3.0289
220201	THP1	RH	RHdROP1-COMP	100	4	7	1306	2673	476	2.7437
220201	THP1	RH	RHdROP1-COMP	100	4	8	1093	2731	428	2.55374
220201	THP1	RH	RHdROP1-COMP	100	4	9	1211	2698	463	2.61555
220201	THP1	RH	RHdROP1-COMP	100	4	10	972	2303	379	2.56464
220201	THP1	RH	RHdROP1-COMP	100	4	11	1033	1719	395	2.61519
220201	THP1	PRU	PRUdUPRT	0	5	2	1295	2111	564	2.2961
220201	THP1	PRU	PRUdUPRT	0	5	3	1530	2578	598	2.55853
220201	THP1	PRU	PRUdUPRT	0	5	4	1868	2982	705	2.64965
220201	THP1	PRU	PRUdUPRT	0	5	5	1754	3105	646	2.71517
220201	THP1	PRU	PRUdUPRT	0	5	6	1427	2983	537	2.65736
220201	THP1	PRU	PRUdUPRT	100	5	7	1132	3081	421	2.68884
220201	THP1	PRU	PRUdUPRT	100	5	8	1299	3026	468	2.77564
220201	THP1	PRU	PRUdUPRT	100	5	9	1369	2799	484	2.82851
220201	THP1	PRU	PRUdUPRT	100	5	10	1377	2688	541	2.54529
220201	THP1	PRU	PRUdUPRT	100	5	11	1218	1812	478	2.54812
220201	THP1	PRU	PRUdROP1	0	6	2	1487	1901	646	2.30186
220201	THP1	PRU	PRUdROP1	0	6	3	1183	2581	479	2.46973
220201	THP1	PRU	PRUdROP1	0	6	4	1239	2713	521	2.37812
220201	THP1	PRU	PRUdROP1	0	6	5	1236	2728	492	2.5122
220201	THP1	PRU	PRUdROP1	0	6	6	1405	2752	534	2.63109
220201	THP1	PRU	PRUdROP1	100	6	7	651	2590	236	2.75847
220201	THP1	PRU	PRUdROP1	100	6	8	914	2748	360	2.53889
220201	THP1	PRU	PRUdROP1	100	6	9	807	2661	292	2.7637
220201	THP1	PRU	PRUdROP1	100	6	10	834	2435	324	2.57407
220201	THP1	PRU	PRUdROP1	100	6	11	752	1785	307	2.44951
220201	THP1	PRU	PRUdROP1-COMP	0	7	2	1233	1808	480	2.56875
220201	THP1	PRU	PRUdROP1-COMP	0	7	3	1463	1977	568	2.5757
220201	THP1	PRU	PRUdROP1-COMP	0	7	4	1672	2059	655	2.55267
220201	THP1	PRU	PRUdROP1-COMP	0	7	5	1672	2181	685	2.44088
220201	THP1	PRU	PRUdROP1-COMP	0	7	6	1726	2087	654	2.63914
220201	THP1	PRU	PRUdROP1-COMP	100	7	7	1213	1681	473	2.56448
220201	THP1	PRU	PRUdROP1-COMP	100	7	8	934	2141	363	2.573
220201	THP1	PRU	PRUdROP1-COMP	100	7	9	1341	1891	525	2.55429
220201	THP1	PRU	PRUdROP1-COMP	100	7	10	1343	1906	501	2.68064
220201	THP1	PRU	PRUdROP1-COMP	100	7	11	1074	1579	441	2.43537
220205	THP1	RH	RHdUPRT	0	2	2	1696	543	398	4.26131
220205	THP1	RH	RHdUPRT	0	2	3	2044	644	500	4.088
220205	THP1	RH	RHdUPRT	0	2	4	1998	684	459	4.35294
220205	THP1	RH	RHdUPRT	0	2	5	1906	708	453	4.20751
220205	THP1	RH	RHdUPRT	0	2	6	2978	893	630	4.72698
220205	THP1	RH	RHdUPRT	100	2	7	1005	581	286	3.51399
220205	THP1	RH	RHdUPRT	100	2	8	1194	946	353	3.38244
220205	THP1	RH	RHdUPRT	100	2	9	1273	670	318	4.00314
220205	THP1	RH	RHdUPRT	100	2	10	556	348	172	3.23256
220205	THP1	RH	RHdUPRT	100	2	11	663	392	183	3.62295
220205	THP1	RH	RHdROP1	0	3	2	2498	868	529	4.72212
220205	THP1	RH	RHdROP1	0	3	3	3292	1518	647	5.0881
220205	THP1	RH	RHdROP1	0	3	4	3276	1919	710	4.61408
220205	THP1	RH	RHdROP1	0	3	5	3444	1976	697	4.94118
220205	THP1	RH	RHdROP1	0	3	6	3118	1801	628	4.96497
220205	THP1	RH	RHdROP1	100	3	7	914	1587	278	3.28777
220205	THP1	RH	RHdROP1	100	3	8	1330	1496	392	3.39286
220205	THP1	RH	RHdROP1	100	3	9	1278	1628	344	3.71512
220205	THP1	RH	RHdROP1	100	3	10	1206	927	330	3.65455
220205	THP1	RH	RHdROP1	100	3	11	787	427	226	3.4823
220205	THP1	RH	RHdROP1-COMP	0	4	2	1680	609	441	3.80952
220205	THP1	RH	RHdROP1-COMP	0	4	3	2890	1589	668	4.32635
220205	THP1	RH	RHdROP1-COMP	0	4	4	3713	3004	832	4.46274
220205	THP1	RH	RHdROP1-COMP	0	4	5	4038	3158	840	4.80714
220205	THP1	RH	RHdROP1-COMP	0	4	6	4493	3824	888	5.05968
220205	THP1	RH	RHdROP1-COMP	100	4	7	2215	3134	647	3.42349
220205	THP1	RH	RHdROP1-COMP	100	4	8	2325	2917	626	3.71406
220205	THP1	RH	RHdROP1-COMP	100	4	9	2072	3071	607	3.41351
220205	THP1	RH	RHdROP1-COMP	100	4	10	1671	1374	475	3.51789
220205	THP1	RH	RHdROP1-COMP	100	4	11	904	541	262	3.45038
220205	THP1	PRU	PRUdUPRT	0	5	2	734	675	250	2.936
220205	THP1	PRU	PRUdUPRT	0	5	3	1040	1564	368	2.82609
220205	THP1	PRU	PRUdUPRT	0	5	4	1243	2335	404	3.07673
220205	THP1	PRU	PRUdUPRT	0	5	5	1391	3989	445	3.12584
220205	THP1	PRU	PRUdUPRT	0	5	6	1259	3417	385	3.27013
220205	THP1	PRU	PRUdUPRT	100	5	7	985	3527	328	3.00305
220205	THP1	PRU	PRUdUPRT	100	5	8	1054	3310	325	3.24308
220205	THP1	PRU	PRUdUPRT	100	5	9	908	2695	321	2.82866
220205	THP1	PRU	PRUdUPRT	100	5	10	828	1782	286	2.8951
220205	THP1	PRU	PRUdUPRT	100	5	11	548	902	192	2.85417
220205	THP1	PRU	PRUdROP1	0	6	2	519	772	186	2.79032
220205	THP1	PRU	PRUdROP1	0	6	3	662	1447	289	2.29066
220205	THP1	PRU	PRUdROP1	0	6	4	787	1660	288	2.73264
220205	THP1	PRU	PRUdROP1	0	6	5	879	1942	304	2.89145
220205	THP1	PRU	PRUdROP1	0	6	6	793	2215	274	2.89416
220205	THP1	PRU	PRUdROP1	100	6	7	368	1343	123	2.99187
220205	THP1	PRU	PRUdROP1	100	6	8	399	1796	132	3.02273
220205	THP1	PRU	PRUdROP1	100	6	9	329	1198	129	2.55039
220205	THP1	PRU	PRUdROP1	100	6	10	434	1502	146	2.9726
220205	THP1	PRU	PRUdROP1	100	6	11	201	836	88	2.28409
220205	THP1	PRU	PRUdROP1-COMP	0	7	2	947	537	310	3.05484
220205	THP1	PRU	PRUdROP1-COMP	0	7	3	905	712	311	2.90997
220205	THP1	PRU	PRUdROP1-COMP	0	7	4	1362	703	419	3.2506
220205	THP1	PRU	PRUdROP1-COMP	0	7	5	1270	690	355	3.57746
220205	THP1	PRU	PRUdROP1-COMP	0	7	6	1438	790	423	3.39953
220205	THP1	PRU	PRUdROP1-COMP	100	7	7	935	909	252	3.71032
220205	THP1	PRU	PRUdROP1-COMP	100	7	8	940	583	287	3.27526
220205	THP1	PRU	PRUdROP1-COMP	100	7	9	1134	737	312	3.63462
220205	THP1	PRU	PRUdROP1-COMP	100	7	10	928	686	269	3.44981
220205	THP1	PRU	PRUdROP1-COMP	100	7	11	884	618	282	3.13475
220208	THP1	RH	RHdUPRT	0	2	2	3014	5297	892	3.37892
220208	THP1	RH	RHdUPRT	0	2	3	3109	5325	804	3.86692
220208	THP1	RH	RHdUPRT	0	2	4	3289	5515	893	3.68309
220208	THP1	RH	RHdUPRT	0	2	5	2962	5460	764	3.87696
220208	THP1	RH	RHdUPRT	0	2	6	3426	5667	825	4.15273
220208	THP1	RH	RHdUPRT	100	2	7	1549	5061	612	2.53105
220208	THP1	RH	RHdUPRT	100	2	8	1418	5312	540	2.62593
220208	THP1	RH	RHdUPRT	100	2	9	1368	5209	523	2.61568
220208	THP1	RH	RHdUPRT	100	2	10	881	5354	361	2.44044
220208	THP1	RH	RHdUPRT	100	2	11	882	4911	359	2.45682
220208	THP1	RH	RHdROP1-COMP	0	3	2	1917	5457	451	4.25055
220208	THP1	RH	RHdROP1-COMP	0	3	3	1835	5979	424	4.32783
220208	THP1	RH	RHdROP1-COMP	0	3	4	2101	5807	454	4.62775
220208	THP1	RH	RHdROP1-COMP	0	3	5	2085	6247	437	4.77117
220208	THP1	RH	RHdROP1-COMP	0	3	6	1897	5596	438	4.33105
220208	THP1	RH	RHdROP1-COMP	100	3	7	1200	5652	463	2.59179
220208	THP1	RH	RHdROP1-COMP	100	3	8	940	6022	385	2.44156
220208	THP1	RH	RHdROP1-COMP	100	3	9	1056	5710	410	2.57561
220208	THP1	RH	RHdROP1-COMP	100	3	10	662	5702	296	2.23649
220208	THP1	RH	RHdROP1-COMP	100	3	11	911	4798	406	2.24384
220208	THP1	RH	RHdROP1	0	4	2	2270	5486	470	4.82979
220208	THP1	RH	RHdROP1	0	4	3	1812	5967	398	4.55276
220208	THP1	RH	RHdROP1	0	4	4	1864	6295	321	5.80685
220208	THP1	RH	RHdROP1	0	4	5	1736	6239	367	4.73025
220208	THP1	RH	RHdROP1	0	4	6	1600	6089	308	5.19481
220208	THP1	RH	RHdROP1	100	4	7	423	6184	159	2.66038
220208	THP1	RH	RHdROP1	100	4	8	487	6378	179	2.72067
220208	THP1	RH	RHdROP1	100	4	9	306	6179	131	2.33588
220208	THP1	RH	RHdROP1	100	4	10	438	5973	186	2.35484
220208	THP1	RH	RHdROP1	100	4	11	483	5206	181	2.66851
220208	THP1	PRU	PRUdUPRT	0	5	2	1381	5434	431	3.20418
220208	THP1	PRU	PRUdUPRT	0	5	3	1493	6067	423	3.52955
220208	THP1	PRU	PRUdUPRT	0	5	4	1823	6195	500	3.646
220208	THP1	PRU	PRUdUPRT	0	5	5	1288	6320	344	3.74419
220208	THP1	PRU	PRUdUPRT	0	5	6	1512	6089	438	3.45205
220208	THP1	PRU	PRUdUPRT	100	5	7	1237	6219	450	2.74889
220208	THP1	PRU	PRUdUPRT	100	5	8	875	6481	318	2.75157
220208	THP1	PRU	PRUdUPRT	100	5	9	960	6365	363	2.64463
220208	THP1	PRU	PRUdUPRT	100	5	10	1018	6218	451	2.25721
220208	THP1	PRU	PRUdUPRT	100	5	11	1168	5570	434	2.69124
220208	THP1	PRU	PRUdROP1	0	6	2	902	5595	292	3.08904
220208	THP1	PRU	PRUdROP1	0	6	3	1176	5806	371	3.16981
220208	THP1	PRU	PRUdROP1	0	6	4	1123	6319	330	3.40303
220208	THP1	PRU	PRUdROP1	0	6	5	1054	6116	313	3.36741
220208	THP1	PRU	PRUdROP1	0	6	6	1004	6215	267	3.7603
220208	THP1	PRU	PRUdROP1	100	6	7	508	6113	189	2.68783
220208	THP1	PRU	PRUdROP1	100	6	8	478	6467	179	2.67039
220208	THP1	PRU	PRUdROP1	100	6	9	427	6300	172	2.48256
220208	THP1	PRU	PRUdROP1	100	6	10	440	5839	171	2.5731
220208	THP1	PRU	PRUdROP1	100	6	11	635	5188	257	2.47082
220208	THP1	PRU	PRUdROP1-COMP	0	7	2	1612	4911	528	3.05303
220208	THP1	PRU	PRUdROP1-COMP	0	7	3	1939	5353	576	3.36632
220208	THP1	PRU	PRUdROP1-COMP	0	7	4	1981	5385	591	3.35195
220208	THP1	PRU	PRUdROP1-COMP	0	7	5	1520	5632	443	3.43115
220208	THP1	PRU	PRUdROP1-COMP	0	7	6	1352	5694	422	3.20379
220208	THP1	PRU	PRUdROP1-COMP	100	7	7	1225	5808	442	2.77149
220208	THP1	PRU	PRUdROP1-COMP	100	7	8	869	5779	317	2.74132
220208	THP1	PRU	PRUdROP1-COMP	100	7	9	1341	5794	484	2.77066
220208	THP1	PRU	PRUdROP1-COMP	100	7	10	1182	5435	459	2.57516
220208	THP1	PRU	PRUdROP1-COMP	100	7	11	1569	4684	608	2.58059
220209	THP1	RH	RHdUPRT	0	2	2	4313	4371	1075	4.01209
220209	THP1	RH	RHdUPRT	0	2	3	4502	4832	1022	4.40509
220209	THP1	RH	RHdUPRT	0	2	4	4792	4855	1145	4.18515
220209	THP1	RH	RHdUPRT	0	2	5	4352	4952	1026	4.24172
220209	THP1	RH	RHdUPRT	0	2	6	4899	4780	1140	4.29737
220209	THP1	RH	RHdUPRT	100	2	7	2323	4416	777	2.9897
220209	THP1	RH	RHdUPRT	100	2	8	2061	4527	678	3.03982
220209	THP1	RH	RHdUPRT	100	2	9	1670	4579	612	2.72876
220209	THP1	RH	RHdUPRT	100	2	10	2028	4423	720	2.81667
220209	THP1	RH	RHdUPRT	100	2	11	1599	4022	575	2.78087
220209	THP1	RH	RHdROP1	0	3	2	2588	4780	530	4.88302
220209	THP1	RH	RHdROP1	0	3	3	2187	5360	438	4.99315
220209	THP1	RH	RHdROP1	0	3	4	2588	5577	486	5.3251
220209	THP1	RH	RHdROP1	0	3	5	2558	5523	517	4.94778
220209	THP1	RH	RHdROP1	0	3	6	2838	5476	519	5.46821
220209	THP1	RH	RHdROP1	100	3	7	1021	5274	337	3.02967
220209	THP1	RH	RHdROP1	100	3	8	921	5238	345	2.66957
220209	THP1	RH	RHdROP1	100	3	9	893	5438	304	2.9375
220209	THP1	RH	RHdROP1	100	3	10	829	5171	302	2.74503
220209	THP1	RH	RHdROP1	100	3	11	1305	4507	431	3.02784
220209	THP1	RH	RHdROP1-COMP	0	4	2	3129	4578	794	3.94081
220209	THP1	RH	RHdROP1-COMP	0	4	3	3163	5416	732	4.32104
220209	THP1	RH	RHdROP1-COMP	0	4	4	2918	5745	575	5.07478
220209	THP1	RH	RHdROP1-COMP	0	4	5	2848	5520	519	5.48748
220209	THP1	RH	RHdROP1-COMP	0	4	6	3194	5620	605	5.27934
220209	THP1	RH	RHdROP1-COMP	100	4	7	1289	5342	427	3.01874
220209	THP1	RH	RHdROP1-COMP	100	4	8	1558	5437	511	3.04892
220209	THP1	RH	RHdROP1-COMP	100	4	9	1472	5203	507	2.90335
220209	THP1	RH	RHdROP1-COMP	100	4	10	1559	5231	514	3.03307
220209	THP1	RH	RHdROP1-COMP	100	4	11	1554	4047	521	2.98273
220209	THP1	PRU	PRUdUPRT	0	5	2	2383	4710	777	3.06692
220209	THP1	PRU	PRUdUPRT	0	5	3	1953	5824	662	2.95015
220209	THP1	PRU	PRUdUPRT	0	5	4	1796	5796	528	3.40152
220209	THP1	PRU	PRUdUPRT	0	5	5	1866	6257	538	3.4684
220209	THP1	PRU	PRUdUPRT	0	5	6	1741	6038	522	3.33525
220209	THP1	PRU	PRUdUPRT	100	5	7	1083	6264	421	2.57245
220209	THP1	PRU	PRUdUPRT	100	5	8	1247	6205	466	2.67597
220209	THP1	PRU	PRUdUPRT	100	5	9	1160	6578	426	2.723
220209	THP1	PRU	PRUdUPRT	100	5	10	1034	6037	409	2.52812
220209	THP1	PRU	PRUdUPRT	100	5	11	1296	4948	510	2.54118
220209	THP1	PRU	PRUdROP1	0	6	2	1549	4603	590	2.62542
220209	THP1	PRU	PRUdROP1	0	6	3	1318	5408	398	3.31156
220209	THP1	PRU	PRUdROP1	0	6	4	1300	5679	419	3.10263
220209	THP1	PRU	PRUdROP1	0	6	5	1174	5750	378	3.10582
220209	THP1	PRU	PRUdROP1	0	6	6	1017	5732	281	3.61922
220209	THP1	PRU	PRUdROP1	100	6	7	631	5856	249	2.53414
220209	THP1	PRU	PRUdROP1	100	6	8	703	5981	254	2.76772
220209	THP1	PRU	PRUdROP1	100	6	9	636	5743	252	2.52381
220209	THP1	PRU	PRUdROP1	100	6	10	629	5861	232	2.71121
220209	THP1	PRU	PRUdROP1	100	6	11	570	4745	223	2.55605
220209	THP1	PRU	PRUdROP1-COMP	0	7	2	932	4460	270	3.45185
220209	THP1	PRU	PRUdROP1-COMP	0	7	3	660	5192	202	3.26733
220209	THP1	PRU	PRUdROP1-COMP	0	7	4	934	5400	255	3.66275
220209	THP1	PRU	PRUdROP1-COMP	0	7	5	905	5392	254	3.56299
220209	THP1	PRU	PRUdROP1-COMP	0	7	6	1125	5288	303	3.71287
220209	THP1	PRU	PRUdROP1-COMP	100	7	7	838	5352	296	2.83108
220209	THP1	PRU	PRUdROP1-COMP	100	7	8	634	5205	231	2.74459
220209	THP1	PRU	PRUdROP1-COMP	100	7	9	552	5660	238	2.31933
220209	THP1	PRU	PRUdROP1-COMP	100	7	10	560	5197	195	2.87179
220209	THP1	PRU	PRUdROP1-COMP	100	7	11	588	4794	195	3.01538
220210	THP1	RH	RHdUPRT	0	2	2	891	1380	426	2.09155
220210	THP1	RH	RHdUPRT	0	2	3	1455	1508	598	2.43311
220210	THP1	RH	RHdUPRT	0	2	4	5938	2682	1511	3.92985
220210	THP1	RH	RHdUPRT	0	2	5	6139	2879	1578	3.89037
220210	THP1	RH	RHdUPRT	0	2	6	5816	2562	1496	3.8877
220210	THP1	RH	RHdUPRT	100	2	7	2664	2108	869	3.06559
220210	THP1	RH	RHdUPRT	100	2	8	2547	2253	799	3.18773
220210	THP1	RH	RHdUPRT	100	2	9	2693	2188	890	3.02584
220210	THP1	RH	RHdUPRT	100	2	10	2491	1900	829	3.00483
220210	THP1	RH	RHdUPRT	100	2	11	1734	2113	634	2.73502
220210	THP1	RH	RHdROP1-COMP	0	3	2	3681	3027	992	3.71069
220210	THP1	RH	RHdROP1-COMP	0	3	3	4648	3795	1049	4.43089
220210	THP1	RH	RHdROP1-COMP	0	3	4	3886	3839	822	4.72749
220210	THP1	RH	RHdROP1-COMP	0	3	5	4091	3788	946	4.32452
220210	THP1	RH	RHdROP1-COMP	0	3	6	4398	3935	904	4.86504
220210	THP1	RH	RHdROP1-COMP	100	3	7	2403	2971	761	3.15769
220210	THP1	RH	RHdROP1-COMP	100	3	8	2592	3162	825	3.14182
220210	THP1	RH	RHdROP1-COMP	100	3	9	2277	3169	738	3.08537
220210	THP1	RH	RHdROP1-COMP	100	3	10	1993	2992	675	2.95259
220210	THP1	RH	RHdROP1-COMP	100	3	11	2363	2539	721	3.27739
220210	THP1	RH	RHdROP1	0	4	2	5053	3335	988	5.11437
220210	THP1	RH	RHdROP1	0	4	3	4461	4055	860	5.18721
220210	THP1	RH	RHdROP1	0	4	4	4440	4389	808	5.49505
220210	THP1	RH	RHdROP1	0	4	5	4723	4410	845	5.58935
220210	THP1	RH	RHdROP1	0	4	6	4402	4494	839	5.24672
220210	THP1	RH	RHdROP1	100	4	7	1703	3802	513	3.31969
220210	THP1	RH	RHdROP1	100	4	8	1895	3694	597	3.1742
220210	THP1	RH	RHdROP1	100	4	9	1966	3705	631	3.11569
220210	THP1	RH	RHdROP1	100	4	10	1999	3360	627	3.1882
220210	THP1	RH	RHdROP1	100	4	11	1393	2843	453	3.07506
220210	THP1	PRU	PRUdUPRT	0	5	2	4602	3160	1522	3.02365
220210	THP1	PRU	PRUdUPRT	0	5	3	3726	4230	1270	2.93386
220210	THP1	PRU	PRUdUPRT	0	5	4	3825	4261	1251	3.05755
220210	THP1	PRU	PRUdUPRT	0	5	5	4270	4613	1318	3.23976
220210	THP1	PRU	PRUdUPRT	0	5	6	3525	4422	1088	3.23989
220210	THP1	PRU	PRUdUPRT	100	5	7	3096	4406	1127	2.74712
220210	THP1	PRU	PRUdUPRT	100	5	8	2742	4184	1006	2.72565
220210	THP1	PRU	PRUdUPRT	100	5	9	2504	4467	901	2.77913
220210	THP1	PRU	PRUdUPRT	100	5	10	2867	3871	1005	2.85274
220210	THP1	PRU	PRUdUPRT	100	5	11	2935	3217	1032	2.84399
220210	THP1	PRU	PRUdROP1	0	6	2	2932	3116	1078	2.71985
220210	THP1	PRU	PRUdROP1	0	6	3	2771	3443	936	2.96047
220210	THP1	PRU	PRUdROP1	0	6	4	2850	3912	982	2.90224
220210	THP1	PRU	PRUdROP1	0	6	5	3444	3736	1171	2.94108
220210	THP1	PRU	PRUdROP1	0	6	6	3234	4019	1115	2.90045
220210	THP1	PRU	PRUdROP1	100	6	7	1300	3529	494	2.63158
220210	THP1	PRU	PRUdROP1	100	6	8	1463	3441	563	2.59858
220210	THP1	PRU	PRUdROP1	100	6	9	1727	3481	631	2.73693
220210	THP1	PRU	PRUdROP1	100	6	10	1332	3302	494	2.69636
220210	THP1	PRU	PRUdROP1	100	6	11	1018	3012	404	2.5198
220210	THP1	PRU	PRUdROP1-COMP	0	7	2	2176	2323	873	2.49255
220210	THP1	PRU	PRUdROP1-COMP	0	7	3	2462	2588	934	2.63597
220210	THP1	PRU	PRUdROP1-COMP	0	7	4	2245	2744	806	2.78536
220210	THP1	PRU	PRUdROP1-COMP	0	7	5	2675	2803	1044	2.56226
220210	THP1	PRU	PRUdROP1-COMP	0	7	6	2162	2776	755	2.86358
220210	THP1	PRU	PRUdROP1-COMP	100	7	7	851	2563	320	2.65937
220210	THP1	PRU	PRUdROP1-COMP	100	7	8	1077	2709	394	2.7335
220210	THP1	PRU	PRUdROP1-COMP	100	7	9	1362	2423	497	2.74044
220210	THP1	PRU	PRUdROP1-COMP	100	7	10	1096	2602	400	2.74
220210	THP1	PRU	PRUdROP1-COMP	100	7	11	1112	2097	447	2.4877
220211	THP1	RH	RHdUPRT	0	2	2	7080	3509	1528	4.63351
220211	THP1	RH	RHdUPRT	0	2	3	6461	3738	1326	4.87255
220211	THP1	RH	RHdUPRT	0	2	4	6366	3918	1324	4.80816
220211	THP1	RH	RHdUPRT	0	2	5	7892	3794	1533	5.14808
220211	THP1	RH	RHdUPRT	0	2	6	8540	3937	1761	4.84952
220211	THP1	RH	RHdUPRT	100	2	7	2625	3401	726	3.6157
220211	THP1	RH	RHdUPRT	100	2	8	3872	2945	1090	3.55229
220211	THP1	RH	RHdUPRT	100	2	9	3295	3242	965	3.41451
220211	THP1	RH	RHdUPRT	100	2	10	3512	3023	1020	3.44314
220211	THP1	RH	RHdUPRT	100	2	11	3588	2634	1027	3.49367
220211	THP1	RH	RHdROP1	0	3	2	4379	3618	769	5.69441
220211	THP1	RH	RHdROP1	0	3	3	4116	4484	649	6.34206
220211	THP1	RH	RHdROP1	0	3	4	4400	4489	696	6.32184
220211	THP1	RH	RHdROP1	0	3	5	4347	4691	683	6.36457
220211	THP1	RH	RHdROP1	0	3	6	3807	4362	584	6.51884
220211	THP1	RH	RHdROP1	100	3	7	1848	3884	532	3.47368
220211	THP1	RH	RHdROP1	100	3	8	1631	3996	448	3.64062
220211	THP1	RH	RHdROP1	100	3	9	1583	3682	432	3.66435
220211	THP1	RH	RHdROP1	100	3	10	1333	3588	370	3.6027
220211	THP1	RH	RHdROP1	100	3	11	1749	2633	470	3.72128
220211	THP1	RH	RHdROP1-COMP	0	4	2	4361	3811	861	5.06504
220211	THP1	RH	RHdROP1-COMP	0	4	3	4471	4236	696	6.42385
220211	THP1	RH	RHdROP1-COMP	0	4	4	4619	4570	729	6.33608
220211	THP1	RH	RHdROP1-COMP	0	4	5	5091	4585	800	6.36375
220211	THP1	RH	RHdROP1-COMP	0	4	6	4182	4712	631	6.62758
220211	THP1	RH	RHdROP1-COMP	100	4	7	1546	4104	460	3.36087
220211	THP1	RH	RHdROP1-COMP	100	4	8	1607	4194	472	3.40466
220211	THP1	RH	RHdROP1-COMP	100	4	9	1740	3866	466	3.73391
220211	THP1	RH	RHdROP1-COMP	100	4	10	2174	3521	597	3.64154
220211	THP1	RH	RHdROP1-COMP	100	4	11	1771	3027	551	3.21416
220211	THP1	PRU	PRUdUPRT	0	5	2	2813	3730	824	3.41383
220211	THP1	PRU	PRUdUPRT	0	5	3	4358	4343	1125	3.87378
220211	THP1	PRU	PRUdUPRT	0	5	4	4045	4627	1022	3.95793
220211	THP1	PRU	PRUdUPRT	0	5	5	4156	4907	1052	3.95057
220211	THP1	PRU	PRUdUPRT	0	5	6	3776	4549	900	4.19556
220211	THP1	PRU	PRUdUPRT	100	5	7	2522	4750	754	3.34483
220211	THP1	PRU	PRUdUPRT	100	5	8	2352	4577	741	3.17409
220211	THP1	PRU	PRUdUPRT	100	5	9	2614	4733	787	3.32147
220211	THP1	PRU	PRUdUPRT	100	5	10	2729	4217	871	3.13318
220211	THP1	PRU	PRUdUPRT	100	5	11	1761	3519	588	2.9949
220211	THP1	PRU	PRUdROP1	0	6	2	3197	3708	887	3.60428
220211	THP1	PRU	PRUdROP1	0	6	3	3148	4200	773	4.07245
220211	THP1	PRU	PRUdROP1	0	6	4	3567	4723	856	4.16706
220211	THP1	PRU	PRUdROP1	0	6	5	3201	4350	805	3.9764
220211	THP1	PRU	PRUdROP1	0	6	6	3279	4319	750	4.372
220211	THP1	PRU	PRUdROP1	100	6	7	1432	3878	480	2.98333
220211	THP1	PRU	PRUdROP1	100	6	8	1249	4036	412	3.03155
220211	THP1	PRU	PRUdROP1	100	6	9	1400	3813	469	2.98507
220211	THP1	PRU	PRUdROP1	100	6	10	1061	3616	389	2.72751
220211	THP1	PRU	PRUdROP1	100	6	11	1400	3101	484	2.89256
220211	THP1	PRU	PRUdROP1-COMP	0	7	2	2539	3314	690	3.67971
220211	THP1	PRU	PRUdROP1-COMP	0	7	3	3424	3673	886	3.86456
220211	THP1	PRU	PRUdROP1-COMP	0	7	4	2398	3888	627	3.82456
220211	THP1	PRU	PRUdROP1-COMP	0	7	5	2120	3886	542	3.91144
220211	THP1	PRU	PRUdROP1-COMP	0	7	6	3164	3625	762	4.15223
220211	THP1	PRU	PRUdROP1-COMP	100	7	7	1517	3491	454	3.34141
220211	THP1	PRU	PRUdROP1-COMP	100	7	8	1857	3603	547	3.39488
220211	THP1	PRU	PRUdROP1-COMP	100	7	9	2310	3519	708	3.26271
220211	THP1	PRU	PRUdROP1-COMP	100	7	10	2160	3541	634	3.40694
220211	THP1	PRU	PRUdROP1-COMP	100	7	11	2291	3058	689	3.32511

## Sheet: 3B
Date	Cell Type	Strain	Toxo Type	Toxoplasma - Minus IFNG Median	Vacuole - Minus IFNG Median	Vacuole Size - Minus IFNG Median	Host Nuclei - Minus IFNG Median	Estimated MOI - Minus IFNG Median	Toxoplasma - Plus IFNG Median	Vacuole - Plus IFNG Median	Vacuole Size - Plus IFNG Median	Host Nuclei - Plus IFNG Median	Toxoplasma - Survival %	Vacuole - Survival %	Vacuole Size - Survival %	Host Nuclei - Survival %
200925	THP1	RHdROP1	RH	1328	485	2.6086	2181	0.222375	444	241	1.84232	2027	33.4337	49.6907	70.6251	92.939
200925	THP1	RHdROP1-COMP	RH	530	211	2.51185	1836	0.114924	288	161	1.78882	2160	54.3396	76.3033	71.2153	117.647
200925	THP1	PRUdROP1	PRU	1579	617	2.43249	2122	0.290763	710	330	2.02477	2077	44.9652	53.4846	83.2386	97.8794
200925	THP1	PRUdROP1-COMP	PRU	2805	1056	2.75918	2169	0.48686	1484	715	2.30235	2065	52.9055	67.7083	83.4433	95.2052
200925	THP1	RHdUPRT	RH	494	231	2.14891	1698	0.136042	306.5	182	1.66422	2093.5	62.0445	78.7879	77.4446	123.292
200925	THP1	PRUdUPRT	PRU	1683	685.5	2.45216	2287.5	0.299672	1124	555	2.03272	1858	66.7855	80.9628	82.8949	81.224
220201	THP1	RHdUPRT	RH	2271	678	3.31533	2054	0.330088	1153	411	2.80535	1779	50.7706	60.6195	84.6176	86.6115
220201	THP1	RHdROP1	RH	1668	421	4.04328	2709	0.155408	896	267	3.19369	2449	53.717	63.4204	78.9877	90.4024
220201	THP1	RHdROP1-COMP	RH	1914	636	3.0289	2689	0.236519	1093	428	2.61519	2673	57.1055	67.2956	86.3412	99.405
220201	THP1	PRUdUPRT	PRU	1530	598	2.64965	2982	0.200537	1299	478	2.68884	2799	84.902	79.9331	101.479	93.8632
220201	THP1	PRUdROP1	PRU	1239	521	2.46973	2713	0.192038	807	307	2.57407	2590	65.1332	58.9251	104.225	95.4663
220201	THP1	PRUdROP1-COMP	PRU	1672	654	2.56875	2059	0.31763	1213	473	2.56448	1891	72.5478	72.3242	99.8339	91.8407
220205	THP1	RHdUPRT	RH	1998	459	4.26131	684	0.671053	1005	286	3.51399	581	50.3003	62.3094	82.4626	84.9415
220205	THP1	RHdROP1	RH	3276	647	4.94118	1801	0.359245	1206	330	3.4823	1496	36.8132	51.0046	70.4751	83.065
220205	THP1	RHdROP1-COMP	RH	3713	832	4.46274	3004	0.276964	2072	607	3.45038	2917	55.8039	72.9567	77.3153	97.1039
220205	THP1	PRUdUPRT	PRU	1243	385	3.07673	2335	0.164882	908	321	2.8951	2695	73.0491	83.3766	94.0967	115.418
220205	THP1	PRUdROP1	PRU	787	288	2.79032	1660	0.173494	368	129	2.9726	1343	46.7598	44.7917	106.533	80.9036
220205	THP1	PRUdROP1-COMP	PRU	1270	355	3.2506	703	0.504979	935	282	3.44981	686	73.622	79.4366	106.129	97.5818
220208	THP1	RHdUPRT	RH	3109	825	3.86692	5460	0.151099	1368	523	2.53105	5209	44.0013	63.3939	65.4539	95.4029
220208	THP1	RHdROP1-COMP	RH	1917	438	4.33105	5807	0.0754262	940	406	2.44156	5702	49.035	92.6941	56.3734	98.1918
220208	THP1	RHdROP1	RH	1812	367	4.82979	6089	0.0602726	438	179	2.66038	6179	24.1722	48.7738	55.0827	101.478
220208	THP1	PRUdUPRT	PRU	1493	431	3.52955	6089	0.0707834	1018	434	2.69124	6219	68.1849	100.696	76.2489	102.135
220208	THP1	PRUdROP1	PRU	1054	313	3.36741	6116	0.0511772	478	179	2.5731	6113	45.351	57.1885	76.4118	99.9509
220208	THP1	PRUdROP1-COMP	PRU	1612	528	3.35195	5385	0.0980501	1225	459	2.74132	5779	75.9926	86.9318	81.7831	107.317
220209	THP1	RHdUPRT	RH	4502	1075	4.24172	4832	0.222475	2028	678	2.81667	4423	45.0466	63.0698	66.404	91.5356
220209	THP1	RHdROP1	RH	2588	517	4.99315	5476	0.094412	921	337	2.9375	5238	35.5873	65.1838	58.8306	95.6538
220209	THP1	RHdROP1-COMP	RH	3129	605	5.07478	5520	0.109601	1554	511	3.01874	5231	49.6644	84.4628	59.485	94.7645
220209	THP1	PRUdUPRT	PRU	1866	538	3.33525	5824	0.0923764	1160	426	2.57245	6205	62.1651	79.1822	77.1291	106.542
220209	THP1	PRUdROP1	PRU	1300	398	3.10582	5679	0.0700828	631	249	2.55605	5856	48.5385	62.5628	82.2988	103.117
220209	THP1	PRUdROP1-COMP	PRU	932	255	3.56299	5288	0.0482224	588	231	2.83108	5205	63.0901	90.5882	79.458	98.4304
220210	THP1	RHdUPRT	RH	5816	1496	3.8877	2562	0.583919	2547	829	3.02584	2113	43.793	55.4144	77.8312	82.4746
220210	THP1	RHdROP1-COMP	RH	4091	946	4.43089	3795	0.249275	2363	738	3.14182	2992	57.7609	78.0127	70.9072	78.8406
220210	THP1	RHdROP1	RH	4461	845	5.24672	4389	0.192527	1895	597	3.1742	3694	42.4793	70.6509	60.4988	84.165
220210	THP1	PRUdUPRT	PRU	3825	1270	3.05755	4261	0.298052	2867	1006	2.77913	4184	74.9542	79.2126	90.894	98.1929
220210	THP1	PRUdROP1	PRU	2932	1078	2.90224	3736	0.288544	1332	494	2.63158	3441	45.4297	45.8256	90.6741	92.1039
220210	THP1	PRUdROP1-COMP	PRU	2245	873	2.63597	2744	0.318149	1096	400	2.7335	2563	48.8196	45.819	103.7	93.4038
220211	THP1	RHdUPRT	RH	7080	1528	4.84952	3794	0.402741	3512	1020	3.49367	3023	49.6045	66.7539	72.0416	79.6784
220211	THP1	RHdROP1	RH	4347	683	6.34206	4484	0.152319	1631	448	3.64062	3682	37.5201	65.593	57.4044	82.1142
220211	THP1	RHdROP1-COMP	RH	4471	729	6.36375	4570	0.159519	1740	472	3.40466	3866	38.9175	64.7462	53.5009	84.5952
220211	THP1	PRUdUPRT	PRU	4045	1022	3.95057	4549	0.224665	2522	754	3.17409	4577	62.3486	73.7769	80.3451	100.616
220211	THP1	PRUdROP1	PRU	3201	805	4.07245	4319	0.186386	1400	469	2.98333	3813	43.7363	58.2609	73.2566	88.2843
220211	THP1	PRUdROP1-COMP	PRU	2539	690	3.86456	3673	0.187857	2160	634	3.34141	3519	85.0729	91.8841	86.4629	95.8072
