# Supplementary material for: Toxoplasma gondii virulence factor ROP1 reduces parasite susceptibility to murine and human innate immune restriction
Source: PLoS Pathog. 2022 Dec 7;18(12):e1011021. doi: 10.1371/journal.ppat.1011021 (PMC9762571; doi:10.1371/journal.ppat.1011021)
Supplement: S4 Data — (XLSX) [file ppat.1011021.s013.xlsx]

## Sheet: Sheet1
Taxonomy	Protein IDs	Gene names	Protein names	Log2 iBAQ Ku80_1	Log2 iBAQ Ku80_2	Log2 iBAQ Rop1_1	Log2 iBAQ Rop1_2	Log2 iBAQ Rop1_3	Log2 Fold change Rop1/Ku80	Log 10 welch p value Rop1/Ku80 *(-1)	welch Significant	Toxo Signal Peptide	Toxo # TM Domains	Score	Log 10 total Intensity	MS/MS Count Ku80_1	MS/MS Count Ku80_2	MS/MS Count Rop1_1	MS/MS Count Rop1_2	MS/MS Count Rop1_3	Razor + unique peptides Ku80_1	Razor + unique peptides Ku80_2	Razor + unique peptides Rop1_1	Razor + unique peptides Rop1_2	Razor + unique peptides Rop1_3	Sequence coverage [%]	Mol. weight [kDa]
Mus musculus	O35658	C1qbp	Complement component 1 Q subcomponent-binding protein, mitochondrial	16.3645	16.7278	27.9791	27.7178	27.4639	11.1741	3.7383	+			136.23	9.97416	0	0	36	13	5	0	0	7	5	4	54.3	31.013
Toxoplasma gondii	TGME49_309590		rhoptry protein ROP1	16.5436	18.2032	25.9822	24.8577	24.3368	7.6855	1.62166	+	HMM: MACRQLLCSVQNLLFYFLPDIYCT, NN: MACRQLLCSVQNLLFYFLPDIYCT	0	7.4852	9.1506	0	0	5	5	1	0	0	3	3	3	5.6	47.994
Mus musculus	P59999	Arpc4	Actin-related protein 2/3 complex subunit 4	17.0753	17.248	22.5077	24.6486	24.9067	6.85935	1.94759	+			7.9317	8.76255	2	2	1	0	2	2	2	1	1	1	31.5	19.667
Mus musculus	Q61068	Usp17la	Ubiquitin carboxyl-terminal hydrolase 17-like protein A	17.9341	17.9067	23.844	23.5543	25.1205	6.25253	2.23381	+			1.9943	9.1433	0	0	2	1	0	0	0	2	2	2	7	59.072
Mus musculus	Q9CQJ4	Rnf2	E3 ubiquitin-protein ligase RING2	17.6129	17.3996	21.2899	24.7527	23.1359	5.55325	1.52622	+			1.6546	8.77868	0	0	0	2	0	0	0	1	1	1	6.5	37.623
Mus musculus	P26369	U2af2	Splicing factor U2AF 65 kDa subunit	18.9954	18.0162	22.9091	22.8938	22.1754	4.1536	1.45273	+			35.594	8.48585	0	1	5	1	2	0	1	2	2	2	16.2	53.516
Mus musculus	Q3UHU5	Mtcl1	Microtubule cross-linking factor 1	18.2808	18.1902	19.9161	22.0611	22.1718	3.14751	1.30244	+			1.6845	9.04131	0	0	0	1	0	0	0	1	1	1	0.7	213.86
Toxoplasma gondii	TGME49_300280		LSM domain-containing protein	22.5435	17.5526	26.5138	26.2049	23.8631	5.47921	0.607953		N/A	0	1.7953	9.33039	1	0	6	0	0	1	0	1	1	1	8.9	17.883
Mus musculus	P62849	Rps24	40S ribosomal protein S24	17.7237	16.6427	22.3853	18.4161	24.8188	4.69019	0.921307				2.3502	8.32744	0	1	2	0	0	0	1	1	0	1	20.3	15.423
Mus musculus	P18893	Il10	Interleukin-10	17.6776	17.2477	23.6845	23.2483	19.199	4.58131	1.08687				1.8477	8.3243	0	0	2	1	0	0	0	1	1	0	9.6	20.641
Mus musculus	Q9EQR5	Lime1	Lck-interacting transmembrane adapter 1	16.5579	18.0497	16.9359	22.4937	26.092	4.53674	0.645214				1.6168	8.97086	0	0	0	0	1	0	0	0	1	1	5.6	29.551
Mus musculus	P35980	Rpl18	60S ribosomal protein L18	22.0126	17.5096	23.7278	22.7732	24.9606	4.05944	0.514271				5.2508	8.6109	6	4	2	2	0	1	3	2	2	2	19.7	21.644
Mus musculus	P62889	Rpl30	60S ribosomal protein L30	17.8549	19.3161	21.716	22.713	21.997	3.55649	1.04144				1.637	7.93968	1	0	1	1	0	1	0	1	1	1	10.4	12.784
Mus musculus	Q99J55	Ier5l	Immediate early response gene 5-like protein	18.0107	17.7077	22.8523	17.8813	22.8282	3.32808	0.742977				1.6724	8.02173	0	0	1	0	0	0	0	1	0	1	4.2	42.529
Mus musculus	P19253	Rpl13a	60S ribosomal protein L13a	17.2618	23.7122	22.5403	24.4563	24.3643	3.29994	0.310664				3.2874	8.76472	1	2	1	2	2	1	2	1	1	1	10.8	23.464
Toxoplasma gondii	TGME49_239260		histone H4	17.4746	18.0691	21.1063	19.0937	22.6008	3.1617	1.09573		N/A	0	2.6326	7.71357	1	0	0	0	1	1	0	1	0	1	21.4	11.439
Toxoplasma gondii	TGME49_306195		hypothetical protein	17.9695	22.8945	22.6269	23.4876	24.625	3.14781	0.382194		N/A	0	1.9082	8.79443	1	2	1	0	2	1	1	1	1	1	6.4	25.645
Mus musculus	P28656;Q78ZA7	Nap1l1;Nap1l4	Nucleosome assembly protein 1-like 1;Nucleosome assembly protein 1-like 4	16.8947	17.6082	21.7989	21.08	18.0669	3.06379	0.975739				2.4338	7.91442	0	2	1	0	0	0	2	1	1	0	5.4	45.345
Mus musculus	Q9CPP0	Npm3	Nucleoplasmin-3	17.3096	18.268	22.5898	23.5745	16.3192	3.03906	0.506033				2.516	8.17736	0	0	1	0	0	0	0	1	1	0	9.1	19.023
Toxoplasma gondii	TGME49_291860		HORMA domain-containing protein	19.4741	17.9527	21.3359	21.5026	22.2922	2.99685	0.915362		N/A	0	2.1343	8.49397	0	1	0	2	1	0	1	1	1	1	1.2	63.883
Mus musculus	E9PVX6	Mki67	Proliferation marker protein Ki-67	12.9079	17.7439	17.0964	18.2686	18.2754	2.55422	0.319024				25.707	8.17626	1	3	1	0	0	1	3	1	1	1	3.3	350.86
Mus musculus	Q60715	P4ha1	Prolyl 4-hydroxylase subunit alpha-1	17.3632	17.7715	20.1754	18.0742	20.6787	2.0754	0.943103				8.7124	7.86024	1	3	0	0	0	1	2	1	0	1	11.6	60.909
Mus musculus	Q9D883	U2af1	Splicing factor U2AF 35 kDa subunit	17.8681	18.4796	21.2594	17.2703	22.1257	2.0446	0.517566				3.8098	7.91366	1	2	2	1	0	1	2	2	1	1	13	27.815
Mus musculus	Q4FZC9	Syne3	Nesprin-3	17.5659	18.1237	19.7561	19.6325	20.1239	1.99271	1.37808				3.624	8.20933	0	2	0	0	0	0	1	1	1	1	3	112.03
Mus musculus	Q8BKC5	Ipo5	Importin-5	19.0212	18.9392	21.2614	20.7644	20.7501	1.94509	2.28036				46.837	8.59121	0	2	3	2	1	1	1	2	1	1	3.7	123.59
Toxoplasma gondii	TGME49_360830;TGME49_277270		NTPase II;nucleoside-triphosphatase	17.2818	17.6551	19.5051	20.2544	18.1738	1.84262	1.07616		N/A	0	2.125	7.64233	0	0	1	1	0	0	0	1	1	0	5.9	40.518
Mus musculus;Toxoplasma gondii	P62264;TGME49_263700	Rps14	40S ribosomal protein S14;ribosomal protein RPS14	22.3281	23.0966	23.8973	24.4463	25.0207	1.74244	1.2286		N/A	0	5.89	8.54037	1	2	2	1	1	1	3	2	2	2	30.5	16.273
Mus musculus	P84244;P02301	H3f3a;H3f3c	Histone H3.3;Histone H3.3C	16.8943	26.7361	26.3069	17.8918	26.4433	1.73214	0.100276				22.098	9.06168	0	1	3	0	0	0	1	1	0	1	28.7	15.328
Mus musculus	Q99NB9	Sf3b1	Splicing factor 3B subunit 1	17.7315	18.4832	20.2377	21.0178	18.2247	1.71938	0.776706				23.605	8.36582	0	0	2	0	0	0	2	2	2	0	6.8	145.81
Mus musculus	Q6DFW4	Nop58	Nucleolar protein 58	17.7117	22.781	21.799	21.7943	22.2767	1.71033	0.206233				10.64	8.65529	0	3	3	2	1	0	3	3	3	2	13.8	60.342
Mus musculus	Q01320	Top2a	DNA topoisomerase 2-alpha	18.4828	19.9014	20.6379	20.9775	20.9793	1.67277	0.604967				13.701	8.74945	4	7	4	4	3	3	5	4	4	3	7.7	172.79
Mus musculus	Q8BT60;P59108;Q1RLL3;Q9Z140;Q8BLR2;Q0VE82;Q9DC53;Q8JZW4	Cpne3	Copine-3	17.9178	18.8128	20.1425	21.633	18.2035	1.62763	0.615352				37.553	8.02747	2	1	0	1	1	2	1	1	1	1	10.7	59.584
Mus musculus	P35550;Q80WS3	Fbl	rRNA 2-O-methyltransferase fibrillarin	16.2778	23.9865	22.7093	21.9602	20.5756	1.61621	0.126445				37.021	8.79481	1	5	5	1	1	1	3	2	1	1	19.6	34.306
Mus musculus	Q02248;Q02257	Ctnnb1	Catenin beta-1	19.9267	16.7959	18.8233	20.5921	20.4104	1.58063	0.311544				8.8369	8.28823	0	1	2	1	3	1	1	1	1	2	8.7	85.47
Mus musculus	Q61029;Q61033	Tmpo	Lamina-associated polypeptide 2, isoforms beta/delta/epsilon/gamma;Lamina-associated polypeptide 2, isoforms alpha/zeta	19.1289	18.6081	21.2707	20.149	19.8293	1.54783	1.24096				6.6465	8.01812	0	1	3	1	1	0	1	2	1	2	10.2	50.372
Mus musculus	Q61584	Fxr1	Fragile X mental retardation syndrome-related protein 1	17.0492	19.0184	18.6376	19.9637	20.0607	1.52017	0.471239				6.2656	7.92792	0	2	0	0	1	0	2	0	1	1	6.9	76.221
Mus musculus	Q9R0Q6	Arpc1a	Actin-related protein 2/3 complex subunit 1A	16.8075	18.3431	15.4659	20.7652	20.6505	1.38524	0.278347				3.2372	7.85729	0	0	0	1	1	0	0	0	1	1	4.6	41.626
Mus musculus	Q9D554	Sf3a3	Splicing factor 3A subunit 3	17.205	18.5537	20.2272	20.0983	16.9729	1.22008	0.392734				3.7758	7.83189	0	0	2	0	0	0	0	1	1	0	5.8	58.841
Mus musculus	P70168	Kpnb1	Importin subunit beta-1	17.7871	17.4252	19.019	18.9075	18.2206	1.10957	1.43395				9.0747	7.61193	0	2	1	1	0	0	2	1	2	0	6.4	97.183
Mus musculus	Q04750	Top1	DNA topoisomerase 1	17.4282	18.0615	20.1259	18.9835	17.4257	1.1002	0.527352				9.5538	7.80889	1	1	2	0	1	1	1	1	1	1	2.1	90.875
Mus musculus	Q62376	Snrnp70	U1 small nuclear ribonucleoprotein 70 kDa	20.0474	20.8242	20.9207	21.6951	21.9822	1.09688	0.839346				2.2616	8.32609	1	1	0	1	1	1	1	1	1	1	3.3	51.991
Mus musculus	P56480	Atp5b	ATP synthase subunit beta, mitochondrial	19.0023	19.3093	18.6208	21.0913	20.8458	1.03016	0.495748				2.4022	8.1177	0	0	1	1	2	0	0	1	1	1	4.3	56.3
Mus musculus	Q5SUF2	Luc7l3	Luc7-like protein 3	20.9902	21.2977	21.6543	21.6915	22.4133	0.775797	1.11355				7.5905	8.50751	1	1	2	1	1	1	1	1	1	1	3.2	51.45
Mus musculus	P84228	Hist1h3b	Histone H3.2	27.0892	29.6787	28.8682	29.266	29.3413	0.774561	0.182735				30.601	10.0553	3	8	11	11	7	2	2	2	2	2	28.7	15.388
Mus musculus	P27641	Xrcc5	X-ray repair cross-complementing protein 5	20.0678	20.2496	19.7859	20.9578	22.0129	0.760201	0.445452				55	8.61881	3	2	2	2	4	1	1	2	2	3	8.7	83.056
Toxoplasma gondii	TGME49_235470		myosin A	21.9921	18.1562	20.3113	21.3394	20.6225	0.683601	0.106626		N/A	0	13.434	8.63201	6	1	0	2	0	4	1	2	2	1	9.6	93.319
Mus musculus	Q7TPV4	Mybbp1a	Myb-binding protein 1A	18.4592	21.0413	19.5228	20.5744	20.8452	0.563886	0.131317				30.173	8.68454	1	3	5	1	2	1	4	3	2	3	6.7	152.04
Mus musculus	P60867	Rps20	40S ribosomal protein S20	23.3442	23.666	22.9292	24.8941	24.2247	0.51088	0.324922				5.0406	8.61663	4	2	3	1	1	1	2	2	1	1	19.3	13.373
Mus musculus	Q64523;Q6GSS7	Hist2h2ac;Hist2h2aa1	Histone H2A type 2-C;Histone H2A type 2-A	27.4799	29.442	29.2486	29.1626	28.4948	0.507762	0.157396				45.075	10.1027	7	13	17	10	8	3	3	5	5	4	58.1	13.988
Mus musculus	P16858;Q64467	Gapdh;Gapdhs	Glyceraldehyde-3-phosphate dehydrogenase;Glyceraldehyde-3-phosphate dehydrogenase, testis-specific	23.2557	24.5871	24.3878	24.6645	24.1848	0.491023	0.226366				83.824	9.21625	1	6	4	3	0	1	2	2	2	2	11.4	35.81
Mus musculus	Q00PI9	Hnrnpul2	Heterogeneous nuclear ribonucleoprotein U-like protein 2	18.5308	22.0356	20.8018	20.0637	21.2892	0.435043	0.0728053				10.68	8.52207	3	5	5	2	2	2	2	2	2	2	6.2	84.939
Mus musculus	P07356	Anxa2	Annexin A2	24.4997	24.9641	24.0951	25.3134	26.0548	0.422558	0.25985				91.015	9.6321	11	11	9	8	9	8	8	7	6	7	39.8	38.676
Mus musculus	Q8K310	Matr3	Matrin-3	22.7586	24.38	23.9687	24.3219	23.594	0.392246	0.146613				118.2	9.47084	3	9	15	6	5	4	6	10	6	5	22	94.629
Mus musculus	P07091	S100a4	Protein S100-A4	23.4462	23.4687	22.6559	24.4774	23.923	0.227952	0.146572				3.457	8.53725	1	1	1	1	1	1	1	1	1	1	16.8	11.721
Mus musculus	P21981	Tgm2	Protein-glutamine gamma-glutamyltransferase 2	21.6191	22.7358	22.844	22.297	22.0486	0.219104	0.115982				65.047	8.98636	5	10	5	4	2	5	5	4	4	2	20.6	77.06
Mus musculus	Q6P4T2	Snrnp200	U5 small nuclear ribonucleoprotein 200 kDa helicase	16.613	19.1261	17.1698	18.4566	18.4742	0.163996	0.0368317				8.7928	7.89952	1	2	2	0	0	1	3	2	0	0	3	244.54
Mus musculus	Q99020	Hnrnpab	Heterogeneous nuclear ribonucleoprotein A/B	18.8062	19.6296	18.9107	19.428	19.6843	0.123105	0.0846882				2.4191	7.52973	2	3	1	1	0	2	2	1	1	1	9.5	30.831
Mus musculus	P68369;P05214	Tuba1a;Tuba3a	Tubulin alpha-1A chain;Tubulin alpha-3 chain	20.2733	21.73	20.0442	21.2827	21.954	0.0919927	0.0320948				4.4696	8.42239	1	2	2	2	1	1	1	1	1	1	29.9	50.135
Mus musculus	Q5SX40;P13542;Q5SX39	Myh1;Myh8;Myh4	Myosin-1;Myosin-8;Myosin-4	21.8922	20.8516	20.3579	21.7265	22.2564	0.0751009	0.0321163				3.386	9.19767	3	1	1	1	2	2	1	2	1	2	2.8	223.34
Mus musculus	Q9R0P5	Dstn	Destrin	19.1441	18.252	19.5967	17.5366	19.0491	0.0294574	0.0125397				2.4621	7.32348	1	1	3	0	0	1	1	1	0	1	7.9	18.521
Mus musculus	O70133	Dhx9	ATP-dependent RNA helicase A	23.2911	24.5286	23.7816	23.8779	24.0408	-0.00971286	0.00435391				78.843	9.71297	10	28	24	10	8	11	17	14	10	11	19.9	149.47
Mus musculus	Q76MZ3	Ppp2r1a	Serine/threonine-protein phosphatase 2A 65 kDa regulatory subunit A alpha isoform	18.7253	18.8234	17.9677	18.6664	19.632	-0.0189708	0.0122053				22.217	7.88211	3	1	2	1	1	1	1	1	1	1	3.4	65.322
Mus musculus	Q99K48	Nono	Non-POU domain-containing octamer-binding protein	23.1846	23.892	22.5998	23.4809	24.2371	-0.0990092	0.0567146				52.545	9.12678	2	5	4	2	4	1	3	2	3	3	11	54.54
Mus musculus	P48962	Slc25a4	ADP/ATP translocase 1	22.0241	22.7213	22.2914	22.369	21.9583	-0.166446	0.143822				41.257	8.73391	3	5	5	2	3	2	3	3	1	2	23.2	32.904
Mus musculus	Q9JKF1	Iqgap1	Ras GTPase-activating-like protein IQGAP1	19.123	17.6624	16.7958	18.8607	19.0209	-0.166915	0.0544793				9.8745	7.98382	3	1	1	0	0	3	1	1	1	0	4.9	188.74
Mus musculus	Q9JIX8	Acin1	Apoptotic chromatin condensation inducer in the nucleus	16.7956	17.6533	16.8567	16.9167	17.3938	-0.1687	0.116652				7.7812	7.71109	1	3	1	1	1	1	2	1	1	1	2.3	150.72
Mus musculus	Q6ZWN5	Rps9	40S ribosomal protein S9	23.5762	23.1042	22.6322	23.267	23.5976	-0.174632	0.174652				2.8935	8.74737	2	2	1	1	0	2	1	2	1	2	9.8	22.591
Mus musculus	Q61398	Pcolce	Procollagen C-endopeptidase enhancer 1	20.2658	22.6498	21.2637	21.897	20.6594	-0.184404	0.0441327				48.781	8.54711	0	7	3	2	1	1	5	4	3	2	24.6	50.167
Mus musculus	P17225;Q8BHD7	Ptbp1	Polypyrimidine tract-binding protein 1	24.8548	25.9573	25.0023	25.5468	25.0888	-0.193385	0.104172				100.04	9.64149	10	16	14	10	8	7	9	7	5	3	40.2	56.477
Mus musculus	Q61543	Glg1	Golgi apparatus protein 1	20.1293	21.4438	20.2032	21.5314	20.0343	-0.196947	0.0808017				25.17	8.74716	4	6	6	3	5	3	5	5	3	4	7.3	133.73
Mus musculus	Q8C0C7	Farsa	Phenylalanine--tRNA ligase alpha subunit	21.0472	21.445	19.9717	21.6609	21.5134	-0.197438	0.120059				5.0729	8.48992	1	2	1	1	1	1	2	1	1	1	4.9	57.598
Mus musculus;Toxoplasma gondii	P63017;P17156;TGME49_273760;Q61696;P16627;P17879;TGME49_311720	Hspa8;Hspa2	Heat shock cognate 71 kDa protein;Heat shock-related 70 kDa protein 2;chaperonin protein BiP;heat shock protein HSP70	25.0346	25.0708	23.9795	24.9795	25.6034	-0.198604	0.145426		HMM: MTAAKKLSLFSLAALFCLLSVATLRPVAAS, NN: MTAAKKLSLFSLAALFCLLSVATLRPVAAS;N/A	0;1	29.4	9.75064	9	15	13	12	14	7	7	6	6	6	24.9	70.87
Mus musculus	Q99MW1	Stk31	Serine/threonine-protein kinase 31	17.8202	19.4403	18.2699	16.366	20.5679	-0.228972	0.0528737				2.1465	8.02784	0	0	0	0	1	0	0	1	0	1	0.9	115.02
Toxoplasma gondii	TGME49_232680		hypothetical protein	23.5605	22.7907	21.6773	23.2978	23.8204	-0.243737	0.115007		N/A	0	2.4063	9.61457	2	1	0	1	2	1	1	2	2	2	1.8	180.41
Mus musculus	Q6ZQL4	Wdr43	WD repeat-containing protein 43	17.317	19.6967	19.1319	17.6617	17.9417	-0.261717	0.0631749				19.074	7.81998	0	6	1	2	0	0	2	2	2	1	10.8	75.38
Mus musculus	O88322	Nid2	Nidogen-2	20.8419	22.7781	22.4031	22.2197	19.8795	-0.309255	0.0827006				44.737	9.07846	2	14	8	7	5	2	10	9	6	4	17.4	153.91
Mus musculus	Q8R1A4	Dock7	Dedicator of cytokinesis protein 7	16.4925	16.5062	16.4248	16.1542	15.8854	-0.344572	0.803755				4.3274	7.53686	1	1	2	3	1	2	2	2	2	1	2.7	241.44
Mus musculus	Q8CGP2;Q8CGP1;Q6ZWY9;Q64525;Q64478;Q64475;P10854;P10853;Q9D2U9;Q8CGP0;Q64524;P70696	Hist1h2bp;Hist1h2bk;Hist1h2bc;Hist2h2bb;Hist1h2bh;Hist1h2bb;Hist1h2bm;Hist1h2bf;Hist3h2ba;Hist3h2bb;Hist2h2be;Hist1h2ba	Histone H2B type 1-P;Histone H2B type 1-K;Histone H2B type 1-C/E/G;Histone H2B type 2-B;Histone H2B type 1-H;Histone H2B type 1-B;Histone H2B type 1-M;Histone H2B type 1-F/J/L;Histone H2B type 3-A;Histone H2B type 3-B;Histone H2B type 2-E;Histone H2B type 1-A	27.9479	29.3447	28.4876	28.2368	28.1532	-0.353778	0.154016				10.12	10.1311	8	17	17	12	7	3	4	3	3	3	35.7	13.992
Mus musculus	O88441	Mtx2	Metaxin-2	22.882	23.0765	21.7518	22.2688	23.7829	-0.378102	0.221959				43.43	8.70068	2	0	2	1	1	1	1	1	1	1	10.6	29.758
Mus musculus	P19324	Serpinh1	Serpin H1	24.4396	25.3821	24.0526	24.5529	24.9835	-0.381166	0.246174				80.968	9.52231	10	13	12	5	6	5	8	4	4	4	36.5	46.533
Mus musculus	O88569	Hnrnpa2b1	Heterogeneous nuclear ribonucleoproteins A2/B1	23.2028	25.5608	23.9882	23.6178	24.3784	-0.386977	0.0977053				70.172	9.34976	3	15	12	9	12	4	7	6	5	5	39.4	37.402
Mus musculus	Q61554;Q61555	Fbn1	Fibrillin-1	15.449	18.824	16.5735	16.8063	16.7731	-0.41883	0.0730688				2.6987	7.88264	1	1	0	1	0	1	1	0	1	0	1.4	312.3
Mus musculus	Q8BMS1	Hadha	Trifunctional enzyme subunit alpha, mitochondrial;Long-chain enoyl-CoA hydratase;Long chain 3-hydroxyacyl-CoA dehydrogenase	22.3475	21.9014	21.3634	22.33	21.4121	-0.422618	0.452159				15.023	8.88113	4	7	4	4	1	4	6	2	2	1	15.1	82.669
Mus musculus	P48678	Lmna	Prelamin-A/C;Lamin-A/C	25.0314	26.4729	25.3428	25.1377	25.4175	-0.452781	0.192064				175.13	10.0348	13	42	41	18	22	12	17	17	14	12	42	74.237
Mus musculus	P99024;Q9CWF2;Q7TMM9;Q9ERD7;Q922F4	Tubb5;Tubb2b;Tubb2a	Tubulin beta-5 chain;Tubulin beta-2B chain;Tubulin beta-2A chain	24.9121	25.6716	23.7982	24.7305	25.7717	-0.525074	0.301684				59.616	9.56923	12	8	13	10	12	7	6	6	6	5	34.2	49.67
Mus musculus	P62806	Hist1h4a	Histone H4	28.1295	29.5467	28.2756	28.2136	28.3613	-0.554591	0.238791				29.777	10.0922	7	14	10	7	7	5	6	6	6	5	53.4	11.367
Toxoplasma gondii	TGME49_282030;TGGT1_282030		hypothetical protein	20.1351	21.5476	18.8705	22.1034	19.8087	-0.580525	0.180681		N/A	0	2.0142	8.78425	2	2	0	2	0	1	1	1	1	1	1.3	139.14
Mus musculus	Q7TMK9	Syncrip	Heterogeneous nuclear ribonucleoprotein Q	21.247	22.2404	20.4885	21.4096	21.5247	-0.60282	0.373297				1.6001	8.67298	0	1	1	0	0	1	1	1	1	1	1.9	69.632
Mus musculus	P61979	Hnrnpk	Heterogeneous nuclear ribonucleoprotein K	23.4635	24.896	23.8317	23.6729	23.2012	-0.611131	0.262382				48.816	9.27372	6	17	10	7	7	5	10	5	3	6	33.7	50.976
Mus musculus	P80317	Cct6a	T-complex protein 1 subunit zeta	18.8521	19.3362	16.6066	19.4385	19.3617	-0.625168	0.239723				11.402	7.81625	1	2	0	0	1	1	1	0	1	1	4	58.004
Mus musculus	Q62167;P16381	Ddx3x;D1Pas1	ATP-dependent RNA helicase DDX3X;Putative ATP-dependent RNA helicase Pl10	24.4279	24.458	22.7754	24.32	24.329	-0.634816	0.46356				67.696	9.57002	7	12	12	7	5	7	8	6	7	5	23.1	73.101
Mus musculus	P70372	Elavl1	ELAV-like protein 1	22.4053	23.9151	22.6964	22.1891	22.6424	-0.650888	0.264246				8.9256	8.80069	4	8	3	2	3	3	4	2	2	2	21.5	36.169
Mus musculus	Q8R0W0	Eppk1	Epiplakin	21.7693	20.6533	17.7876	21.7109	22.1805	-0.651625	0.156163				49.474	9.69232	4	2	1	4	3	3	2	1	1	1	1.6	723.3
Mus musculus	P11276	Fn1	Fibronectin;Anastellin	30.8683	31.6723	30.1276	30.7987	30.8609	-0.674583	0.516465				323.31	12.0574	487	802	634	483	461	97	115	103	98	96	64.7	272.53
Mus musculus	Q8R422	Cd109	CD109 antigen	22.6706	21.768	19.8573	22.6068	22.1572	-0.678883	0.27195				78.472	9.16047	5	6	2	6	2	4	3	2	3	2	6.7	161.66
Mus musculus	Q8C2Q3	Rbm14	RNA-binding protein 14	21.138	21.3553	20.976	18.8485	21.8674	-0.682714	0.278845				8.0923	8.41845	1	1	2	2	2	1	2	2	2	2	7.6	69.448
Mus musculus	P14148	Rpl7	60S ribosomal protein L7	24.8299	25.1631	23.3166	24.8962	24.7189	-0.68595	0.518176				16.581	9.24964	6	3	2	5	5	3	4	2	3	2	25.6	31.419
Mus musculus	O35737	Hnrnph1	Heterogeneous nuclear ribonucleoprotein H;Heterogeneous nuclear ribonucleoprotein H, N-terminally processed	24.604	25.9696	24.0951	24.5707	25.1306	-0.688019	0.312116				80.808	9.49004	6	15	12	5	5	5	6	5	4	4	40.3	49.199
Mus musculus	Q921M3	Sf3b3	Splicing factor 3B subunit 3	20.1168	21.7218	19.0638	20.1362	21.4666	-0.69712	0.244874				8.1953	8.67952	1	4	3	1	2	2	3	2	2	2	7.3	135.55
Mus musculus	P47911	Rpl6	60S ribosomal protein L6	25.377	24.8801	23.5879	24.8498	24.8446	-0.701098	0.605043				20.622	9.31471	7	7	3	4	2	4	4	4	4	4	21.6	33.509
Mus musculus	Q8CC35	Synpo	Synaptopodin	23.0993	23.4893	22.1319	22.7918	22.8165	-0.714276	1.00332				41.983	9.25628	10	9	3	4	9	11	8	6	6	9	24.8	99.55
Mus musculus	P62245	Rps15a	40S ribosomal protein S15a	24.4636	24.3229	22.6659	24.6171	23.7486	-0.716016	0.479046				9.4894	8.86605	3	2	3	2	2	2	1	2	2	2	26.2	14.839
Toxoplasma gondii	TGME49_320015		hypothetical protein	20.1486	19.9587	18.2376	19.7829	19.8242	-0.772087	0.55951		HMM: MSVCQGFVLARGLHAH, NN: MSVCQGFVLARGLHAH	0	1.9017	7.92554	2	1	1	1	2	1	1	1	1	1	3.1	42.235
Mus musculus	D3YVL2	Ttc18	Cilia- and flagella-associated protein 70	19.6075	22.1983	19.7344	20.344	20.2649	-0.788456	0.186073				1.7477	8.6277	2	1	0	2	0	1	1	1	1	1	1.1	128.27
Mus musculus	Q99K41	Emilin1	EMILIN-1	24.75	26.0448	24.2832	24.7915	24.7487	-0.78958	0.367442				143.58	9.98404	21	38	31	18	17	17	24	17	16	16	39.3	107.58
Mus musculus	Q2PZL6	Fat4	Protocadherin Fat 4	17.4886	18.0324	15.943	17.495	17.4543	-0.796345	0.573139				21.189	8.19698	1	3	0	1	1	1	2	1	1	1	0.7	540.31
Mus musculus	Q05793	Hspg2	Basement membrane-specific heparan sulfate proteoglycan core protein;Endorepellin;LG3 peptide	26.6905	27.42	25.8886	26.4821	26.3475	-0.815808	0.651041				323.31	10.9028	105	188	138	100	98	60	73	64	53	51	36.8	398.29
Mus musculus	P62880;P29387	Gnb2	Guanine nucleotide-binding protein G(I)/G(S)/G(T) subunit beta-2	27.1211	26.5526	24.5047	26.6996	26.8145	-0.830593	0.408486				20.321	9.81011	10	4	2	4	4	6	5	2	2	2	42.6	37.331
Mus musculus	Q8CG19	Ltbp1	Latent-transforming growth factor beta-binding protein 1	17.7959	18.3602	17.4024	17.7057	16.6252	-0.833644	0.821649				4.1433	7.87584	1	2	1	1	1	1	2	1	1	1	1.6	186.72
Mus musculus	P11087	Col1a1	Collagen alpha-1(I) chain	24.8059	25.094	23.4858	24.2737	24.5239	-0.855483	1.00661				110.92	9.97344	23	32	14	12	12	15	19	12	10	10	25.7	138.03
Mus musculus	P16406	Enpep	Glutamyl aminopeptidase	20.5153	16.3097	18.1869	17.9359	16.5109	-0.867916	0.124094				3.2455	7.90622	1	2	0	0	0	1	1	0	0	0	2.6	107.96
Mus musculus	P49312	Hnrnpa1	Heterogeneous nuclear ribonucleoprotein A1;Heterogeneous nuclear ribonucleoprotein A1, N-terminally processed	24.2212	24.293	23.049	23.3716	23.7047	-0.881964	1.40752				27.228	9.13094	3	9	7	1	6	3	7	5	3	5	32.2	34.196
Mus musculus	Q9DC51	Gnai3	Guanine nucleotide-binding protein G(k) subunit alpha	24.1857	22.7577	21.2025	22.8019	23.7142	-0.898839	0.346006				11.263	8.8886	1	1	0	0	1	2	1	1	1	2	19.2	40.538
Mus musculus	P68373;P05213;Q9JJZ2;P68368	Tuba1c;Tuba1b;Tuba8;Tuba4a	Tubulin alpha-1C chain;Tubulin alpha-1B chain;Tubulin alpha-8 chain;Tubulin alpha-4A chain	25.2322	25.8506	24.3668	24.8271	24.6887	-0.913835	0.78464				35.297	9.57733	8	16	7	4	3	6	8	3	4	4	30.1	49.909
Mus musculus	P20029	Hspa5	78 kDa glucose-regulated protein	24.0053	24.4387	22.5729	23.2835	24.0465	-0.92104	0.806889				32.192	9.34708	5	14	7	3	3	8	10	5	5	5	27.2	72.421
Toxoplasma gondii	TGME49_291890		microneme protein MIC1	19.4571	19.4777	18.0234	18.4685	19.1309	-0.926461	0.990282		HMM: MGQALFLTVLLPVLFGVGPEAYGE, NN: MGQALFLTVLLPVLFGV	0	8.5718	7.50374	2	1	0	0	0	1	1	0	0	0	3.9	48.629
Mus musculus	Q61937	Npm1	Nucleophosmin	26.1676	26.1639	24.5028	25.2811	25.8065	-0.968933	0.903839				23.073	9.51695	15	12	13	8	10	3	3	3	3	3	22.9	32.56
Mus musculus	Q3UTJ2	Sorbs2	Sorbin and SH3 domain-containing protein 2	24.4058	24.2334	22.2437	23.7803	23.9832	-0.983866	0.671843				156.93	9.69127	13	13	8	13	11	6	5	4	4	4	10.4	132.35
Mus musculus	Q8VHX6	Flnc	Filamin-C	18.5426	19.2016	17.5841	17.2573	18.7292	-1.01527	0.783112				18.22	8.38358	6	6	0	0	3	5	5	1	0	3	5.9	291.12
Mus musculus	Q99PL5	Rrbp1	Ribosome-binding protein 1	21.6694	21.3456	18.8994	21.2963	21.2712	-1.01853	0.484282				39.037	9.13232	9	10	2	7	2	6	4	2	3	2	6.9	172.88
Mus musculus	Q60847	Col12a1	Collagen alpha-1(XII) chain	21.9556	22.77	21.0946	21.7076	21.1805	-1.03529	0.713438				93.354	9.45662	16	20	12	9	6	11	14	10	9	8	13.4	340.21
Mus musculus	Q60605;Q8CI43	Myl6	Myosin light polypeptide 6	29.0792	29.8529	27.3212	28.9688	28.9927	-1.03846	0.654429				119.16	10.4436	21	27	21	16	20	9	9	9	8	9	73.5	16.93
Mus musculus;Toxoplasma gondii	Q01853;TGME49_273090;TGME49_321640	Vcp	Transitional endoplasmic reticulum ATPase;cell division protein CDC48AP;cell division protein CDC48CY	22.8586	23.7222	22.0309	22.0832	22.6224	-1.04493	0.67892		HMM: MGTAWCPLEGAGWDSSASSFRRGLGLRRLLSLSVFLLLPFPFIFLSPAHAV, NN: MGTAWCPLEGAGWDSSASSFRRGLGLRRLLSLSVFLLLPFPFIFLSPAHAV;N/A	0;1	45.706	9.22173	6	15	8	4	4	8	12	6	4	4	32.9	89.321
Mus musculus	O54724	Ptrf	Polymerase I and transcript release factor	25.2527	24.9592	22.4297	24.8007	24.9325	-1.05165	0.488822				91.426	9.40042	10	7	5	8	5	4	4	3	3	3	20.2	43.953
Mus musculus	P62702	Rps4x	40S ribosomal protein S4, X isoform	24.088	21.6564	21.519	20.0399	23.8728	-1.06162	0.241089				13.604	8.81246	7	4	2	1	3	6	4	3	1	3	30	29.597
Mus musculus	Q9D0E1	Hnrnpm	Heterogeneous nuclear ribonucleoprotein M	22.3283	23.4134	21.0797	22.128	22.2033	-1.06718	0.602404				19.376	9.1247	2	5	1	3	3	2	4	2	2	2	8.8	77.648
Mus musculus	P51410	Rpl9	60S ribosomal protein L9	21.2621	22.5846	21.2372	17.7849	23.5117	-1.07874	0.224576				6.4368	8.32987	1	1	1	1	2	1	1	1	1	1	11.5	21.881
Mus musculus	Q62009	Postn	Periostin	18.2253	20.5919	18.0553	18.7908	18.1264	-1.08445	0.280014				2.0073	7.96499	0	2	0	1	0	0	2	1	1	0	3.9	93.142
Mus musculus	Q7TPR4;O88990	Actn1	Alpha-actinin-1	26.2239	26.1293	23.9174	25.2519	25.9642	-1.1321	0.700945				226.57	10.1548	37	40	25	24	27	25	30	17	17	20	61.3	103.07
Mus musculus	P37889	Fbln2	Fibulin-2	25.3651	26.043	23.8916	24.876	24.9242	-1.14012	0.965565				90.046	9.97095	17	30	14	17	16	12	15	11	10	10	18.1	131.83
Mus musculus	Q9ERG0	Lima1	LIM domain and actin-binding protein 1	22.8083	22.4726	19.8582	22.1479	22.4806	-1.1449	0.525796				27.272	9.05549	5	5	2	1	3	5	4	2	4	4	10.6	84.059
Mus musculus	Q9EP71	Rai14	Ankycorbin	22.4939	22.2231	20.603	21.7062	21.3287	-1.1459	1.24073				64.326	9.04466	7	8	2	6	1	4	6	2	3	2	11	108.85
Mus musculus	P28481	Col2a1	Collagen alpha-1(II) chain;Collagen alpha-1(II) chain;Chondrocalcin	22.2314	22.772	20.7198	21.4088	21.915	-1.15383	1.10059				48.148	9.19187	9	8	2	4	4	10	6	4	3	5	15.3	141.97
Mus musculus	Q61245	Col11a1	Collagen alpha-1(XI) chain	18.6849	20.0961	16.755	19.7608	18.18	-1.15852	0.422707				30.354	8.33997	0	4	0	1	1	1	2	0	1	1	3.7	181.03
Mus musculus	P58771	Tpm1	Tropomyosin alpha-1 chain	27.4371	26.8554	25.125	26.5859	26.2195	-1.16943	0.946073				60.277	9.91905	13	14	7	11	7	11	8	3	5	5	29.2	32.68
Mus musculus	Q9WTI7	Myo1c	Unconventional myosin-Ic	28.4128	27.8901	25.485	27.7273	27.7138	-1.17607	0.597707				323.31	10.7869	87	80	50	68	64	41	38	29	32	32	51.3	121.94
Mus musculus	P20152;P31001;P15331;CON__Q9DCV7;CON__Q3KNV1;CON__P08729;Q9DCV7;CON__Q9H552;CON__Q9NSB2;CON__Q6ISB0;CON__H-INV:HIT000292931;CON__Q61726;CON__O43790;CON__Q6NT21;CON__P78385;CON__Q14533;CON__P78386;CON__Q8N1N4-2;CON__Q7RTT2;CON__P07744;CON__P12035;CON__Q01546;P03995;Q9ERE2;P97861;Q6IMF0;P46660;Q9Z2T6;P07744;P08551;Q3UV17;Q99M73;P08553;P19246	Vim	Vimentin	31.6028	31.8575	29.4144	30.8732	31.3603	-1.18083	0.7538				323.31	11.6331	196	239	139	156	181	47	43	41	43	44	84.5	53.687
Mus musculus	Q569Z6	Thrap3	Thyroid hormone receptor-associated protein 3	20.8642	22.4949	20.3678	19.8699	21.2115	-1.19653	0.450673				3.8111	8.73243	2	4	3	2	3	2	2	2	2	2	2.8	108.18
Mus musculus	Q5SYD0	Myo1d	Unconventional myosin-Id	23.355	22.9965	20.5836	22.9476	22.3774	-1.20623	0.640836				35.411	9.32767	18	11	5	13	10	10	10	6	8	8	22.6	116.08
Mus musculus	Q8VEK3	Hnrnpu	Heterogeneous nuclear ribonucleoprotein U	23.756	24.3766	22.1534	22.9865	23.4358	-1.20776	1.03926				59.243	9.33203	3	1	4	2	1	2	2	2	3	3	11.5	87.917
Mus musculus	Q3THE2	Myl12b	Myosin regulatory light chain 12B	29.4403	29.6922	27.2297	28.8613	28.9599	-1.21593	0.803281				82.173	10.3961	20	23	13	14	17	8	7	6	7	7	51.7	19.779
Mus musculus;Toxoplasma gondii	Q99PV0;TGME49_231970	Prpf8	Pre-mRNA-processing-splicing factor 8;pre-mRNA processing splicing factor PRP8	19.7123	20.9725	18.9857	19.5434	18.8415	-1.21888	0.552785		N/A	0	23.318	8.77308	4	12	4	2	1	3	9	2	2	1	7.2	273.61
Mus musculus	P63260	Actg1	Actin, cytoplasmic 2;Actin, cytoplasmic 2, N-terminally processed	33.1757	33.0101	30.5289	32.1865	32.8471	-1.23873	0.671817				323.31	11.8145	187	215	103	119	142	23	23	18	21	21	77.9	41.792
Mus musculus	Q8CCK0	H2afy2	Core histone macro-H2A.2	20.5328	22.6759	19.9149	20.6082	20.538	-1.25062	0.350976				6.9491	8.36962	0	4	3	1	0	1	3	3	1	1	13.2	40.092
Mus musculus;Toxoplasma gondii	P27659;TGME49_227360	Rpl3	60S ribosomal protein L3;ribosomal protein RPL3	24.373	23.7684	21.0654	23.8993	23.4953	-1.25069	0.53372		N/A	0	8.1644	9.09729	5	4	1	5	4	4	4	1	4	3	15.1	46.109
Toxoplasma gondii	TGME49_233480		SAG-related sequence SRS29C	24.493	23.2777	21.821	22.2759	23.7834	-1.25857	0.606756		HMM: MATRASLARQKTGAACLAVLTASPSVVAAK, NN: MATRASLARQKTGAACLAVLTASPSVVAAKPWKRWVGVSVILASAFAVGVSAG	0	8.1549	8.90233	4	5	1	2	1	2	3	1	1	1	9.4	39.119
Mus musculus;Toxoplasma gondii	Q61656;TGME49_236650	Ddx5	Probable ATP-dependent RNA helicase DDX5;DEAD (Asp-Glu-Ala-Asp) box polypeptide 17	24.9032	25.2362	22.8525	24.2957	24.2688	-1.26406	0.972454		N/A	0	33.003	9.58176	10	13	6	8	7	7	8	5	5	4	22.8	69.289
Mus musculus	Q9QXS1	Plec	Plectin	27.2296	27.1692	24.6923	26.426	26.6642	-1.27187	0.752009				323.31	11.1948	311	307	134	191	216	164	177	104	122	126	51.3	534.18
Mus musculus	P97434	Mprip	Myosin phosphatase Rho-interacting protein	25.5896	24.7525	22.4535	24.4359	24.7788	-1.28169	0.646017				178.89	9.9126	43	34	10	21	18	24	20	10	13	9	37.3	116.41
Mus musculus	P81069	Gabpb2	GA-binding protein subunit beta-2	25.192	24.3092	22.5585	23.892	23.9516	-1.28327	0.837389				2.8001	9.13338	2	2	2	3	2	1	1	1	1	1	3.1	45.658
Mus musculus	Q99104	Myo5a	Unconventional myosin-Va	22.511	21.3339	19.3272	21.7031	20.8284	-1.30286	0.601465				44.243	9.1407	6	4	1	5	3	4	5	2	4	3	6.3	215.54
Mus musculus	Q9JJ28	Flii	Protein flightless-1 homolog	21.1117	20.0734	17.2636	20.61	19.99	-1.3047	0.461973				26.192	8.57134	6	3	1	3	3	5	4	1	2	3	9.3	144.8
Mus musculus	Q7TPW1	Nexn	Nexilin	19.2273	19.0537	17.2633	18.6059	17.6016	-1.31692	1.11636				2.5907	7.5408	2	1	0	0	0	2	1	0	0	0	3.5	72.107
Mus musculus	Q80X90	Flnb	Filamin-B	22.7465	22.4185	20.4217	21.3589	22.0032	-1.32121	1.0423				63.64	9.47587	21	18	11	11	12	16	14	7	9	10	14.8	277.82
Mus musculus	Q8VDD5	Myh9	Myosin-9	31.999	31.4437	28.7957	31.2662	31.0689	-1.34437	0.642706				323.31	12.1154	721	672	340	530	497	133	131	111	125	126	64	226.37
Mus musculus	Q8BSY0	Asph	Aspartyl/asparaginyl beta-hydroxylase	21.0258	20.2991	16.6691	20.1651	21.1187	-1.3448	0.368993				7.2371	8.28461	2	3	1	2	2	1	1	1	1	1	2.7	83.041
Mus musculus	Q9CQ19	Myl9	Myosin regulatory light polypeptide 9	26.1736	26.8393	24.1215	25.7404	25.618	-1.34651	0.927609				123.72	9.47132	7	10	3	6	4	4	4	4	4	4	69.2	19.854
Mus musculus	P09103	P4hb	Protein disulfide-isomerase	23.8281	24.6973	21.9245	23.1726	23.6398	-1.35043	0.85123				60.341	9.36404	6	7	4	3	2	6	6	4	3	3	22.4	57.058
Mus musculus	P35441;CON__Q28194	Thbs1	Thrombospondin-1	24.8489	25.0766	23.0329	23.7264	24.0399	-1.363	1.48142				74.49	9.82887	16	22	14	13	9	11	12	10	9	6	15.5	129.65
Mus musculus	P49817;P51637	Cav1	Caveolin-1	25.9193	25.704	23.3546	24.4928	25.4137	-1.39131	0.852033				6.4137	9.2948	7	5	3	4	2	3	3	2	2	2	25.3	20.538
Mus musculus	Q61879;Q91Z83;Q02566;P13541;A2AQP0	Myh10	Myosin-10	30.4933	29.9376	27.487	29.5681	29.4097	-1.39388	0.784777				323.31	11.6393	388	341	175	261	211	112	106	77	88	86	65.1	228.99
Mus musculus	Q8CDU5	Efhb	EF-hand domain-containing family member B	23.8411	23.4558	21.2951	22.5657	22.8988	-1.39519	1.04073				2.2863	9.29759	5	3	2	2	4	1	1	1	1	1	2.1	95.742
Mus musculus	Q6IRU2	Tpm4	Tropomyosin alpha-4 chain	21.5116	20.6727	19.8406	18.6611	20.5601	-1.40488	0.864281				3.2247	8.03015	1	1	1	1	1	1	1	1	1	1	5.6	28.467
Mus musculus	P05977;P09542	Myl1;Myl3	Myosin light chain 1/3, skeletal muscle isoform;Myosin light chain 3	25.8569	26.3365	23.6159	25.064	25.2771	-1.44431	1.01716				12.065	9.44872	2	6	3	3	2	1	2	1	1	1	8.5	20.594
Mus musculus	Q571H0	Urb1	Nucleolar pre-ribosomal-associated protein 1	18.4894	18.8534	17.1192	17.4395	17.0423	-1.47111	1.61399				1.8326	7.52935	0	0	1	1	1	0	0	1	1	1	0.7	254.61
Mus musculus	Q9DBR7	Ppp1r12a	Protein phosphatase 1 regulatory subunit 12A	23.1943	22.4143	19.3679	22.3782	22.1911	-1.49189	0.577482				39.374	9.10853	9	8	0	3	6	6	7	2	5	6	16.1	114.99
Mus musculus	P01868;P01869	Ighg1	Ig gamma-1 chain C region secreted form;Ig gamma-1 chain C region, membrane-bound form	22.9208	24.9634	23.775	26.4484	17.1192	-1.4946	0.184142				3.1375	9.31288	0	2	3	3	2	1	1	1	1	1	3.1	35.704
Mus musculus	Q9JHJ0	Tmod3	Tropomodulin-3	24.9823	25.2933	22.3369	24.0152	24.517	-1.5148	0.846585				83.891	9.34641	10	12	5	4	7	6	7	2	3	3	36.4	39.502
Mus musculus	Q7TT50	Cdc42bpb	Serine/threonine-protein kinase MRCK beta	20.0319	18.6416	17.4048	17.3617	18.6281	-1.53853	0.663216				9.8728	8.09482	1	1	0	0	0	1	1	0	0	0	3.4	194.75
Mus musculus	Q62191	Trim21	E3 ubiquitin-protein ligase TRIM21	20.5341	20.7013	20.798	18.1192	18.2243	-1.57053	0.669663				3.7932	8.06755	1	1	1	1	0	1	1	1	1	0	6.6	54.174
Mus musculus	Q61391	Mme	Neprilysin	25.4649	24.9354	22.2659	24.6019	23.9939	-1.57959	0.845677				30.935	9.69323	14	14	12	9	6	8	8	6	5	4	17.7	85.701
Mus musculus	Q62261	Sptbn1	Spectrin beta chain, non-erythrocytic 1	22.5538	22.2437	19.2527	21.5124	21.6624	-1.58958	0.758831				68.14	9.40998	16	18	5	13	10	15	19	5	11	10	15.8	274.22
Toxoplasma gondii	TGME49_222220		alveolin domain containing intermediate filament IMC7	18.7777	18.9159	16.9741	17.6137	17.1681	-1.59487	2.09321		N/A	0	5.7626	7.31739	2	3	0	0	0	1	2	0	0	0	10.5	46.812
Mus musculus	Q8CAQ8	Immt	MICOS complex subunit Mic60	23.9367	24.2403	21.2831	22.9334	23.2564	-1.59757	0.945528				28.128	9.41531	8	10	4	6	3	6	7	3	4	4	20.2	83.899
Mus musculus	Q01149	Col1a2	Collagen alpha-2(I) chain	23.4928	24.4794	22.1004	22.461	22.5674	-1.60979	0.777201				36.467	9.54705	8	10	6	2	2	9	7	5	3	3	13.2	129.56
Mus musculus	P35922	Fmr1	Fragile X mental retardation protein 1 homolog	22.323	21.4829	19.1435	20.5167	21.1335	-1.63836	0.965603				12.534	8.59055	4	2	2	1	3	4	3	2	2	2	11.2	68.988
Mus musculus	P14733	Lmnb1	Lamin-B1	18.2227	21.4961	20.0532	16.552	18.0274	-1.64857	0.308595				49.168	8.22285	2	6	3	0	1	1	4	2	0	2	13.4	66.785
Mus musculus	Q8K1N2	Phldb2	Pleckstrin homology-like domain family B member 2	21.327	22.049	18.2729	19.9965	21.785	-1.66986	0.623961				12.127	8.88395	4	5	1	3	5	3	6	3	2	3	8.7	141.48
Mus musculus	P62737;P63268	Acta2;Actg2	Actin, aortic smooth muscle;Actin, gamma-enteric smooth muscle	25.7206	25.4379	21.3439	24.8434	25.5299	-1.67353	0.487589				7.3981	9.56099	11	9	2	6	4	1	1	1	1	1	76.1	42.009
Mus musculus;Toxoplasma gondii	P62984;P62983;P0CG49;P0CG50;TGME49_289750;TGME49_219820	Uba52;Rps27a;Ubb;Ubc	Ubiquitin-60S ribosomal protein L40;Ubiquitin;60S ribosomal protein L40;Ubiquitin-40S ribosomal protein S27a;Ubiquitin;40S ribosomal protein S27a;Polyubiquitin-B;Ubiquitin;Polyubiquitin-C;Ubiquitin;Ubiquitin-related 1;Ubiquitin-related 2	25.5559	26.2903	23.4687	24.5877	24.687	-1.67532	1.23527		N/A	0	7.7541	9.06919	2	2	0	2	0	3	3	1	1	1	26.6	14.728
Mus musculus	Q99JY9;Q641P0	Actr3	Actin-related protein 3	24.8184	25.4073	21.3183	24.7177	24.2741	-1.67618	0.59567				17.536	9.41775	5	6	1	5	5	5	6	1	4	4	31.6	47.357
Mus musculus	Q8R081	Hnrnpl	Heterogeneous nuclear ribonucleoprotein L	20.2365	24.6344	19.6011	21.5396	21.1358	-1.67665	0.234556				23.134	8.83434	5	9	2	3	1	2	6	1	1	1	23.5	63.963
Mus musculus	Q8BG05	Hnrnpa3	Heterogeneous nuclear ribonucleoprotein A3	23.7638	25.6088	22.6784	23.2967	22.964	-1.70661	0.513008				53.373	9.24015	6	15	6	6	5	7	8	5	4	3	30.3	39.652
Mus musculus	P46735;O88329	Myo1b	Unconventional myosin-Ib	25.26	24.8006	21.8011	23.7338	24.2802	-1.75862	0.867523				89.413	9.82544	34	25	10	18	18	16	19	9	11	11	26.7	128.56
Mus musculus	Q69ZN7	Myof	Myoferlin	20.5214	18.8726	17.221	18.2142	18.3726	-1.76104	0.616612				11.784	8.38769	7	3	0	0	0	7	5	0	0	0	4.9	233.32
Mus musculus	Q80U35	Arhgef17	Rho guanine nucleotide exchange factor 17	18.8694	19.0993	17.7029	16.5692	17.3456	-1.77844	1.60841				11.741	7.98104	2	3	0	0	1	2	2	0	0	1	2.8	221.67
Toxoplasma gondii	TGME49_202630		ATP-dependent metallopeptidase HflB subfamily protein	19.7821	19.984	16.0691	18.9571	19.1595	-1.82113	0.680674		HMM: MRALTLLHRGGSRSVAASPTLFSLGSSS, NN: MRALTLLHRGGSRSVAAS	2	2.2003	8.09367	1	2	0	0	0	1	1	0	0	0	1.2	128.44
Mus musculus	E9Q634;P70248	Myo1e	Unconventional myosin-Ie	21.8868	22.1464	19.0004	21.3125	20.2617	-1.82512	0.96983				30.861	8.88165	7	6	1	5	1	5	4	1	4	1	10.5	126.82
Mus musculus	Q9D8E6	Rpl4	60S ribosomal protein L4	25.9845	25.703	23.3185	23.8073	24.9072	-1.83273	1.29576				127.86	9.45459	5	7	4	1	4	4	5	3	2	3	18.6	47.153
Mus musculus	Q8K4G5	Ablim1	Actin-binding LIM protein 1	20.9975	20.7304	17.6486	19.7265	19.7083	-1.83615	0.950404				9.0818	8.49305	4	3	1	2	4	3	3	1	2	3	7.8	96.804
Mus musculus	P20444	Prkca	Protein kinase C alpha type	22.2361	21.4887	16.2091	21.827	21.8873	-1.88791	0.374045				6.0266	8.70835	2	2	2	4	3	1	1	1	2	1	4.2	76.851
Mus musculus	P62843	Rps15	40S ribosomal protein S15	24.3372	23.8718	18.3126	23.9946	24.3288	-1.89255	0.361622				9.6429	8.71628	3	1	0	1	1	1	1	0	1	1	15.2	17.04
Mus musculus	Q9QXS6	Dbn1	Drebrin	23.8741	23.0903	20.6033	21.0346	23.1011	-1.90248	0.914566				68.899	9.03149	4	5	1	2	5	4	4	2	2	3	16.7	77.286
Mus musculus	P08752;B2RSH2;P20612;Q3V3I2;P50149;Q8CGK7	Gnai2	Guanine nucleotide-binding protein G(i) subunit alpha-2	26.3265	26.0374	22.9363	24.568	25.3116	-1.90998	0.969645				43.913	9.5894	17	11	5	7	9	10	7	4	5	6	42.5	40.489
Mus musculus;Toxoplasma gondii	P60710;TGME49_209030	Actb	Actin, cytoplasmic 1;Actin, cytoplasmic 1, N-terminally processed;actin ACT1	27.9704	27.8741	24.5386	26.4912	27.0019	-1.9117	0.902558		N/A	0	23.559	10.1841	8	12	4	4	7	1	1	1	1	1	77.9	41.736
Mus musculus	Q8BMK4	Ckap4	Cytoskeleton-associated protein 4	23.2484	23.0168	20.2063	21.5077	21.8432	-1.94685	1.27039				22.545	8.95519	5	6	1	2	2	4	4	1	2	2	17	63.691
Mus musculus	P62071	Rras2	Ras-related protein R-Ras2	19.327	20.2148	17.7105	17.5908	18.1451	-1.95541	0.970392				2.4423	7.44898	1	1	0	0	0	1	1	0	0	0	5.9	23.399
Toxoplasma gondii	TGME49_233460		SAG-related sequence SRS29B	21.6051	22.5077	20.3421	18.1652	21.7321	-1.97659	0.717899		HMM: MSVSLHHFIISSGFLASMFPKAVRRAVTAGVFAAPTLMSFLRCGAMAS, NN: MSVSLHHFIISSGFLASMFPKAVRRAVTAGVFAAPTLMSFLRCGAMAS;HMM: MSVSLHHFIISSGFLTSMFPKAVRRAVTAGVFAAPTLMSFLRCGVMAS, NN: MSVSLHHFIISSGFLTSMFPKAVRRAVTAGVFAAPTLMSFLRCGVMAS	0	1.8289	8.42382	0	3	1	1	1	1	1	1	1	1	4.5	34.731
Mus musculus	P68033;P68134	Actc1;Acta1	Actin, alpha cardiac muscle 1;Actin, alpha skeletal muscle	30.1862	30.0234	26.8151	28.3883	29.1068	-2.00142	1.01862				138.08	10.8283	31	39	12	19	18	8	10	6	8	8	76.1	42.019
Mus musculus	P56959	Fus	RNA-binding protein FUS	22.9998	23.7377	16.7113	23.4118	23.8899	-2.03102	0.324037				33.406	8.81343	3	4	0	1	0	2	3	0	1	1	14.9	52.673
Mus musculus	P62908	Rps3	40S ribosomal protein S3	23.2518	24.9032	23.786	19.9672	22.3168	-2.05421	0.62914				7.8402	9.07203	4	4	5	0	2	4	4	3	1	2	23	26.674
Mus musculus	O35682	Myadm	Myeloid-associated differentiation marker	26.3279	26.6193	23.6091	23.2027	26.2316	-2.12583	0.819241				25.044	9.41544	11	6	3	4	5	4	2	2	3	3	20.6	35.284
Mus musculus	Q68FD5	Cltc	Clathrin heavy chain 1	23.2192	22.9044	19.6662	21.8171	21.0658	-2.21209	1.1861				50.682	9.34832	15	17	5	8	4	11	11	4	8	5	14.3	191.55
Mus musculus	Q9R0E1	Plod3	Procollagen-lysine,2-oxoglutarate 5-dioxygenase 3	23.0522	22.7442	20.0771	21.5296	20.3087	-2.25974	1.55079				17.025	8.90628	6	8	5	2	4	3	6	4	2	3	13.8	84.921
Mus musculus	P62301	Rps13	40S ribosomal protein S13	21.6923	21.4027	16.6501	20.352	20.8392	-2.26706	0.642789				4.6683	7.92623	3	2	1	1	1	1	1	1	1	1	9.9	17.222
Mus musculus	Q8BTM8	Flna	Filamin-A	24.9807	24.546	21.3397	23.1765	22.7469	-2.34231	1.40452				150.77	10.0137	42	40	15	17	22	33	32	14	16	17	29.4	281.22
Mus musculus	P57780	Actn4	Alpha-actinin-4	22.4871	22.1404	17.5785	20.7364	21.4464	-2.39336	0.746189				22.119	8.93309	5	10	1	2	4	4	8	1	2	4	34.3	104.98
Mus musculus	P61161	Actr2	Actin-related protein 2	25.6325	25.3514	20.5133	23.8911	24.5778	-2.49789	0.73594				37.721	9.26048	6	9	1	2	5	5	6	2	2	3	30.5	44.76
Mus musculus	Q99KP6	Prpf19	Pre-mRNA-processing factor 19	18.983	21.1647	17.258	17.5743	17.8812	-2.50268	0.594511				2.9642	7.73647	1	1	1	1	1	1	1	1	1	1	3.4	55.238
Mus musculus	P61750;P84084;Q8BSL7;P84078;P61205	Arf4;Arf5;Arf2;Arf1;Arf3	ADP-ribosylation factor 4;ADP-ribosylation factor 5;ADP-ribosylation factor 2;ADP-ribosylation factor 1;ADP-ribosylation factor 3	19.8405	21.796	16.841	18.6689	19.3239	-2.54029	0.778619				11.361	7.67819	0	2	0	0	0	1	1	0	0	0	20	20.396
Mus musculus	Q9Z204	Hnrnpc	Heterogeneous nuclear ribonucleoproteins C1/C2	23.517	24.6449	23.0872	18.0553	23.426	-2.55813	0.557708				4.9156	9.02214	2	4	5	1	2	2	4	3	1	2	14.4	34.384
Mus musculus	P84099	Rpl19	60S ribosomal protein L19	24.5415	23.921	17.2598	23.6973	23.9796	-2.58566	0.444041				4.3476	8.62601	2	4	0	2	2	1	2	0	1	1	13.3	23.466
Mus musculus	F8VPU2	Farp1	FERM, RhoGEF and pleckstrin domain-containing protein 1	22.9232	21.5988	17.863	21.162	19.9616	-2.59883	0.947317				48.356	8.90555	10	4	1	7	4	9	5	1	6	3	17.8	118.87
Toxoplasma gondii	TGME49_266960;TGME49_212240		beta tubulin;beta-1 tubulin, putative;beta-tubulin;putative beta-1 tubulin	21.218	22.891	21.2648	19.4129	17.6053	-2.62686	0.831297		N/A	0	14.528	8.4513	4	6	2	3	0	3	5	2	3	0	28.7	50.073
Mus musculus	P62141;P62137;TGME49_310700;TGGT1_310700	Ppp1cb;Ppp1ca	Serine/threonine-protein phosphatase PP1-beta catalytic subunit;Serine/threonine-protein phosphatase PP1-alpha catalytic subunit	21.4906	22.1076	18.6506	18.1374	20.5906	-2.67292	1.24994		N/A	0	9.8483	8.22181	3	2	1	0	3	3	2	2	0	2	17.4	37.186
Mus musculus	Q6URW6	Myh14	Myosin-14	24.3091	23.7911	20.1581	22.1324	21.7724	-2.69582	1.46652				5.4084	9.67208	9	5	1	2	1	3	1	1	1	1	6	228.58
Mus musculus	P16546	Sptan1	Spectrin alpha chain, non-erythrocytic 1	21.7897	22.2722	18.8348	20.9056	18.2623	-2.69669	1.16338				169.34	9.21434	20	10	3	7	11	16	9	5	7	8	14.9	284.59
Mus musculus	Q61235	Sntb2	Beta-2-syntrophin	22.6023	21.6986	19.8721	18.1713	20.3175	-2.69682	1.3694				7.8126	8.52836	5	1	1	1	2	5	2	1	1	2	10.8	56.381
Mus musculus	P30999	Ctnnd1	Catenin delta-1	21.7364	21.1148	16.9896	20.4429	18.7338	-2.70348	0.985284				13.674	8.54694	5	3	3	2	0	5	4	2	2	0	11.1	104.92
Mus musculus	P47757	Capzb	F-actin-capping protein subunit beta	22.337	21.2558	20.0335	18.4692	18.693	-2.73116	1.33897				3.8087	8.1786	3	2	1	0	2	2	1	1	0	1	13.7	31.345
Mus musculus	Q9DCN2	Cyb5r3	NADH-cytochrome b5 reductase 3;NADH-cytochrome b5 reductase 3 membrane-bound form;NADH-cytochrome b5 reductase 3 soluble form	20.7625	20.9715	18.4572	17.9202	17.9212	-2.76743	2.98233				3.5064	7.75985	0	1	0	0	0	1	1	0	0	0	6.3	34.127
Mus musculus	Q9QZF2	Gpc1	Glypican-1;Secreted glypican-1	23.2787	21.2453	15.4454	21.4057	21.4431	-2.83057	0.521517				6.7803	8.70941	4	1	0	0	2	3	1	0	1	2	9.2	61.359
Mus musculus	Q9JLM8;O88809	Dclk1	Serine/threonine-protein kinase DCLK1	21.0428	21.2414	16.6339	18.9869	19.2453	-2.8534	1.13467				4.8317	8.19794	1	2	1	1	1	3	2	1	1	1	4.6	84.152
Mus musculus	Q80YX1	Tnc	Tenascin	21.4319	21.4579	16.9554	18.2088	20.4413	-2.90975	0.983244				13.376	8.84775	4	8	4	1	4	3	6	3	1	3	6.1	231.8
Mus musculus	Q8VH51	Rbm39	RNA-binding protein 39	22.3695	22.185	21.319	18.3702	18.3851	-2.91916	1.02022				3.2325	8.48833	1	2	3	1	0	2	2	2	1	0	5.8	59.406
Mus musculus	Q2KN98	Specc1l	Cytospin-A	22.7918	22.86	18.8942	21.3995	19.2889	-2.96506	1.2065				35.957	9.00582	6	6	0	2	3	6	5	2	2	3	9.3	124.49
Mus musculus	Q8BFZ3	Actbl2	Beta-actin-like protein 2	21.813	21.795	19.9628	18.194	18.2188	-3.01215	1.44678				2.4059	8.24591	0	3	0	0	0	1	2	1	0	0	25.3	42.004
Mus musculus	Q9R087	Gpc6	Glypican-6;Secreted glypican-6	20.9762	21.4925	17.8044	19.2047	17.5259	-3.05601	1.79				6.1965	8.13149	3	2	0	0	1	2	2	0	0	1	9	63.056
Mus musculus	P97449	Anpep	Aminopeptidase N	20.4667	22.1976	16.9969	18.8253	18.9089	-3.08845	1.00221				27.941	8.55725	7	10	0	3	0	5	6	0	1	1	15.3	109.65
Mus musculus	P28301	Lox	Protein-lysine 6-oxidase	23.666	22.631	21.8789	19.0104	19.1134	-3.14757	1.19254				12.448	8.72177	5	6	4	1	3	5	5	3	1	2	26	46.7
Mus musculus	Q9CQE8	Rtraf	RNA transcription, translation and transport factor protein	21.101	20.2157	17.2434	16.3869	18.7914	-3.18448	1.4954				4.5584	7.74407	1	0	0	1	0	1	1	0	1	0	8.2	28.152
Mus musculus	P62717	Rpl18a	60S ribosomal protein L18a	23.4903	22.8165	20.391	17.2903	21.9975	-3.26047	0.867218				3.709	8.34893	2	2	0	0	0	1	2	1	0	1	11.4	20.732
Mus musculus	P84104	Srsf3	Serine/arginine-rich splicing factor 3	24.1583	23.3777	22.2159	21.7411	17.5289	-3.27271	0.816771				2.7602	8.42487	1	4	2	1	1	2	2	1	1	1	18.3	19.329
Mus musculus	Q925B0	Pawr	PRKC apoptosis WT1 regulator protein	25.1131	24.6947	22.8844	23.7021	18.2651	-3.28668	0.721166				53.737	9.00775	8	5	2	1	0	4	4	1	1	0	32.1	35.908
Mus musculus	P38647	Hspa9	Stress-70 protein, mitochondrial	20.7406	21.063	17.1131	17.9966	17.6459	-3.31658	2.76361				3.2221	8.17557	0	1	0	0	0	1	1	0	0	0	2.8	73.46
Mus musculus	P62082	Rps7	40S ribosomal protein S7	22.9519	22.3336	21.1719	19.281	17.272	-3.40112	1.06659				20.932	8.19761	1	0	2	0	0	1	1	1	0	0	11.3	22.127
Mus musculus	Q99JR5	Tinagl1	Tubulointerstitial nephritis antigen-like	21.8493	22.6099	18.7631	18.2145	19.4755	-3.41188	1.93836				6.7391	8.34852	1	4	2	1	0	3	4	2	1	0	12	52.664
Mus musculus	Q791V5	Mtch2	Mitochondrial carrier homolog 2	21.5087	22.5221	20.5296	17.6101	17.6548	-3.41722	1.24922				32.296	8.17901	2	4	1	2	0	2	2	1	2	0	20.1	33.499
Mus musculus	P84091	Ap2m1	AP-2 complex subunit mu	21.0983	21.2147	17.1723	18.0283	17.9452	-3.4412	2.32959				1.787	8.08508	0	1	0	0	1	1	1	0	0	1	3.4	49.654
Mus musculus	Q60967	Papss1	Bifunctional 3-phosphoadenosine 5-phosphosulfate synthase 1;Sulfate adenylyltransferase;Adenylyl-sulfate kinase	21.9484	22.1	16.127	19.6114	19.6645	-3.55654	1.03261				1.9201	8.45008	0	1	2	0	0	1	1	2	0	0	2.2	70.793
Mus musculus	P25444	Rps2	40S ribosomal protein S2	21.5934	21.7471	18.1934	18.0615	17.9375	-3.60612	3.77712				8.6546	8.08314	1	3	0	1	0	1	2	0	1	0	25.9	31.231
Mus musculus	Q99PH1	Lrrc4	Leucine-rich repeat-containing protein 4	20.1674	23.1799	17.8143	18.7643	17.5647	-3.62588	0.628309				1.9381	8.39541	0	1	0	0	0	1	2	0	0	0	6.6	72.619
Mus musculus	P97351	Rps3a	40S ribosomal protein S3a	21.4805	21.2403	17.0804	17.9434	17.8281	-3.7431	2.72369				4.2155	7.98218	1	0	0	0	1	1	1	0	0	1	11.7	29.885
Mus musculus	P63094;Q6R0H7	Gnas	Guanine nucleotide-binding protein G(s) subunit alpha isoforms short;Guanine nucleotide-binding protein G(s) subunit alpha isoforms XLas	21.8227	21.617	17.4618	18.1218	18.129	-3.81564	3.00484				1.7589	8.14148	0	1	0	0	0	1	1	0	0	0	6.1	45.663
Mus musculus	Q9D6Z1	Nop56	Nucleolar protein 56	21.3902	22.8261	16.322	21.2197	17.2514	-3.84375	0.948175				20.805	8.59451	1	5	2	3	1	2	4	2	3	1	17.4	64.464
Toxoplasma gondii	TGME49_211050		ATPase, AAA family protein	22.1499	20.7681	16.3349	17.3603	18.9901	-3.89724	1.4426		N/A	0	2.4618	8.38862	2	1	0	0	0	2	1	0	0	0	3.4	89.914
Mus musculus	Q07646	Mest	Mesoderm-specific transcript protein	21.7348	23.5206	20.5272	17.5395	18.08	-3.91217	1.20141				25.905	8.27275	2	4	1	0	0	1	2	1	0	0	11	38.907
Mus musculus	P29341	Pabpc1	Polyadenylate-binding protein 1	22.5633	22.5829	16.3791	21.1916	18	-4.04953	0.985818				47.322	8.73034	2	2	1	3	0	2	3	1	2	0	8.8	70.67
Mus musculus	Q3TEA8	Hp1bp3	Heterochromatin protein 1-binding protein 3	19.7741	22.4697	16.5997	17.8298	16.7872	-4.04964	0.737875				1.647	8.22433	1	2	0	0	0	1	1	0	0	0	4.7	60.866
Mus musculus	P47754	Capza2	F-actin-capping protein subunit alpha-2	22.0729	21.5787	17.7495	17.6531	17.7818	-4.09767	1.46649				1.9198	7.99153	1	1	0	0	0	1	1	0	0	0	9.8	32.967
Mus musculus	P47753	Capza1	F-actin-capping protein subunit alpha-1	22.606	22.3914	17.0492	18.7085	18.4872	-4.4171	1.95473				3.9295	8.19201	1	1	0	1	0	1	2	0	1	0	16.8	32.939
Mus musculus	P01831	Thy1	Thy-1 membrane glycoprotein	25.7898	24.9288	21.6678	17.1421	24.0134	-4.4182	0.809836				6.9239	8.88734	2	3	1	1	2	2	2	1	1	1	25.3	18.08
Mus musculus	Q9Z2X1	Hnrnpf	Heterogeneous nuclear ribonucleoprotein F;Heterogeneous nuclear ribonucleoprotein F, N-terminally processed	22.038	22.9657	17.003	19.1215	18.0605	-4.44016	1.98281				9.1615	8.29223	4	3	0	0	0	2	4	0	0	0	27.5	45.729
Mus musculus	Q91VR5	Ddx1	ATP-dependent RNA helicase DDX1	22.3483	20.6946	15.6452	18.2538	17.2379	-4.47585	1.40761				43.141	8.43845	4	2	0	2	1	2	2	0	2	1	5.3	82.499
Mus musculus	P62960	Ybx1	Nuclease-sensitive element-binding protein 1	23.8898	19.5416	16.3545	17.5466	17.5362	-4.56989	0.561754				143.39	8.32629	7	1	0	1	0	4	2	0	1	0	16.8	35.73
Mus musculus	P62242	Rps8	40S ribosomal protein S8	25.6203	25.3006	21.4164	22.8071	18.4324	-4.57516	1.16068				8.8283	8.96797	4	6	1	4	3	4	5	1	3	2	27.9	24.205
Mus musculus	P14869	Rplp0	60S acidic ribosomal protein P0	22.2195	22.5707	16.9462	19.1598	17.1195	-4.65327	1.74466				2.713	8.16548	1	2	0	0	0	1	2	0	0	0	7.3	34.216
Mus musculus	Q60932	Vdac1	Voltage-dependent anion-selective channel protein 1	23.0053	24.6575	15.8919	17.513	23.502	-4.86241	0.790599				36.886	8.91133	2	5	1	0	2	4	6	1	0	1	42.9	32.351
Toxoplasma gondii	TGME49_219320		acid phosphatase GAP50	21.4429	21.8749	15.8117	17.1895	17.3441	-4.87714	2.35625		HMM: MAGAPVAAAPAASSRVAGDSGRSRALSSFFSVFSLCVFSVFLATPTAVVAQ, NN: MAGAPVAAAPAASSRVAGDSGRSRALSSFFSVFSLCVFSVFLATPTAVVAQ	2	1.9271	8.20607	1	1	1	0	0	1	1	1	0	0	3.2	46.606
Mus musculus	P61358	Rpl27	60S ribosomal protein L27	25.7575	23.0803	17.5141	22.8886	17.5817	-5.09073	0.971819				4.2239	8.6436	3	1	0	2	1	2	2	0	2	1	29.4	15.798
Mus musculus	P10126;P62631	Eef1a1;Eef1a2	Elongation factor 1-alpha 1;Elongation factor 1-alpha 2	23.8178	24.1723	19.8275	19.1532	17.4817	-5.17425	1.86763				14.984	8.86991	1	8	2	2	1	2	2	2	2	1	11.3	50.113
Mus musculus	P70333	Hnrnph2	Heterogeneous nuclear ribonucleoprotein H2;Heterogeneous nuclear ribonucleoprotein H2, N-terminally processed	23.3604	22.8981	16.9783	18.2106	18.0327	-5.38872	2.8634				10.403	8.51063	1	2	1	0	0	1	2	1	0	0	28.7	49.279
Mus musculus	Q60749	Khdrbs1	KH domain-containing, RNA-binding, signal transduction-associated protein 1	21.9769	22.6962	16.8852	16.82	17.0335	-5.42363	1.43579				8.045	8.07976	1	1	0	0	0	1	1	0	0	0	7.7	48.37
Mus musculus	E9Q5G3	Kif23	Kinesin-like protein KIF23	24.2041	21.8788	19.4145	16.6349	16.5964	-5.49283	1.25338				2.9677	9.08565	1	4	3	0	0	1	2	1	0	0	1.7	108.77
Mus musculus	Q9DA73	Ccdc89	Coiled-coil domain-containing protein 89	21.1385	23.8543	17.3022	16.7384	16.7031	-5.58184	0.836252				2.3266	8.58483	0	2	0	0	0	1	1	0	0	0	4.1	43.24
Mus musculus	P21107	Tpm3	Tropomyosin alpha-3 chain	23.9117	24.1249	15.6283	22.1201	17.2977	-5.66962	1.00012				5.162	8.79109	5	3	1	1	1	2	2	1	1	1	24.2	32.994
Mus musculus	Q60931	Vdac3	Voltage-dependent anion-selective channel protein 3	21.9799	24.3786	17.1255	17.6975	17.5015	-5.73773	0.901621				10.273	8.56706	0	3	1	0	0	1	3	1	0	0	30	30.752
Mus musculus	P09405	Ncl	Nucleolin	22.5499	23.3257	15.7099	17.4938	17.892	-5.9059	2.28303				15.589	8.7817	6	6	0	0	0	4	7	0	0	0	13.3	76.722
Mus musculus	Q6GU68	Islr	Immunoglobulin superfamily containing leucine-rich repeat protein	23.7989	23.5722	15.8785	18.3581	18.685	-6.04502	1.71093				12.095	8.6877	6	5	1	2	0	5	4	1	2	0	14.3	45.614
Mus musculus	P15379	Cd44	CD44 antigen	25.219	24.0885	16.5547	17.3153	21.8093	-6.09402	1.26742				5.0051	9.12512	7	2	0	0	2	3	3	0	0	2	5.3	85.616
Mus musculus	P12815	Pdcd6	Programmed cell death protein 6	23.7141	23.5236	16.2087	17.1424	19.1922	-6.10438	1.71591				6.9403	8.45335	1	2	0	0	0	1	2	0	0	0	23	21.867
Mus musculus	Q8BL97	Srsf7	Serine/arginine-rich splicing factor 7	23.5665	23.4362	16.7198	16.6629	18.8017	-6.10653	1.90433				7.0473	8.45526	0	2	0	0	0	1	2	0	0	0	11.2	30.817
Mus musculus	Q9CYL5	Glipr2	Golgi-associated plant pathogenesis-related protein 1	23.6275	23.577	17.4167	17.0002	17.9516	-6.14609	2.73054				2.547	8.30918	1	2	1	0	1	1	1	1	0	1	8.4	17.09
Mus musculus	P62874	Gnb1	Guanine nucleotide-binding protein G(I)/G(S)/G(T) subunit beta-1	24.6278	23.6414	17.1877	17.9244	17.9256	-6.45537	1.73829				28.045	8.70513	7	4	0	2	1	2	1	0	1	1	27.9	37.377
Mus musculus	Q60930	Vdac2	Voltage-dependent anion-selective channel protein 2	22.6352	24.5008	16.5013	17.059	17.6917	-6.48402	1.20919				10.483	8.68705	1	5	0	0	0	2	3	0	0	0	25.1	31.732
Mus musculus	Q9CXW4	Rpl11	60S ribosomal protein L11	23.244	24.0919	15.7374	17.9496	16.3407	-6.99202	2.51259				6.1791	8.44428	2	2	0	0	1	2	2	0	0	1	14.6	20.252
Mus musculus	Q8BFZ2	Lppr1	Lipid phosphate phosphatase-related protein type 1	25.5526	26.3891	17.5017	18.7743	16.5286	-8.36931	2.75864				1.8775	9.13726	0	1	0	0	0	1	1	0	0	0	3.4	35.931
