# Supplementary material for: Toxoplasma gondii virulence factor ROP1 reduces parasite susceptibility to murine and human innate immune restriction
Source: PLoS Pathog. 2022 Dec 7;18(12):e1011021. doi: 10.1371/journal.ppat.1011021 (PMC9762571; doi:10.1371/journal.ppat.1011021)
Supplement: S5 Data — A. T. gondii cell number, vacuole number, mean vacuole size and host cell number per well. B. Median T. gondii cell number, vacuole number, mean vacuole size, host cell number and survival percentage +/- IFNγ per strain per replicate. C. Ratio of survival in C1QBP-/- vs. C1QBPflox/flox MEFs. (XLSX) [file ppat.1011021.s014.xlsx]

## Sheet: 5A
Data	Toxo Type	Strain	C1QBP	IFNG U/mL	Row	Column	Host Nuclei - Number of Objects	Toxoplasma - Number of Objects	Vacuole - Number of Objects	Vacuole - Number of Toxoplasma per vacuole - Mean per Well
210428	PRU	PRUdUPRT	flox/flox	0	2	2	4451	3204	716	4.47486
210428	PRU	PRUdUPRT	flox/flox	0	3	2	4765	3659	904	4.04757
210428	PRU	PRUdUPRT	flox/flox	0	4	2	4998	4739	1043	4.54362
210428	PRU	PRUdUPRT	flox/flox	100	5	2	4695	3346	850	3.93647
210428	PRU	PRUdUPRT	flox/flox	100	6	2	3486	3065	792	3.86995
210428	PRU	PRUdUPRT	flox/flox	100	7	2	4626	2212	570	3.8807
210428	PRU	PRUdUPRT	flox/flox	0	2	3	5286	3681	877	4.19726
210428	PRU	PRUdUPRT	flox/flox	0	3	3	5195	4483	1058	4.23724
210428	PRU	PRUdUPRT	flox/flox	0	4	3	4960	3335	736	4.53125
210428	PRU	PRUdUPRT	flox/flox	100	5	3	5126	3184	823	3.86877
210428	PRU	PRUdUPRT	flox/flox	100	6	3	5169	3580	882	4.05896
210428	PRU	PRUdUPRT	flox/flox	100	7	3	4771	4794	1211	3.95871
210428	PRU	PRUdROP1	flox/flox	0	2	4	4976	2638	653	4.03982
210428	PRU	PRUdROP1	flox/flox	0	3	4	5330	2324	544	4.27206
210428	PRU	PRUdROP1	flox/flox	0	4	4	5106	2112	477	4.42767
210428	PRU	PRUdROP1	flox/flox	100	5	4	5245	1935	520	3.72115
210428	PRU	PRUdROP1	flox/flox	100	6	4	5121	1981	525	3.77333
210428	PRU	PRUdROP1	flox/flox	100	7	4	5174	1505	422	3.56635
210428	PRU	PRUdROP1	flox/flox	0	2	5	5013	2994	675	4.43556
210428	PRU	PRUdROP1	flox/flox	0	3	5	5110	2731	664	4.11295
210428	PRU	PRUdROP1	flox/flox	0	4	5	5101	2807	669	4.19581
210428	PRU	PRUdROP1	flox/flox	100	5	5	5180	1619	447	3.62192
210428	PRU	PRUdROP1	flox/flox	100	6	5	5190	1682	472	3.56356
210428	PRU	PRUdROP1	flox/flox	100	7	5	4075	1835	494	3.71457
210428	PRU	PRUdUPRT	-/-	0	2	7	1939	4812	1188	4.05051
210428	PRU	PRUdUPRT	-/-	0	3	7	3392	5824	1364	4.26979
210428	PRU	PRUdUPRT	-/-	0	4	7	2522	5783	1434	4.03278
210428	PRU	PRUdUPRT	-/-	100	5	7	2917	4384	1197	3.66249
210428	PRU	PRUdUPRT	-/-	100	6	7	3447	3450	989	3.48837
210428	PRU	PRUdUPRT	-/-	100	7	7	2573	2896	852	3.39906
210428	PRU	PRUdUPRT	-/-	0	2	8	3157	6651	1563	4.25528
210428	PRU	PRUdUPRT	-/-	0	3	8	4123	7688	1838	4.18281
210428	PRU	PRUdUPRT	-/-	0	4	8	3870	7220	1654	4.36518
210428	PRU	PRUdUPRT	-/-	100	5	8	2857	4535	1223	3.70809
210428	PRU	PRUdUPRT	-/-	100	6	8	3079	3773	1051	3.58991
210428	PRU	PRUdUPRT	-/-	100	7	8	3742	4531	1214	3.73229
210428	PRU	PRUdROP1	-/-	0	2	9	3993	2966	759	3.90777
210428	PRU	PRUdROP1	-/-	0	3	9	2804	3156	812	3.8867
210428	PRU	PRUdROP1	-/-	0	4	9	3614	4308	1012	4.25692
210428	PRU	PRUdROP1	-/-	100	5	9	4227	2309	668	3.45659
210428	PRU	PRUdROP1	-/-	100	6	9	3821	2274	709	3.20733
210428	PRU	PRUdROP1	-/-	100	7	9	3298	2449	712	3.43961
210428	PRU	PRUdROP1	-/-	0	2	10	4380	2755	714	3.85854
210428	PRU	PRUdROP1	-/-	0	3	10	4224	3664	964	3.80083
210428	PRU	PRUdROP1	-/-	0	4	10	3392	3446	883	3.9026
210428	PRU	PRUdROP1	-/-	100	5	10	3815	2593	804	3.22512
210428	PRU	PRUdROP1	-/-	100	6	10	4107	1912	672	2.84524
210428	PRU	PRUdROP1	-/-	100	7	10	3413	1479	479	3.08768
210428	RH	RHdUPRT	flox/flox	0	2	2	4673	3247	861	3.7712
210428	RH	RHdUPRT	flox/flox	0	3	2	5268	3260	800	4.075
210428	RH	RHdUPRT	flox/flox	0	4	2	5195	3015	766	3.93603
210428	RH	RHdUPRT	flox/flox	100	5	2	5170	3707	1079	3.43559
210428	RH	RHdUPRT	flox/flox	100	6	2	4742	3750	965	3.88601
210428	RH	RHdUPRT	flox/flox	100	7	2	5041	3432	1004	3.41833
210428	RH	RHdUPRT	flox/flox	0	2	3	5111	3654	918	3.98039
210428	RH	RHdUPRT	flox/flox	0	3	3	5320	3576	889	4.0225
210428	RH	RHdUPRT	flox/flox	0	4	3	5261	3527	841	4.19382
210428	RH	RHdUPRT	flox/flox	100	5	3	5420	3440	866	3.97229
210428	RH	RHdUPRT	flox/flox	100	6	3	5297	3191	844	3.78081
210428	RH	RHdUPRT	flox/flox	100	7	3	5107	4235	1089	3.88889
210428	RH	RHdROP1	flox/flox	0	2	4	5126	4953	997	4.9679
210428	RH	RHdROP1	flox/flox	0	3	4	5284	3550	704	5.04261
210428	RH	RHdROP1	flox/flox	0	4	4	4612	4963	979	5.06946
210428	RH	RHdROP1	flox/flox	100	5	4	5409	3756	802	4.68329
210428	RH	RHdROP1	flox/flox	100	6	4	5136	4428	946	4.68076
210428	RH	RHdROP1	flox/flox	100	7	4	4628	4234	978	4.32924
210428	RH	RHdROP1	flox/flox	0	2	5	5219	4285	996	4.30221
210428	RH	RHdROP1	flox/flox	0	3	5	5091	4418	832	5.3101
210428	RH	RHdROP1	flox/flox	0	4	5	5186	4667	902	5.17406
210428	RH	RHdROP1	flox/flox	100	5	5	4807	3505	727	4.82118
210428	RH	RHdROP1	flox/flox	100	6	5	5176	3516	747	4.70683
210428	RH	RHdROP1	flox/flox	100	7	5	4926	3624	792	4.57576
210428	RH	RHdUPRT	-/-	0	2	7	4510	5794	1341	4.32066
210428	RH	RHdUPRT	-/-	0	3	7	4568	5424	1244	4.36013
210428	RH	RHdUPRT	-/-	0	4	7	4833	4528	1078	4.20037
210428	RH	RHdUPRT	-/-	100	5	7	3977	3852	1054	3.65465
210428	RH	RHdUPRT	-/-	100	6	7	4058	4276	1128	3.79078
210428	RH	RHdUPRT	-/-	100	7	7	3048	3361	966	3.4793
210428	RH	RHdUPRT	-/-	0	2	8	3092	4772	1206	3.95688
210428	RH	RHdUPRT	-/-	0	3	8	3221	5327	1203	4.4281
210428	RH	RHdUPRT	-/-	0	4	8	1120	4943	1218	4.05829
210428	RH	RHdUPRT	-/-	100	5	8	3356	4202	1166	3.60377
210428	RH	RHdUPRT	-/-	100	6	8	3391	4240	1123	3.7756
210428	RH	RHdUPRT	-/-	100	7	8	3124	3802	1049	3.6244
210428	RH	RHdROP1	-/-	0	2	9	4267	5427	1178	4.60696
210428	RH	RHdROP1	-/-	0	3	9	4320	6446	1304	4.94325
210428	RH	RHdROP1	-/-	0	4	9	3336	4930	1114	4.42549
210428	RH	RHdROP1	-/-	100	5	9	3903	5029	1267	3.96922
210428	RH	RHdROP1	-/-	100	6	9	4456	5224	1176	4.44218
210428	RH	RHdROP1	-/-	100	7	9	3950	4208	1020	4.12549
210428	RH	RHdROP1	-/-	0	2	10	4413	5374	1247	4.30954
210428	RH	RHdROP1	-/-	0	3	10	4590	5247	1129	4.64748
210428	RH	RHdROP1	-/-	0	4	10	4534	5212	1135	4.59207
210428	RH	RHdROP1	-/-	100	5	10	4368	4312	1042	4.1382
210428	RH	RHdROP1	-/-	100	6	10	4239	4701	1201	3.91424
210428	RH	RHdROP1	-/-	100	7	10	4167	3902	987	3.95339
210509	PRU	PRUdUPRT	flox/flox	0	2	2	4408	3772	971	3.88465
210509	PRU	PRUdUPRT	flox/flox	0	3	2	4574	3290	845	3.89349
210509	PRU	PRUdUPRT	flox/flox	0	4	2	3391	3761	941	3.99681
210509	PRU	PRUdUPRT	flox/flox	0	2	3	4286	4550	1139	3.99473
210509	PRU	PRUdUPRT	flox/flox	0	3	3	4742	3751	938	3.99893
210509	PRU	PRUdUPRT	flox/flox	0	4	3	4230	5811	1428	4.06933
210509	PRU	PRUdUPRT	flox/flox	100	5	2	4003	5379	1496	3.59559
210509	PRU	PRUdUPRT	flox/flox	100	6	2	3740	4544	1222	3.71849
210509	PRU	PRUdUPRT	flox/flox	100	7	2	5019	4339	1190	3.64622
210509	PRU	PRUdUPRT	flox/flox	100	5	3	2306	5467	1440	3.79653
210509	PRU	PRUdUPRT	flox/flox	100	6	3	3549	7328	2063	3.55211
210509	PRU	PRUdUPRT	flox/flox	100	7	3	3810	6186	1620	3.81852
210509	PRU	PRUdUPRT	-/-	0	2	7	2714	3512	902	3.89357
210509	PRU	PRUdUPRT	-/-	0	3	7	3696	4722	1171	4.03245
210509	PRU	PRUdUPRT	-/-	0	4	7	3371	7286	1768	4.12104
210509	PRU	PRUdUPRT	-/-	0	2	8	2550	4942	1276	3.87304
210509	PRU	PRUdUPRT	-/-	0	3	8	3877	5199	1270	4.0937
210509	PRU	PRUdUPRT	-/-	0	4	8	3509	6950	1737	4.00115
210509	PRU	PRUdUPRT	-/-	100	5	7	3406	5192	1420	3.65634
210509	PRU	PRUdUPRT	-/-	100	6	7	2901	5385	1386	3.88528
210509	PRU	PRUdUPRT	-/-	100	7	7	2698	3236	915	3.53661
210509	PRU	PRUdUPRT	-/-	100	5	8	3536	5479	1403	3.9052
210509	PRU	PRUdUPRT	-/-	100	6	8	3015	5758	1465	3.93038
210509	PRU	PRUdUPRT	-/-	100	7	8	2460	5375	1366	3.93485
210509	PRU	PRUdROP1	flox/flox	0	2	4	4221	6765	1722	3.92857
210509	PRU	PRUdROP1	flox/flox	0	3	4	5135	10150	2579	3.93563
210509	PRU	PRUdROP1	flox/flox	0	4	4	5283	7902	2022	3.90801
210509	PRU	PRUdROP1	flox/flox	0	2	5	4891	6738	1673	4.0275
210509	PRU	PRUdROP1	flox/flox	0	3	5	4725	9225	2283	4.04074
210509	PRU	PRUdROP1	flox/flox	0	4	5	5191	9089	2210	4.11267
210509	PRU	PRUdROP1	flox/flox	100	5	4	5005	7224	1887	3.8283
210509	PRU	PRUdROP1	flox/flox	100	6	4	5057	6774	1836	3.68954
210509	PRU	PRUdROP1	flox/flox	100	7	4	4621	8490	2184	3.88736
210509	PRU	PRUdROP1	flox/flox	100	5	5	4871	9098	2503	3.63484
210509	PRU	PRUdROP1	flox/flox	100	6	5	4875	6915	2017	3.42836
210509	PRU	PRUdROP1	flox/flox	100	7	5	3119	14928	3594	4.15359
210509	PRU	PRUdROP1	-/-	0	2	9	2828	4094	1099	3.7252
210509	PRU	PRUdROP1	-/-	0	3	9	2937	7332	1871	3.91876
210509	PRU	PRUdROP1	-/-	0	4	9	2308	6545	1681	3.89352
210509	PRU	PRUdROP1	-/-	0	2	10	2465	4410	1134	3.88889
210509	PRU	PRUdROP1	-/-	0	3	10	2990	5372	1483	3.62239
210509	PRU	PRUdROP1	-/-	0	4	10	2638	7719	2086	3.70038
210509	PRU	PRUdROP1	-/-	100	5	9	2061	7794	2236	3.48569
210509	PRU	PRUdROP1	-/-	100	6	9	2378	8923	2545	3.50609
210509	PRU	PRUdROP1	-/-	100	7	9	1370	6923	1902	3.63985
210509	PRU	PRUdROP1	-/-	100	5	10	2766	8027	2440	3.28975
210509	PRU	PRUdROP1	-/-	100	6	10	2803	6434	1883	3.41689
210509	PRU	PRUdROP1	-/-	100	7	10	2050	7121	1946	3.6593
210509	RH	RHdUPRT	flox/flox	0	2	2	4712	2240	590	3.79661
210509	RH	RHdUPRT	flox/flox	0	3	2	5136	2222	621	3.5781
210509	RH	RHdUPRT	flox/flox	0	4	2	5357	3445	777	4.43372
210509	RH	RHdUPRT	flox/flox	100	5	2	4870	3268	837	3.90442
210509	RH	RHdUPRT	flox/flox	100	6	2	4936	3544	917	3.86478
210509	RH	RHdUPRT	flox/flox	100	7	2	5214	1544	426	3.62441
210509	RH	RHdUPRT	flox/flox	0	2	3	5366	2221	535	4.1514
210509	RH	RHdUPRT	flox/flox	0	3	3	5048	5130	1275	4.02353
210509	RH	RHdUPRT	flox/flox	0	4	3	5132	4305	1019	4.22473
210509	RH	RHdUPRT	flox/flox	100	5	3	4863	3545	814	4.35504
210509	RH	RHdUPRT	flox/flox	100	6	3	4930	4187	1145	3.65677
210509	RH	RHdUPRT	flox/flox	100	7	3	3639	2857	753	3.79416
210509	RH	RHdROP1	flox/flox	0	2	4	5234	2012	493	4.08114
210509	RH	RHdROP1	flox/flox	0	3	4	5352	3465	733	4.72715
210509	RH	RHdROP1	flox/flox	0	4	4	5525	2926	602	4.86047
210509	RH	RHdROP1	flox/flox	100	5	4	5322	2941	677	4.34417
210509	RH	RHdROP1	flox/flox	100	6	4	5208	3264	852	3.83099
210509	RH	RHdROP1	flox/flox	100	7	4	5266	2138	537	3.98138
210509	RH	RHdROP1	flox/flox	0	2	5	4156	1864	445	4.18876
210509	RH	RHdROP1	flox/flox	0	3	5	5430	4036	835	4.83353
210509	RH	RHdROP1	flox/flox	0	4	5	4663	3994	868	4.60138
210509	RH	RHdROP1	flox/flox	100	5	5	5314	3289	845	3.89231
210509	RH	RHdROP1	flox/flox	100	6	5	5394	3988	914	4.36324
210509	RH	RHdROP1	flox/flox	100	7	5	4877	2379	624	3.8125
210509	RH	RHdUPRT	-/-	0	2	7	3522	2902	808	3.59158
210509	RH	RHdUPRT	-/-	0	3	7	3658	3588	901	3.98224
210509	RH	RHdUPRT	-/-	0	4	7	3883	4146	1013	4.09279
210509	RH	RHdUPRT	-/-	100	5	7	3810	4082	1010	4.04158
210509	RH	RHdUPRT	-/-	100	6	7	3783	2869	717	4.00139
210509	RH	RHdUPRT	-/-	100	7	7	2778	3038	774	3.92506
210509	RH	RHdUPRT	-/-	0	2	8	3169	3056	836	3.6555
210509	RH	RHdUPRT	-/-	0	3	8	3586	4341	987	4.39818
210509	RH	RHdUPRT	-/-	0	4	8	3503	2885	628	4.59395
210509	RH	RHdUPRT	-/-	100	5	8	3297	3638	871	4.17681
210509	RH	RHdUPRT	-/-	100	6	8	3127	4017	1065	3.77183
210509	RH	RHdUPRT	-/-	100	7	8	3083	2574	628	4.09873
210509	RH	RHdROP1	-/-	0	2	9	3811	1895	457	4.14661
210509	RH	RHdROP1	-/-	0	3	9	4021	3349	728	4.60027
210509	RH	RHdROP1	-/-	0	4	9	4071	2965	592	5.00845
210509	RH	RHdROP1	-/-	100	5	9	3865	4173	974	4.28439
210509	RH	RHdROP1	-/-	100	6	9	3631	2989	683	4.37628
210509	RH	RHdROP1	-/-	100	7	9	2948	2290	566	4.04594
210509	RH	RHdROP1	-/-	0	2	10	3652	1744	452	3.85841
210509	RH	RHdROP1	-/-	0	3	10	3327	2154	517	4.16634
210509	RH	RHdROP1	-/-	0	4	10	2812	3060	718	4.26184
210509	RH	RHdROP1	-/-	100	5	10	3062	2360	573	4.11867
210509	RH	RHdROP1	-/-	100	6	10	2825	2542	689	3.6894
210509	RH	RHdROP1	-/-	100	7	10	2307	1378	343	4.01749
210518	RH	RHdUPRT	flox/flox	0	2	2	5925	3801	1009	3.7671
210518	RH	RHdUPRT	flox/flox	0	2	3	6106	4977	1329	3.74492
210518	RH	RHdROP1	flox/flox	0	2	4	6075	6142	1660	3.7
210518	RH	RHdROP1	flox/flox	0	2	5	5746	6252	1697	3.68415
210518	RH	RHdUPRT	-/-	0	2	7	4861	4550	1216	3.74178
210518	RH	RHdUPRT	-/-	0	2	8	5025	5125	1487	3.44654
210518	RH	RHdROP1	-/-	0	2	9	5094	5296	1418	3.73484
210518	RH	RHdROP1	-/-	0	2	10	5059	4854	1334	3.63868
210518	RH	RHdUPRT	flox/flox	0	3	2	6054	3380	868	3.89401
210518	RH	RHdUPRT	flox/flox	0	3	3	5900	5232	1412	3.70538
210518	RH	RHdROP1	flox/flox	0	3	4	6059	7093	1688	4.20201
210518	RH	RHdROP1	flox/flox	0	3	5	5967	7770	1782	4.36027
210518	RH	RHdUPRT	-/-	0	3	7	5053	8990	2158	4.16589
210518	RH	RHdUPRT	-/-	0	3	8	5104	6969	1875	3.7168
210518	RH	RHdROP1	-/-	0	3	9	5191	5887	1494	3.94043
210518	RH	RHdROP1	-/-	0	3	10	5153	5509	1414	3.89604
210518	RH	RHdUPRT	flox/flox	0	4	2	5826	7175	1823	3.93582
210518	RH	RHdUPRT	flox/flox	0	4	3	5579	9778	2547	3.83903
210518	RH	RHdROP1	flox/flox	0	4	4	5807	8487	1875	4.5264
210518	RH	RHdROP1	flox/flox	0	4	5	5839	7434	1617	4.5974
210518	RH	RHdUPRT	-/-	0	4	7	4975	7174	1665	4.30871
210518	RH	RHdUPRT	-/-	0	4	8	5212	8627	2031	4.24766
210518	RH	RHdROP1	-/-	0	4	9	5062	8987	2199	4.08686
210518	RH	RHdROP1	-/-	0	4	10	5133	6763	1778	3.80371
210518	RH	RHdUPRT	flox/flox	100	5	2	5585	5864	1508	3.88859
210518	RH	RHdUPRT	flox/flox	100	5	3	5765	8703	2238	3.88874
210518	RH	RHdROP1	flox/flox	100	5	4	5889	8446	2049	4.12201
210518	RH	RHdROP1	flox/flox	100	5	5	5838	7659	1743	4.39415
210518	RH	RHdUPRT	-/-	100	5	7	4991	8041	1906	4.21878
210518	RH	RHdUPRT	-/-	100	5	8	4926	7932	1965	4.03664
210518	RH	RHdROP1	-/-	100	5	9	5046	8030	1897	4.233
210518	RH	RHdROP1	-/-	100	5	10	4967	7841	1984	3.95212
210518	RH	RHdUPRT	flox/flox	100	6	2	5657	6359	1720	3.69709
210518	RH	RHdUPRT	flox/flox	100	6	3	5623	6305	1756	3.59055
210518	RH	RHdROP1	flox/flox	100	6	4	5993	5444	1388	3.92219
210518	RH	RHdROP1	flox/flox	100	6	5	5421	8502	2099	4.0505
210518	RH	RHdUPRT	-/-	100	6	7	4823	7940	2085	3.80815
210518	RH	RHdUPRT	-/-	100	6	8	5145	6699	1739	3.85221
210518	RH	RHdROP1	-/-	100	6	9	4880	6658	1680	3.9631
210518	RH	RHdROP1	-/-	100	6	10	4989	6389	1659	3.85112
210518	RH	RHdUPRT	flox/flox	100	7	2	5640	5173	1415	3.65583
210518	RH	RHdUPRT	flox/flox	100	7	3	5568	5905	1596	3.69987
210518	RH	RHdROP1	flox/flox	100	7	4	5637	5906	1523	3.87787
210518	RH	RHdROP1	flox/flox	100	7	5	5714	6158	1601	3.84635
210518	RH	RHdUPRT	-/-	100	7	7	4820	5392	1414	3.8133
210518	RH	RHdUPRT	-/-	100	7	8	4872	5096	1468	3.47139
210518	RH	RHdROP1	-/-	100	7	9	4894	4222	1148	3.6777
210518	RH	RHdROP1	-/-	100	7	10	4999	4526	1245	3.63534
210518	PRU	PRUdUPRT	flox/flox	0	2	2	6201	3260	804	4.05473
210518	PRU	PRUdUPRT	flox/flox	0	3	2	6203	3540	864	4.09722
210518	PRU	PRUdUPRT	flox/flox	0	4	2	6019	6977	1619	4.30945
210518	PRU	PRUdUPRT	flox/flox	100	5	2	5763	3960	996	3.9759
210518	PRU	PRUdUPRT	flox/flox	100	6	2	6172	3939	1055	3.73365
210518	PRU	PRUdUPRT	flox/flox	100	7	2	5647	6895	1661	4.15111
210518	PRU	PRUdUPRT	flox/flox	0	2	3	6266	3488	910	3.83297
210518	PRU	PRUdUPRT	flox/flox	0	3	3	5584	6773	1544	4.38666
210518	PRU	PRUdUPRT	flox/flox	0	4	3	5823	8065	1836	4.3927
210518	PRU	PRUdUPRT	flox/flox	100	5	3	5642	8877	2100	4.22714
210518	PRU	PRUdUPRT	flox/flox	100	6	3	5529	6026	1559	3.8653
210518	PRU	PRUdUPRT	flox/flox	100	7	3	5864	7565	1845	4.10027
210518	PRU	PRUdROP1	flox/flox	0	2	4	6131	5226	1358	3.84831
210518	PRU	PRUdROP1	flox/flox	0	3	4	6171	8233	1848	4.45509
210518	PRU	PRUdROP1	flox/flox	0	4	4	5872	7870	1748	4.50229
210518	PRU	PRUdROP1	flox/flox	100	5	4	5613	10526	2424	4.34241
210518	PRU	PRUdROP1	flox/flox	100	6	4	5594	10749	2415	4.45093
210518	PRU	PRUdROP1	flox/flox	100	7	4	5545	8584	2058	4.17104
210518	PRU	PRUdROP1	flox/flox	0	2	5	5929	10862	2448	4.43709
210518	PRU	PRUdROP1	flox/flox	0	3	5	5726	10549	2322	4.54307
210518	PRU	PRUdROP1	flox/flox	0	4	5	5923	8324	1798	4.62959
210518	PRU	PRUdROP1	flox/flox	100	5	5	5530	11593	2560	4.52852
210518	PRU	PRUdROP1	flox/flox	100	6	5	5517	9110	2084	4.3714
210518	PRU	PRUdROP1	flox/flox	100	7	5	5527	7414	1755	4.2245
210518	PRU	PRUdUPRT	-/-	0	2	7	4910	7439	1685	4.41484
210518	PRU	PRUdUPRT	-/-	0	3	7	4947	10480	2278	4.60053
210518	PRU	PRUdUPRT	-/-	0	4	7	4893	8188	1860	4.40215
210518	PRU	PRUdUPRT	-/-	100	5	7	4502	7934	1942	4.08548
210518	PRU	PRUdUPRT	-/-	100	6	7	4504	8479	2058	4.12002
210518	PRU	PRUdUPRT	-/-	100	7	7	4818	5145	1333	3.85971
210518	PRU	PRUdUPRT	-/-	0	2	8	5296	2964	794	3.733
210518	PRU	PRUdUPRT	-/-	0	3	8	5104	9204	2016	4.56548
210518	PRU	PRUdUPRT	-/-	0	4	8	5068	9101	2037	4.46784
210518	PRU	PRUdUPRT	-/-	100	5	8	4631	6765	1685	4.01484
210518	PRU	PRUdUPRT	-/-	100	6	8	4620	5862	1489	3.93687
210518	PRU	PRUdUPRT	-/-	100	7	8	4711	5804	1434	4.04742
210518	PRU	PRUdROP1	-/-	0	2	9	5174	6515	1639	3.97498
210518	PRU	PRUdROP1	-/-	0	3	9	5012	8901	2029	4.38689
210518	PRU	PRUdROP1	-/-	0	4	9	4831	7757	1815	4.27383
210518	PRU	PRUdROP1	-/-	100	5	9	4482	9274	2265	4.09448
210518	PRU	PRUdROP1	-/-	100	6	9	4549	8270	2092	3.95315
210518	PRU	PRUdROP1	-/-	100	7	9	4960	7338	1845	3.97724
210518	PRU	PRUdROP1	-/-	0	2	10	5209	3922	1015	3.86404
210518	PRU	PRUdROP1	-/-	0	3	10	4999	9152	2128	4.30075
210518	PRU	PRUdROP1	-/-	0	4	10	4762	8759	2062	4.24782
210518	PRU	PRUdROP1	-/-	100	5	10	4272	6507	1580	4.11835
210518	PRU	PRUdROP1	-/-	100	6	10	4369	7547	1899	3.9742
210518	PRU	PRUdROP1	-/-	100	7	10	4782	7481	1861	4.01988
210522	RH	RHdUPRT	flox/flox	0	2	2	6001	3208	803	3.99502
210522	RH	RHdUPRT	flox/flox	0	2	3	6276	6159	1362	4.52203
210522	RH	RHdROP1	flox/flox	0	2	4	6185	6717	1380	4.86739
210522	RH	RHdROP1	flox/flox	0	2	5	6274	6949	1409	4.93187
210522	RH	RHdUPRT	-/-	0	2	7	4469	5071	1111	4.56436
210522	RH	RHdUPRT	-/-	0	2	8	4596	4763	1120	4.25268
210522	RH	RHdROP1	-/-	0	2	9	4806	7549	1504	5.01928
210522	RH	RHdROP1	-/-	0	2	10	4683	3123	830	3.76265
210522	RH	RHdUPRT	flox/flox	0	3	2	6151	5625	1288	4.36724
210522	RH	RHdUPRT	flox/flox	0	3	3	6063	8308	1903	4.36574
210522	RH	RHdROP1	flox/flox	0	3	4	6318	7485	1490	5.02349
210522	RH	RHdROP1	flox/flox	0	3	5	6270	8903	1706	5.21864
210522	RH	RHdUPRT	-/-	0	3	7	5067	7002	1594	4.39272
210522	RH	RHdUPRT	-/-	0	3	8	5123	7597	1582	4.80215
210522	RH	RHdROP1	-/-	0	3	9	5172	5363	1057	5.07379
210522	RH	RHdROP1	-/-	0	3	10	5221	7876	1646	4.78493
210522	RH	RHdUPRT	flox/flox	0	4	2	5789	5751	1353	4.25055
210522	RH	RHdUPRT	flox/flox	0	4	3	6067	7223	1666	4.33553
210522	RH	RHdROP1	flox/flox	0	4	4	6481	6827	1361	5.01616
210522	RH	RHdROP1	flox/flox	0	4	5	6449	10421	2130	4.89249
210522	RH	RHdUPRT	-/-	0	4	7	5098	9118	1907	4.78133
210522	RH	RHdUPRT	-/-	0	4	8	5314	5708	1241	4.59952
210522	RH	RHdROP1	-/-	0	4	9	5241	6179	1226	5.03997
210522	RH	RHdROP1	-/-	0	4	10	5218	7439	1566	4.75032
210522	RH	RHdUPRT	flox/flox	100	5	2	6193	6195	1623	3.81701
210522	RH	RHdUPRT	flox/flox	100	5	3	6249	5292	1245	4.2506
210522	RH	RHdROP1	flox/flox	100	5	4	6367	7186	1592	4.51382
210522	RH	RHdROP1	flox/flox	100	5	5	6211	7440	1595	4.66458
210522	RH	RHdUPRT	-/-	100	5	7	5104	4494	1134	3.96296
210522	RH	RHdUPRT	-/-	100	5	8	5153	4966	1106	4.49005
210522	RH	RHdROP1	-/-	100	5	9	5398	6433	1268	5.07334
210522	RH	RHdROP1	-/-	100	5	10	5021	6423	1410	4.55532
210522	RH	RHdUPRT	flox/flox	100	6	2	5756	5402	1482	3.64507
210522	RH	RHdUPRT	flox/flox	100	6	3	6171	4489	1148	3.91028
210522	RH	RHdROP1	flox/flox	100	6	4	6340	6381	1271	5.02046
210522	RH	RHdROP1	flox/flox	100	6	5	6150	8347	1778	4.6946
210522	RH	RHdUPRT	-/-	100	6	7	4704	6340	1435	4.41812
210522	RH	RHdUPRT	-/-	100	6	8	5049	5882	1419	4.14517
210522	RH	RHdROP1	-/-	100	6	9	5315	4913	1025	4.79317
210522	RH	RHdROP1	-/-	100	6	10	5057	8333	1724	4.83353
210522	RH	RHdUPRT	flox/flox	100	7	2	5921	9438	2346	4.02302
210522	RH	RHdUPRT	flox/flox	100	7	3	5607	7080	1808	3.91593
210522	RH	RHdROP1	flox/flox	100	7	4	5991	9452	1946	4.85714
210522	RH	RHdROP1	flox/flox	100	7	5	5710	7265	1621	4.4818
210522	RH	RHdUPRT	-/-	100	7	7	4239	3002	811	3.7016
210522	RH	RHdUPRT	-/-	100	7	8	4440	7005	1635	4.2844
210522	RH	RHdROP1	-/-	100	7	9	4249	4431	1034	4.2853
210522	RH	RHdROP1	-/-	100	7	10	4818	5500	1193	4.61023
210522	PRU	PRUdUPRT	flox/flox	0	2	2	6202	5481	1258	4.35692
210522	PRU	PRUdUPRT	flox/flox	0	2	3	6209	6914	1627	4.24954
210522	PRU	PRUdROP1	flox/flox	0	2	4	6225	6433	1501	4.28581
210522	PRU	PRUdROP1	flox/flox	0	2	5	6096	11274	2541	4.43684
210522	PRU	PRUdUPRT	-/-	0	2	7	4363	8446	1917	4.40584
210522	PRU	PRUdUPRT	-/-	0	2	8	3936	9902	2212	4.47649
210522	PRU	PRUdROP1	-/-	0	2	9	4464	9651	2205	4.37687
210522	PRU	PRUdROP1	-/-	0	2	10	4632	9348	2069	4.51812
210522	PRU	PRUdUPRT	flox/flox	0	3	2	6504	5381	1174	4.58348
210522	PRU	PRUdUPRT	flox/flox	0	3	3	6329	5216	1187	4.39427
210522	PRU	PRUdROP1	flox/flox	0	3	4	6344	7899	1783	4.43017
210522	PRU	PRUdROP1	flox/flox	0	3	5	6307	10053	2358	4.26336
210522	PRU	PRUdUPRT	-/-	0	3	7	5251	10677	2257	4.73062
210522	PRU	PRUdUPRT	-/-	0	3	8	5320	8904	1923	4.63027
210522	PRU	PRUdROP1	-/-	0	3	9	5238	10304	2263	4.55325
210522	PRU	PRUdROP1	-/-	0	3	10	5199	8403	1810	4.64254
210522	PRU	PRUdUPRT	flox/flox	0	4	2	6295	9372	2112	4.4375
210522	PRU	PRUdUPRT	flox/flox	0	4	3	6282	10399	2329	4.46501
210522	PRU	PRUdROP1	flox/flox	0	4	4	6374	10711	2514	4.26054
210522	PRU	PRUdROP1	flox/flox	0	4	5	6324	8676	1933	4.48836
210522	PRU	PRUdUPRT	-/-	0	4	7	5330	9985	2066	4.83301
210522	PRU	PRUdUPRT	-/-	0	4	8	5351	9066	1990	4.55578
210522	PRU	PRUdROP1	-/-	0	4	9	5363	10624	2200	4.82909
210522	PRU	PRUdROP1	-/-	0	4	10	5509	10707	2301	4.65319
210522	PRU	PRUdUPRT	flox/flox	100	5	2	6177	10682	2473	4.31945
210522	PRU	PRUdUPRT	flox/flox	100	5	3	6202	8672	2088	4.15326
210522	PRU	PRUdROP1	flox/flox	100	5	4	6237	9366	2352	3.98214
210522	PRU	PRUdROP1	flox/flox	100	5	5	6288	7602	1799	4.22568
210522	PRU	PRUdUPRT	-/-	100	5	7	5155	11259	2529	4.45196
210522	PRU	PRUdUPRT	-/-	100	5	8	5182	11841	2619	4.52119
210522	PRU	PRUdROP1	-/-	100	5	9	5380	9042	2003	4.51423
210522	PRU	PRUdROP1	-/-	100	5	10	5181	9400	2150	4.37209
210522	PRU	PRUdUPRT	flox/flox	100	6	2	5927	8412	2000	4.206
210522	PRU	PRUdUPRT	flox/flox	100	6	3	6085	9908	2383	4.15778
210522	PRU	PRUdROP1	flox/flox	100	6	4	6196	9647	2277	4.23671
210522	PRU	PRUdROP1	flox/flox	100	6	5	6093	8850	2135	4.1452
210522	PRU	PRUdUPRT	-/-	100	6	7	5134	10323	2345	4.40213
210522	PRU	PRUdUPRT	-/-	100	6	8	5135	11213	2436	4.60304
210522	PRU	PRUdROP1	-/-	100	6	9	5120	8277	1944	4.25772
210522	PRU	PRUdROP1	-/-	100	6	10	5200	7840	1830	4.28415
210522	PRU	PRUdUPRT	flox/flox	100	7	2	5854	11016	2604	4.23041
210522	PRU	PRUdUPRT	flox/flox	100	7	3	5455	11657	2571	4.53403
210522	PRU	PRUdROP1	flox/flox	100	7	4	5784	9807	2255	4.349
210522	PRU	PRUdROP1	flox/flox	100	7	5	5561	9939	2216	4.48511
210522	PRU	PRUdUPRT	-/-	100	7	7	3385	10096	2180	4.63119
210522	PRU	PRUdUPRT	-/-	100	7	8	3397	10177	2220	4.58423
210522	PRU	PRUdROP1	-/-	100	7	9	3526	6492	1569	4.13767
210522	PRU	PRUdROP1	-/-	100	7	10	3378	7924	1838	4.31121
210524	RH	RHdUPRT	flox/flox	0	2	2	5192	4895	1233	3.96999
210524	RH	RHdUPRT	flox/flox	0	2	3	5716	5694	1421	4.00704
210524	RH	RHdROP1	flox/flox	0	2	4	5729	7777	1786	4.35442
210524	RH	RHdROP1	flox/flox	0	2	5	5803	11527	2721	4.23631
210524	RH	RHdUPRT	-/-	0	2	7	5367	8164	1750	4.66514
210524	RH	RHdUPRT	-/-	0	2	8	5204	6916	1557	4.44188
210524	RH	RHdROP1	-/-	0	2	9	5572	9727	1994	4.87813
210524	RH	RHdROP1	-/-	0	2	10	5593	8505	1713	4.96497
210524	RH	RHdUPRT	flox/flox	0	3	2	5764	7772	1955	3.97545
210524	RH	RHdUPRT	flox/flox	0	3	3	6028	5468	1378	3.96807
210524	RH	RHdROP1	flox/flox	0	3	4	6207	8701	1960	4.43929
210524	RH	RHdROP1	flox/flox	0	3	5	6154	8317	1771	4.69622
210524	RH	RHdUPRT	-/-	0	3	7	5757	8282	1940	4.26907
210524	RH	RHdUPRT	-/-	0	3	8	5600	6547	1363	4.80337
210524	RH	RHdROP1	-/-	0	3	9	5726	10059	1962	5.12691
210524	RH	RHdROP1	-/-	0	3	10	5750	9594	2019	4.75186
210524	RH	RHdUPRT	flox/flox	0	4	2	5714	8826	2217	3.98106
210524	RH	RHdUPRT	flox/flox	0	4	3	5892	7054	1722	4.0964
210524	RH	RHdROP1	flox/flox	0	4	4	6277	10944	2527	4.33083
210524	RH	RHdROP1	flox/flox	0	4	5	6122	8831	2075	4.2559
210524	RH	RHdUPRT	-/-	0	4	7	5474	10632	2348	4.52811
210524	RH	RHdUPRT	-/-	0	4	8	5621	7370	1521	4.8455
210524	RH	RHdROP1	-/-	0	4	9	5710	10365	1966	5.27213
210524	RH	RHdROP1	-/-	0	4	10	5742	10478	2106	4.97531
210524	RH	RHdUPRT	flox/flox	100	5	2	5486	6803	1754	3.87856
210524	RH	RHdUPRT	flox/flox	100	5	3	5640	7430	2000	3.715
210524	RH	RHdROP1	flox/flox	100	5	4	5948	8570	2079	4.12217
210524	RH	RHdROP1	flox/flox	100	5	5	6121	10440	2290	4.55895
210524	RH	RHdUPRT	-/-	100	5	7	5721	7831	1978	3.95905
210524	RH	RHdUPRT	-/-	100	5	8	5495	8052	2002	4.02198
210524	RH	RHdROP1	-/-	100	5	9	5973	11500	2466	4.66342
210524	RH	RHdROP1	-/-	100	5	10	5694	9885	2202	4.4891
210524	RH	RHdUPRT	flox/flox	100	6	2	5519	7062	1890	3.73651
210524	RH	RHdUPRT	flox/flox	100	6	3	5697	7158	1928	3.71266
210524	RH	RHdROP1	flox/flox	100	6	4	6095	8503	1937	4.38978
210524	RH	RHdROP1	flox/flox	100	6	5	6057	9973	2288	4.35883
210524	RH	RHdUPRT	-/-	100	6	7	5573	9881	2364	4.17978
210524	RH	RHdUPRT	-/-	100	6	8	5576	6093	1569	3.88337
210524	RH	RHdROP1	-/-	100	6	9	5843	10402	2249	4.62517
210524	RH	RHdROP1	-/-	100	6	10	5589	11253	2436	4.61946
210524	RH	RHdUPRT	flox/flox	100	7	2	5661	6526	1799	3.62757
210524	RH	RHdUPRT	flox/flox	100	7	3	5620	5931	1527	3.88409
210524	RH	RHdROP1	flox/flox	100	7	4	5767	8488	1943	4.3685
210524	RH	RHdROP1	flox/flox	100	7	5	5509	6280	1509	4.1617
210524	RH	RHdUPRT	-/-	100	7	7	5233	6952	1736	4.00461
210524	RH	RHdUPRT	-/-	100	7	8	5193	8503	2023	4.20316
210524	RH	RHdROP1	-/-	100	7	9	5364	8229	1843	4.465
210524	RH	RHdROP1	-/-	100	7	10	5364	8452	1902	4.44374
210524	PRU	PRUdUPRT	flox/flox	0	2	2	5885	5816	1431	4.06429
210524	PRU	PRUdUPRT	flox/flox	0	2	3	5960	6315	1550	4.07419
210524	PRU	PRUdROP1	flox/flox	0	2	4	6066	5834	1375	4.24291
210524	PRU	PRUdROP1	flox/flox	0	2	5	5987	7569	1764	4.29082
210524	PRU	PRUdUPRT	-/-	0	2	7	5438	8917	2027	4.39911
210524	PRU	PRUdUPRT	-/-	0	2	8	5541	7414	1658	4.47165
210524	PRU	PRUdROP1	-/-	0	2	9	5723	5112	1220	4.19016
210524	PRU	PRUdROP1	-/-	0	2	10	5566	6637	1453	4.56779
210524	PRU	PRUdUPRT	flox/flox	0	3	2	5804	8165	1919	4.25482
210524	PRU	PRUdUPRT	flox/flox	0	3	3	6202	5374	1244	4.31994
210524	PRU	PRUdROP1	flox/flox	0	3	4	6384	5876	1292	4.54799
210524	PRU	PRUdROP1	flox/flox	0	3	5	6326	6541	1484	4.40768
210524	PRU	PRUdUPRT	-/-	0	3	7	5863	6623	1561	4.24279
210524	PRU	PRUdUPRT	-/-	0	3	8	5828	5851	1385	4.22455
210524	PRU	PRUdROP1	-/-	0	3	9	5889	6426	1430	4.49371
210524	PRU	PRUdROP1	-/-	0	3	10	5891	6332	1401	4.51963
210524	PRU	PRUdUPRT	flox/flox	0	4	2	5991	6273	1490	4.21007
210524	PRU	PRUdUPRT	flox/flox	0	4	3	6276	5376	1275	4.21647
210524	PRU	PRUdROP1	flox/flox	0	4	4	6393	6154	1447	4.25294
210524	PRU	PRUdROP1	flox/flox	0	4	5	6401	5642	1241	4.54633
210524	PRU	PRUdUPRT	-/-	0	4	7	5618	7223	1638	4.40965
210524	PRU	PRUdUPRT	-/-	0	4	8	5829	7050	1615	4.36533
210524	PRU	PRUdROP1	-/-	0	4	9	5750	6337	1410	4.49433
210524	PRU	PRUdROP1	-/-	0	4	10	5896	5556	1293	4.29698
210524	PRU	PRUdUPRT	flox/flox	100	5	2	5806	5763	1350	4.26889
210524	PRU	PRUdUPRT	flox/flox	100	5	3	5990	3335	838	3.97971
210524	PRU	PRUdROP1	flox/flox	100	5	4	6117	5583	1361	4.10213
210524	PRU	PRUdROP1	flox/flox	100	5	5	5990	6610	1550	4.26452
210524	PRU	PRUdUPRT	-/-	100	5	7	5606	6281	1550	4.05226
210524	PRU	PRUdUPRT	-/-	100	5	8	5731	6404	1654	3.87183
210524	PRU	PRUdROP1	-/-	100	5	9	5857	5536	1375	4.02618
210524	PRU	PRUdROP1	-/-	100	5	10	5524	6332	1562	4.05378
210524	PRU	PRUdUPRT	flox/flox	100	6	2	5468	6527	1647	3.96296
210524	PRU	PRUdUPRT	flox/flox	100	6	3	6109	5460	1342	4.06855
210524	PRU	PRUdROP1	flox/flox	100	6	4	6018	6007	1440	4.17153
210524	PRU	PRUdROP1	flox/flox	100	6	5	6215	6024	1452	4.14876
210524	PRU	PRUdUPRT	-/-	100	6	7	5599	6241	1550	4.02645
210524	PRU	PRUdUPRT	-/-	100	6	8	5647	6711	1641	4.08958
210524	PRU	PRUdROP1	-/-	100	6	9	5592	5798	1417	4.09174
210524	PRU	PRUdROP1	-/-	100	6	10	5531	6021	1439	4.18416
210524	PRU	PRUdUPRT	flox/flox	100	7	2	5693	6559	1646	3.98481
210524	PRU	PRUdUPRT	flox/flox	100	7	3	5463	5965	1501	3.97402
210524	PRU	PRUdROP1	flox/flox	100	7	4	5825	6655	1574	4.22808
210524	PRU	PRUdROP1	flox/flox	100	7	5	5636	5342	1291	4.13788
210524	PRU	PRUdUPRT	-/-	100	7	7	5291	7038	1747	4.02862
210524	PRU	PRUdUPRT	-/-	100	7	8	5239	6986	1712	4.08061
210524	PRU	PRUdROP1	-/-	100	7	9	5299	6363	1567	4.06063
210524	PRU	PRUdROP1	-/-	100	7	10	5517	6641	1614	4.11462

## Sheet: 5B
Data	Toxo Type	Strain	C1QBP	Toxoplasma - Minus IFNG Median	Vacuole - Minus IFNG Median	Vacuole Size - Minus IFNG Median	Host Nuclei - Minus IFNG Median	Estimated MOI - Minus IFNG Median	Toxoplasma - Plus IFNG Median	Vacuole - Plus IFNG Median	Vacuole Size - Plus IFNG Median	Host Nuclei - Plus IFNG Median	Toxoplasma - Survival %	Vacuole - Survival %	Vacuole Size - Survival %	Host Nuclei - Survival %
210428	PRU	PRUdUPRT	flox/flox	3670	890.5	4.35605	4979	0.178851	3265	836.5	3.90859	4733	88.9646	93.936	89.7278	95.0592
210428	PRU	PRUdROP1	flox/flox	2684.5	658.5	4.23394	5103.5	0.129029	1758.5	483	3.66825	5177	65.5057	73.3485	86.6392	101.44
210428	PRU	PRUdUPRT	-/-	6237.5	1498.5	4.21904	3274.5	0.457627	4078.5	1124	3.6262	2998	65.3868	75.0083	85.9485	91.556
210428	PRU	PRUdROP1	-/-	3301	847.5	3.89465	3803.5	0.222821	2291.5	690.5	3.21623	3818	69.4184	81.4749	82.5807	100.381
210428	RH	RHdUPRT	flox/flox	3393.5	851	4.00144	5228	0.162777	3573.5	984.5	3.83341	5138.5	105.304	115.687	95.8006	98.2881
210428	RH	RHdROP1	flox/flox	4542.5	940.5	5.05604	5156	0.182409	3690	797	4.68203	5031	81.2328	84.7422	92.6027	97.5756
210428	RH	RHdUPRT	-/-	5135	1212	4.26051	3865.5	0.313543	4027	1088.5	3.63953	3373.5	78.4226	89.8102	85.4246	87.272
210428	RH	RHdROP1	-/-	5310.5	1156.5	4.59952	4366.5	0.264857	4506.5	1109	4.04735	4203	84.8602	95.8928	87.9952	96.2556
210509	PRU	PRUdUPRT	flox/flox	3766.5	956	3.99577	4347	0.219922	5423	1468	3.68236	3775	143.98	153.556	92.1563	86.8415
210509	PRU	PRUdUPRT	-/-	5070.5	1273	4.0168	3440	0.370058	5380	1394.5	3.89524	2958	106.104	109.544	96.9737	85.9884
210509	PRU	PRUdROP1	flox/flox	8495.5	2116	3.98156	5013	0.422103	7857	2100.5	3.75892	4873	92.4843	99.2675	94.4081	97.2073
210509	PRU	PRUdROP1	-/-	5958.5	1582	3.80705	2733	0.578851	7457.5	2091	3.49589	2219.5	125.157	132.174	91.8268	81.2111
210509	RH	RHdUPRT	flox/flox	2842.5	699	4.08747	5134	0.136151	3406	825.5	3.82947	4900	119.824	118.097	93.688	95.4422
210509	RH	RHdROP1	flox/flox	3195.5	667.5	4.66427	5293	0.12611	3102.5	761	3.93684	5290	97.0897	114.007	84.4043	99.9433
210509	RH	RHdUPRT	-/-	3322	868.5	4.03752	3554	0.244373	3338	822.5	4.02149	3212	100.482	94.7035	99.603	90.377
210509	RH	RHdROP1	-/-	2559.5	554.5	4.21409	3731.5	0.1486	2451	628	4.08231	3005	95.7609	113.255	96.8727	80.5306
210518	RH	RHdUPRT	flox/flox	5104.5	1370.5	3.80306	5912.5	0.231797	6105	1658	3.69848	5631.5	119.6	120.978	97.2502	95.2474
210518	RH	RHdROP1	flox/flox	7263.5	1692.5	4.28114	5903	0.286719	6908.5	1672	3.98635	5776	95.1125	98.7888	93.1141	97.8486
210518	RH	RHdUPRT	-/-	7071.5	1770	3.95384	5039	0.35126	7315.5	1822.5	3.83275	4899	103.45	102.966	96.9376	97.2217
210518	RH	RHdROP1	-/-	5698	1456	3.84988	5113.5	0.284736	6523.5	1669.5	3.90162	4978	114.488	114.663	101.344	97.3502
210518	PRU	PRUdUPRT	flox/flox	5156.5	1227	4.20334	6110	0.200818	6460.5	1610	4.03809	5705	125.288	131.214	96.0686	93.3715
210518	PRU	PRUdROP1	flox/flox	8278.5	1823	4.47869	5926	0.307627	9818	2249.5	4.35691	5537.5	118.596	123.396	97.2808	93.4441
210518	PRU	PRUdUPRT	-/-	8644.5	1938	4.44134	5007.5	0.387019	6313.5	1587	4.03113	4625.5	73.0349	81.8885	90.7638	92.3714
210518	PRU	PRUdROP1	-/-	8258	1922	4.26082	5005.5	0.383978	7514	1880	3.99856	4515.5	90.9906	97.8148	93.8447	90.2108
210522	RH	RHdUPRT	flox/flox	5955	1357.5	4.35064	6065	0.223825	5798.5	1552.5	3.9131	6046	97.372	114.365	89.9433	99.6867
210522	RH	RHdROP1	flox/flox	7217	1449.5	4.97402	6296	0.230226	7352.5	1608	4.67959	6180.5	101.878	110.935	94.0807	98.1655
210522	RH	RHdUPRT	-/-	6355	1411.5	4.58194	5082.5	0.277718	5424	1276.5	4.21479	4876.5	85.3501	90.4357	91.987	95.9469
210522	RH	RHdROP1	-/-	6809	1365	4.90211	5195	0.262753	5961.5	1230.5	4.7017	5039	87.5532	90.1465	95.9118	96.9971
210522	PRU	PRUdUPRT	flox/flox	6197.5	1442.5	4.41589	6288.5	0.229387	10295	2428	4.21821	6006	166.115	168.319	95.5235	95.5077
210522	PRU	PRUdROP1	flox/flox	9364.5	2145.5	4.35799	6315.5	0.33972	9506.5	2235.5	4.2312	6144.5	101.516	104.195	97.0905	97.2924
210522	PRU	PRUdUPRT	-/-	9484	2028	4.59302	5285.5	0.383691	10768	2390.5	4.55271	5134.5	113.539	117.875	99.1224	97.1431
210522	PRU	PRUdROP1	-/-	9977.5	2202.5	4.59789	5218.5	0.422056	8100.5	1891	4.29768	5150.5	81.1877	85.857	93.4706	98.6969
210524	RH	RHdUPRT	flox/flox	6374	1571.5	3.97825	5740	0.27378	6932.5	1844.5	3.72575	5630	108.762	117.372	93.6531	98.0836
210524	RH	RHdROP1	flox/flox	8766	2017.5	4.34263	6138	0.32869	8536.5	2011	4.36367	6002.5	97.3819	99.6778	100.485	97.7924
210524	RH	RHdUPRT	-/-	7767	1653.5	4.59663	5537	0.298627	7941.5	1990	4.01329	5534	102.247	120.351	87.3095	99.9458
210524	RH	RHdROP1	-/-	9893	1980	4.97014	5718	0.346275	10143.5	2225.5	4.55428	5641.5	102.532	112.399	91.6328	98.6621
210524	PRU	PRUdUPRT	flox/flox	6044.5	1460.5	4.21327	5975.5	0.244415	5864	1425.5	3.98226	5749.5	97.0138	97.6036	94.5172	96.2179
210524	PRU	PRUdROP1	flox/flox	6015	1411	4.34925	6355	0.22203	6015.5	1446	4.16014	6004	100.008	102.481	95.652	94.4768
210524	PRU	PRUdUPRT	-/-	7136.5	1626.5	4.38222	5723	0.284204	6557.5	1647.5	4.04044	5602.5	91.8868	101.291	92.2008	97.8945
210524	PRU	PRUdROP1	-/-	6334.5	1405.5	4.49402	5819.5	0.241516	6176.5	1500.5	4.07618	5527.5	97.5057	106.759	90.7025	94.9824

## Sheet: 5C
Data	Toxo Type	Strain	Toxoplasma - Survival % - WT MEF	Vacuole - Survival % - WT MEF	Vacuole Size - Survival % - WT MEF	Host Nuclei - Survival % - WT MEF	Toxoplasma - Survival % - KO MEF	Vacuole - Survival % - KO MEF	Vacuole Size - Survival % - KO MEF	Host Nuclei - Survival % - KO MEF	Toxoplasma - Survival Ratio	Vacuole - Survival Ratio	Vacuole Size - Survival Ratio	Host Nuclei - Survival Ratio
210428	PRU	PRUdUPRT	88.9646	93.936	89.7278	95.0592	65.3868	75.0083	85.9485	91.556	0.734975	0.798505	0.95788	0.963146
210428	PRU	PRUdROP1	65.5057	73.3485	86.6392	101.44	69.4184	81.4749	82.5807	100.381	1.05973	1.11079	0.953156	0.989561
210428	RH	RHdUPRT	105.304	115.687	95.8006	98.2881	78.4226	89.8102	85.4246	87.272	0.744724	0.776318	0.891692	0.887921
210428	RH	RHdROP1	81.2328	84.7422	92.6027	97.5756	84.8602	95.8928	87.9952	96.2556	1.04465	1.13158	0.950245	0.986471
210509	PRU	PRUdUPRT	143.98	153.556	92.1563	86.8415	106.104	109.544	96.9737	85.9884	0.736936	0.713382	1.05227	0.990176
210509	PRU	PRUdROP1	92.4843	99.2675	94.4081	97.2073	125.157	132.174	91.8268	81.2111	1.35328	1.3315	0.972658	0.835443
210509	RH	RHdUPRT	119.824	118.097	93.688	95.4422	100.482	94.7035	99.603	90.377	0.838576	0.801911	1.06313	0.94693
210509	RH	RHdROP1	97.0897	114.007	84.4043	99.9433	95.7609	113.255	96.8727	80.5306	0.986314	0.993401	1.14772	0.805763
210518	RH	RHdUPRT	119.6	120.978	97.2502	95.2474	103.45	102.966	96.9376	97.2217	0.864968	0.851116	0.996786	1.02073
210518	RH	RHdROP1	95.1125	98.7888	93.1141	97.8486	114.488	114.663	101.344	97.3502	1.20371	1.16069	1.08838	0.994906
210518	PRU	PRUdUPRT	125.288	131.214	96.0686	93.3715	73.0349	81.8885	90.7638	92.3714	0.582934	0.624082	0.944781	0.989289
210518	PRU	PRUdROP1	118.596	123.396	97.2808	93.4441	90.9906	97.8148	93.8447	90.2108	0.767229	0.792693	0.964678	0.965398
210522	RH	RHdUPRT	97.372	114.365	89.9433	99.6867	85.3501	90.4357	91.987	95.9469	0.876537	0.790766	1.02272	0.962484
210522	RH	RHdROP1	101.878	110.935	94.0807	98.1655	87.5532	90.1465	95.9118	96.9971	0.859397	0.812608	1.01946	0.988098
210522	PRU	PRUdUPRT	166.115	168.319	95.5235	95.5077	113.539	117.875	99.1224	97.1431	0.683492	0.700306	1.03768	1.01712
210522	PRU	PRUdROP1	101.516	104.195	97.0905	97.2924	81.1877	85.857	93.4706	98.6969	0.79975	0.824004	0.962716	1.01444
210524	RH	RHdUPRT	108.762	117.372	93.6531	98.0836	102.247	120.351	87.3095	99.9458	0.940094	1.02538	0.932266	1.01899
210524	RH	RHdROP1	97.3819	99.6778	100.485	97.7924	102.532	112.399	91.6328	98.6621	1.05289	1.12762	0.91191	1.00889
210524	PRU	PRUdUPRT	97.0138	97.6036	94.5172	96.2179	91.8868	101.291	92.2008	97.8945	0.947151	1.03778	0.975492	1.01742
210524	PRU	PRUdROP1	100.008	102.481	95.652	94.4768	97.5057	106.759	90.7025	94.9824	0.974976	1.04175	0.948255	1.00535
