# Supplementary material for: Toxoplasma gondii virulence factor ROP1 reduces parasite susceptibility to murine and human innate immune restriction
Source: PLoS Pathog. 2022 Dec 7;18(12):e1011021. doi: 10.1371/journal.ppat.1011021 (PMC9762571; doi:10.1371/journal.ppat.1011021)
Supplement: S6 Data — (XLSX) [file ppat.1011021.s015.xlsx]

## Sheet: Sheet1
Number	Name	Sequence	Function
1	pCAS9-T2A-HXGPRT CAS9 F	TGATCATCAAGCTGCCTAAGTACTC	Nested PCR 1 F
2	pCAS9-T2A-HXGPRT 1481 R	TAATCCTGTTACCAGTGGCTGC	Nested PCR 1 R
3	Dual Indexing F1	AATGATACGGCGACCACCGAGATCTACACTGAACCTTACACTCTTTCCCTACACGACGCTCTTCCGATCTTTCACCTCGTCCCCGAAGG	Nested PCR 2 indexing primer F1 (all samples)
4	Dual Indexing R1	CAAGCAGAAGACGGCATACGAGATAAGTAGAGGTGACTGGAGTTCAGACGTGTGCTCTTCCGATCTTAGTCAGTGAGCGAGGAAGC	Nested PCR 2 indexing primer R1 (plasmid)
5	Dual Indexing R2	CAAGCAGAAGACGGCATACGAGATACACGATCGTGACTGGAGTTCAGACGTGTGCTCTTCCGATCTATAGTCAGTGAGCGAGGAAGC	Nested PCR 2 indexing primer R2 (in vitro selected parasites)
6	Dual Indexing R3	CAAGCAGAAGACGGCATACGAGATCGCGCGGTGTGACTGGAGTTCAGACGTGTGCTCTTCCGATCTGATAGTCAGTGAGCGAGGAAGC	Nested PCR 2 indexing primer R3 (inoculum)
7	Dual Indexing R4	CAAGCAGAAGACGGCATACGAGATCATGATCGGTGACTGGAGTTCAGACGTGTGCTCTTCCGATCTCGATAGTCAGTGAGCGAGGAAGC	Nested PCR 2 indexing primer R4 (ex vivo parasites from mouse 1)
8	Dual Indexing R5	CAAGCAGAAGACGGCATACGAGATCGTTACCAGTGACTGGAGTTCAGACGTGTGCTCTTCCGATCTCGATCAGTCAGTGAGCGAGGAAGC	Nested PCR 2 indexing primer R5 (ex vivo parasites from mouse 2)
9	Dual Indexing R6	CAAGCAGAAGACGGCATACGAGATTCCTTGGTGTGACTGGAGTTCAGACGTGTGCTCTTCCGATCTTAGTCAGTGAGCGAGGAAGC	Nested PCR 2 indexing primer R6 (ex vivo parasites from mouse 3
10	Dual Indexing R7	CAAGCAGAAGACGGCATACGAGATAACGCATTGTGACTGGAGTTCAGACGTGTGCTCTTCCGATCTATAGTCAGTGAGCGAGGAAGC	Nested PCR 2 indexing primer R7 (ex vivo parasites from mouse 4)
11	Dual Indexing R8	CAAGCAGAAGACGGCATACGAGATACAGGTATGTGACTGGAGTTCAGACGTGTGCTCTTCCGATCTGATAGTCAGTGAGCGAGGAAGC	Nested PCR 2 indexing primer R8 (ex vivo parasites from mouse 5)
12	pCas9-GFP::sgRNA R	AACTTGACATCCCCATTTAC	Modify the protospacer of pCas9-GFP::sgRNA by inverse PCR
13	ROP1 KO Protospacer F	GCCTACGGAAGAGCAACAGGGTTTTAGAGCTAGAAATAGC	Modify the protospacer of pCas9-GFP::sgRNA by inverse PCR
14	UPRT KO Protospacer F	GGCGTCTCGATTGTGAGAGCGTTTTAGAGCTAGAAATAGC	Modify the protospacer of pCas9-GFP::sgRNA by inverse PCR
15	ROP1 KO Homology F	GCCAACAGGCACAGACACTGAACGTCAGCAGAACGGCGATTCGAAGGCTGTAGTACTGG	Amplify mCherry-HXGPRT construct with homology arms to ROP1 UTRs
16	ROP1 KO Homology R	TGGTACACAAGGAACCATCTGCAAACTCGATCACCGTTACGTCGACTGGAACTACGGTG	Amplify mCherry-HXGPRT construct with homology arms to ROP1 UTRs
17	pUPRT-mCherry-HXGPRT Gibson F	GAGTTACCACCCATGACGAGCACTAGTGGATCTCGAAGGCTGTAGTACTGG	Amplify mCherry-HXGPRT for Gibson assembly into pUPRT
18	pUPRT-mCherry-HXGPRT Gibson G	ATCACTTTCGTCGTAGTCTTAATTTACTTCTCGAACTTTTTGCG	Amplify mCherry-HXGPRT for Gibson assembly into pUPRT
19	ROP1 KO Analysis F	ACGCAGCTGAGAACAAGC	Check insertion of mCherry-HXGPRT repair template into ROP1 locus
20	ROP1 KO Analysis R	ATTCCTGCAGTTCAATAAAATCC	Check insertion of mCherry-HXGPRT repair template into ROP1 locus
21	UPRT Analysis F	GCACGAAATCATCTTCACAG	Check insertion of pUPRT into UPRT locus
22	pUPRT-mCherry-HXGPRT Analysis F	ACGACTTCAACGAGATGTTCC	Check insertion of pUPRT-mCherry-HXGPRT into UPRT locus
23	TGGT1 ROP1 pUPRT Gibson F	CTGTCAAAAAAACTAGAGACGCTCTTTTCACGGCTGGTATTTG	Amplify ROP1 promoter and CDS for Gibson assembly
24	TGME49 ROP1 pUPRT Gibson F	CTGTCAAAAAAACTAGAGACTCTTTCAACGCCTGGTATTTG	Amplify ROP1 promoter and CDS for Gibson assembly
25	TGGT1 & TGME49 ROP1 pUPRT Gibson R	AGCGTAATCTGGAACATCGTATGGGTATTGCGATCCATCATCCTGC	Amplify ROP1 promoter and CDS for Gibson assembly
26	pUPRT Backbone Gibson F	TACCCATACGATGTTCCAGATTACGCTTAAGACTACGACGAAAGTGATG	Amplify pUPRT backbone for Gibson assembly
27	pUPRT Backbone Gibson R	GTCTCTAGTTTTTTTGACAGAC	Amplify pUPRT backbone for Gibson assembly
28	pUPRT-ROP1-HA Analysis F	GAGAGTCAGAGACGCTTTC	Check insertion of pUPRT-ROP1-HA into UPRT locus
29	ROP1 CT Protospacer F	GAGAAGCCACGTGGTACACAGTTTTAGAGCTAGAAATAGC	Modify the protospacer of pCas9-GFP::sgRNA by inverse PCR
30	ROP1 CT Homology F	CCTACTGGGCGAAGGAAGAGAGCAGGATGATGGATCGCAATACCCATACGATGTTCCAG	Amplify C-terminal HA tagging template with homology arms to ROP1 3'
31	ROP1 CT Homology R	AGACGCAAGAACCTGCATTGCCTCACGGCTTCTCTTCTGCCAAAAGCTGGAGCTCCAC	Amplify C-terminal HA tagging template with homology arms to ROP1 3'
32	ROP1 CT Analysis F	GAGAGTCAGAGACGCTTTC	Check insertion of the HA tagging construct into the ROP1 locus
33	ROP1 CT Analysis R	GCTTCGGATAGATAGGCAC	Check insertion of the HA tagging construct into the ROP1 locus
