# Supplementary material for: Toxoplasma gondii virulence factor ROP1 reduces parasite susceptibility to murine and human innate immune restriction
Source: PLoS Pathog. 2022 Dec 7;18(12):e1011021. doi: 10.1371/journal.ppat.1011021 (PMC9762571; doi:10.1371/journal.ppat.1011021)
Supplement: S8 Data — (XLSX) [file ppat.1011021.s017.xlsx]

## Sheet: Sheet1
	Protocol Description:	SP05v1_2 Cells prep for TEM
Step#	Description	Time (hrs)	Time (min)	Time (sec)	Power (Watts)	Temp (limit, ºC)	SteadyTemp temp (ºC)	Vacuum ON	Vacuum AUTO (cycle)	Vacuum cycle Vent time:	Vacuum cycle Vacuum time:
1	FA/GA fix ON	0	2	0	100	50	21	1	0	0	0	Not Applicable
2	FA/GA fix OFF	0	2	0	0	50	21	1	0	0	0
3	FA/GA fix ON	0	2	0	100	50	21	1	0	0	0
4	FA/GA fix OFF	0	2	0	0	50	21	1	0	0	0
5	FA/GA fix ON	0	2	0	100	50	21	1	0	0	0
6	FA/GA fix OFF	0	2	0	0	50	21	1	0	0	0
7	FA/GA fix ON	0	2	0	100	50	21	1	0	0	0
8	FUME HOOD STEP Rinse in PB	0	0	0	0	50	21	0	0	0	0
9	FUME HOOD STEP Rinse in PB	0	0	0	0	50	21	0	0	0	0
10	Rinse in PB	0	0	40	250	50	21	0	0	0	0
11	Rinse in PB	0	0	40	250	50	21	0	0	0	0
12	Reduced osmium ON	0	2	0	100	50	21	1	0	0	0
13	Reduced osmium OFF	0	2	0	0	50	21	1	0	0	0
14	Reduced osmium ON	0	2	0	100	50	21	1	0	0	0
15	Reduced osmium OFF	0	2	0	0	50	21	1	0	0	0
16	Reduced osmium ON	0	2	0	100	50	21	1	0	0	0
17	Reduced osmium OFF	0	2	0	0	50	21	1	0	0	0
18	Reduced osmium ON	0	2	0	100	50	21	1	0	0	0
19	FUME HOOD STEP Rinse in PB	0	0	0	0	50	21	0	0	0	0
20	FUME HOOD STEP Rinse in PB	0	0	0	0	50	21	0	0	0	0
21	Rinse in PB	0	0	40	250	50	21	0	0	0	0
22	Rinse in PB	0	0	40	250	50	21	0	0	0	0
23	Tannic acid ON	0	2	0	100	50	21	1	0	0	0
24	Tannic acid OFF	0	2	0	0	50	21	1	0	0	0
25	Tannic acid ON	0	2	0	100	50	21	1	0	0	0
26	Tannic acid OFF	0	2	0	0	50	21	1	0	0	0
27	Tannic acid ON	0	2	0	100	50	21	1	0	0	0
28	Tannic acid OFF	0	2	0	0	50	21	1	0	0	0
29	Tannic acid ON	0	2	0	100	50	21	1	0	0	0
30	Sodium sulphate	0	1	0	100	50	21	1	0	0	0
31	FUME HOOD STEP Rinse in water	0	0	0	0	50	21	0	0	0	0
32	FUME HOOD STEP Rinse in water	0	0	0	0	50	21	0	0	0	0
33	Rinse in water	0	0	40	250	50	21	0	0	0	0
34	Rinse in water	0	0	40	250	50	21	0	0	0	0
35	70% Ethanol	0	0	40	250	50	21	0	0	0	0
36	70% Ethanol	0	0	40	250	50	21	0	0	0	0
37	90% Ethanol	0	0	40	250	50	21	0	0	0	0
38	90% Ethanol	0	0	40	250	50	21	0	0	0	0
39	100% Ethanol	0	0	40	250	50	21	0	0	0	0
40	100% Ethanol	0	0	40	250	50	21	0	0	0	0
41	50% Epon resin in ethanol	0	3	0	250	50	21	0	1	30	30
42	100% Epon resin	0	3	0	250	50	21	0	1	30	30
43	100% Epon resin	0	3	0	250	50	21	0	1	30	30
44	100% Epon resin	0	3	0	250	50	21	0	1	30	30
45	TURN SYSTEMS OFF	0	0	0	0	80	21	0	0	0	0
